# Supplementary material for: Impact of genetic markers related to hyper-HDL cholesterol on the prevalence of myocardial infarction: a KoGES study
Source: J Lipid Res. 2025 Mar 13;66(4):100777. doi: 10.1016/j.jlr.2025.100777 (PMC12004384; doi:10.1016/j.jlr.2025.100777)
Supplement: Supplementary Table [file mmc1.xlsx]

## Sheet: Supplementary Table
Table S1. GWAS results of relationship between traits and SNPs in world-wide cohort (East Asian, Europe, American cohort)
SNP	Chr	BP	Ref	Alt	1000G Frequency			Gene	Feature	A1	Total						Myocardial infarction
					EAS	EUR	AMR				Hypo-HDL			Hyper-HDL			Total			Total Hypo-HDL			Total Normal-HDL			Total Hyper-HDL
											OR(95% CI)	p		OR(95% CI)	p		OR(95% CI)	p		OR(95% CI)	p		OR(95% CI)	p		OR(95% CI)	p
rs60910107	1	1928729	C	T	0.1558	0.002	0.0245	CFAP74	intron_variant	T	0.993(0.963-1.025)	0.6672		0.97(0.881-1.068)	0.5365		0.946(0.865-1.034)	0.2205		0.918(0.805-1.048)	0.2046		0.978(0.864-1.107)	0.7223		0.854(0.447-1.634)	0.6341
rs80136560	1	1930003	T	C	0.1567	0.002	0.0245	CFAP74	intron_variant	C	0.988(0.958-1.019)	0.4458		0.971(0.883-1.069)	0.5529		0.949(0.868-1.037)	0.249		0.912(0.8-1.04)	0.1699		0.991(0.876-1.121)	0.8796		0.878(0.462-1.672)	0.6928
rs4358986	1	1931401	A	G	0.1577	0.002	0.0303	CFAP74	intron_variant	G	0.988(0.958-1.019)	0.4345		0.966(0.878-1.064)	0.4845		0.951(0.871-1.039)	0.2697		0.916(0.804-1.044)	0.1891		0.991(0.877-1.121)	0.8902		0.875(0.46-1.665)	0.6834
rs74224895	1	10168307	C	T	0.0437	0	0	UBE4B	intron_variant	T	1.007(0.964-1.051)	0.7623		1.018(0.892-1.163)	0.7895		1.105(0.982-1.243)	0.09807		1.297(1.104-1.524)	0.001565		0.93(0.778-1.111)	0.4227		1.023(0.443-2.361)	0.9574
rs148179100	1	10543086	C	G	0.0109	0	0	PEX14	intron_variant	G	0.974(0.899-1.055)	0.5193		1.201(0.959-1.503)	0.1107		0.819(0.642-1.045)	0.1089		0.759(0.524-1.099)	0.1443		0.874(0.626-1.218)	0.4254		1.046(0.244-4.484)	0.9516
rs142911881	1	10641030	A	T	0.0119	0	0	PEX14	intron_variant	T	0.979(0.904-1.061)	0.6088		1.248(1-1.559)	0.04991		0.827(0.649-1.054)	0.1248		0.802(0.56-1.149)	0.2284		0.851(0.607-1.192)	0.3469		0.995(0.233-4.255)	0.9943
rs182465591	1	33810639	G	C	0.0198	0	0	PHC2	intron_variant	C	0.999(0.921-1.084)	0.9764		1.239(0.989-1.553)	0.06262		1.154(0.933-1.428)	0.1861		0.998(0.719-1.386)	0.9904		1.324(0.996-1.761)	0.05342		0.9(0.203-3.997)	0.89
rs1000825675	1	33817576	0	0	0	0	0	PHC2	upstream_gene_variant	A	1(0.921-1.085)	0.9925		1.232(0.982-1.545)	0.07151		1.156(0.935-1.43)	0.1815		1.001(0.722-1.389)	0.9947		1.325(0.997-1.762)	0.05282		0.903(0.203-4.012)	0.8935
rs117722234	1	33831792	G	A	0.0198	0	0	LOC101929464	downstream_gene_variant	A	1.001(0.923-1.086)	0.9854		1.234(0.985-1.547)	0.06747		1.15(0.93-1.423)	0.1968		0.994(0.716-1.38)	0.9708		1.32(0.993-1.755)	0.05618		0.9(0.203-3.997)	0.89
rs72663521	1	40005903	G	A	0.1042	0.1958	0.0893	PPIEL	intron_variant	A	1.103(1.064-1.143)	1.069e-07		0.944(0.841-1.061)	0.3345		0.959(0.864-1.064)	0.4269		0.906(0.78-1.053)	0.1971		1.014(0.876-1.174)	0.8553		0.657(0.28-1.541)	0.3344
rs61779359	1	40010235	T	C	0.1042	0.2306	0.1167	PPIEL	intron_variant	C	1.103(1.064-1.143)	1.096e-07		0.943(0.84-1.06)	0.3256		0.959(0.864-1.064)	0.4296		0.907(0.78-1.053)	0.1998		1.014(0.876-1.174)	0.8552		0.657(0.28-1.541)	0.3344
rs41270829	1	40011690	G	T	0.1042	0.1958	0.0893	PPIEL	intron_variant	T	1.103(1.064-1.143)	1.079e-07		0.945(0.841-1.061)	0.3366		0.959(0.865-1.064)	0.4326		0.907(0.78-1.053)	0.2009		1.014(0.876-1.174)	0.8515		0.657(0.28-1.541)	0.3344
rs61781362	1	40012230	C	T	0.1042	0.2306	0.1167	PPIEL	intron_variant	T	1.103(1.064-1.143)	1.096e-07		0.943(0.84-1.06)	0.3256		0.959(0.864-1.064)	0.4296		0.907(0.78-1.053)	0.1998		1.014(0.876-1.174)	0.8552		0.657(0.28-1.541)	0.3344
rs61781363	1	40012433	C	T	0.1042	0.2306	0.1167	PPIEL	intron_variant	T	1.103(1.064-1.143)	1.096e-07		0.943(0.84-1.06)	0.3256		0.959(0.864-1.064)	0.4296		0.907(0.78-1.053)	0.1998		1.014(0.876-1.174)	0.8552		0.657(0.28-1.541)	0.3344
rs4660808	1	40018509	C	T	0.1042	0.2306	0.1167	PPIEL	intron_variant	T	1.103(1.064-1.143)	1.096e-07		0.943(0.84-1.06)	0.3256		0.959(0.864-1.064)	0.4296		0.907(0.78-1.053)	0.1998		1.014(0.876-1.174)	0.8552		0.657(0.28-1.541)	0.3344
rs61781364	1	40019591	A	G	0.1042	0.2316	0.1167	PPIEL	intron_variant	G	1.103(1.064-1.143)	1.096e-07		0.943(0.84-1.06)	0.3256		0.959(0.864-1.064)	0.4296		0.907(0.78-1.053)	0.1998		1.014(0.876-1.174)	0.8552		0.657(0.28-1.541)	0.3344
rs1180333	1	40020504	T	C	0.881	0.6461	0.7666	PPIEL	intron_variant	T	1.111(1.071-1.152)	1.488e-08		0.98(0.873-1.1)	0.727		0.949(0.855-1.054)	0.3324		0.888(0.763-1.033)	0.1243		1.016(0.877-1.177)	0.8318		0.642(0.273-1.511)	0.3102
rs76207570	1	40022482	C	T	0.1052	0.2316	0.1182	PABPC4	downstream_gene_variant	T	1.103(1.064-1.143)	1.081e-07		0.948(0.844-1.064)	0.3626		0.959(0.865-1.064)	0.4334		0.91(0.783-1.057)	0.2149		1.011(0.874-1.171)	0.8804		0.657(0.28-1.54)	0.3332
rs17264866	1	40022777	C	G	0.1042	0.2316	0.1167	PABPC4	downstream_gene_variant	G	1.103(1.064-1.143)	1.096e-07		0.943(0.84-1.06)	0.3256		0.959(0.864-1.064)	0.4296		0.907(0.78-1.053)	0.1998		1.014(0.876-1.174)	0.8552		0.657(0.28-1.541)	0.3344
rs138909742	1	40025197	TG	T	0.1042	0.2316	0.1167	PABPC4	downstream_gene_variant	T	1.103(1.064-1.143)	1.096e-07		0.943(0.84-1.06)	0.3256		0.959(0.864-1.064)	0.4296		0.907(0.78-1.053)	0.1998		1.014(0.876-1.174)	0.8552		0.657(0.28-1.541)	0.3344
rs4660293	1	40028180	A	G	0.1042	0.2346	0.1182	PPIEL	upstream_gene_variant	G	1.102(1.063-1.143)	1.207e-07		0.939(0.836-1.055)	0.2921		0.961(0.866-1.066)	0.4508		0.915(0.788-1.062)	0.2415		1.009(0.872-1.168)	0.9035		0.657(0.28-1.541)	0.3344
rs3768320	1	40032239	T	C	0.881	0.6451	0.7767	SNORA55	downstream_gene_variant	T	1.107(1.067-1.148)	4.838e-08		0.978(0.87-1.099)	0.7086		0.959(0.863-1.066)	0.4413		0.909(0.781-1.059)	0.2215		1.012(0.872-1.174)	0.8745		0.664(0.282-1.563)	0.3486
rs58302493	1	40033905	G	A	0.1012	0.1531	0.062	SNORA55	upstream_gene_variant	A	1.114(1.073-1.156)	1.196e-08		0.948(0.841-1.069)	0.3815		0.952(0.855-1.059)	0.3654		0.913(0.783-1.064)	0.243		0.99(0.85-1.152)	0.8915		0.697(0.297-1.636)	0.4064
rs17513135	1	40035686	C	T	0.1012	0.2386	0.1066	SNORA55	upstream_gene_variant	T	1.113(1.073-1.155)	1.231e-08		0.943(0.837-1.064)	0.3409		0.951(0.855-1.059)	0.3597		0.912(0.782-1.063)	0.2404		0.989(0.849-1.151)	0.882		0.699(0.298-1.64)	0.41
rs3768321	1	40035928	G	T	0.1012	0.1879	0.0893	SNORA55	upstream_gene_variant	T	1.114(1.073-1.156)	1.132e-08		0.944(0.837-1.064)	0.3466		0.952(0.855-1.059)	0.3668		0.913(0.783-1.064)	0.2434		0.99(0.85-1.152)	0.8914		0.699(0.298-1.64)	0.41
rs2293476	1	40036847	G	C	0.1012	0.2316	0.1066	SNORA55	upstream_gene_variant	C	1.114(1.073-1.155)	1.197e-08		0.944(0.837-1.064)	0.3415		0.951(0.855-1.059)	0.3601		0.912(0.782-1.063)	0.2404		0.989(0.849-1.151)	0.8828		0.699(0.298-1.64)	0.41
rs41264487	1	40037354	C	G	0.1052	0.1968	0.0893	SNORA55	upstream_gene_variant	G	1.103(1.064-1.143)	8.563e-08		0.943(0.839-1.058)	0.3163		0.956(0.862-1.06)	0.3926		0.903(0.777-1.048)	0.1783		1.012(0.875-1.17)	0.8755		0.647(0.275-1.518)	0.3167
rs2068663	1	40038571	C	T	0.1042	0.2316	0.1167	PABPC4	intron_variant	T	1.103(1.064-1.144)	8.688e-08		0.946(0.842-1.062)	0.3461		0.956(0.861-1.06)	0.3913		0.905(0.779-1.052)	0.1944		1.007(0.87-1.167)	0.9206		0.656(0.28-1.538)	0.3317
rs79094524	1	40041371	G	GA	0.1042	0.2356	0.1196	LOC101929516	downstream_gene_variant	GA	1.103(1.064-1.144)	9.194e-08		0.946(0.842-1.062)	0.3461		0.956(0.861-1.06)	0.3908		0.905(0.779-1.052)	0.1944		1.007(0.87-1.167)	0.9214		0.656(0.28-1.538)	0.3317
rs201925786	1	40041699	T	TCGGAGC	0.1042	0.2008	0.0922	PABPC4	5_prime_UTR_variant	TCGGAGC	1.103(1.064-1.144)	9.052e-08		0.947(0.843-1.064)	0.3575		0.956(0.861-1.061)	0.3937		0.906(0.78-1.052)	0.1954		1.008(0.87-1.167)	0.9177		0.656(0.28-1.538)	0.3317
rs61781368	1	40043752	C	G	0.1012	0.1948	0.0908	PABPC4	upstream_gene_variant	G	1.108(1.068-1.149)	3.443e-08		0.962(0.855-1.081)	0.5098		0.95(0.855-1.055)	0.3366		0.911(0.783-1.058)	0.2223		0.99(0.853-1.149)	0.8943		0.662(0.282-1.555)	0.3439
rs12064914	1	40043772	G	A	0.1012	0.2296	0.1239	PABPC4	upstream_gene_variant	A	1.108(1.068-1.148)	3.5e-08		0.96(0.854-1.079)	0.4955		0.95(0.855-1.055)	0.3339		0.91(0.783-1.058)	0.2212		0.99(0.853-1.148)	0.8906		0.662(0.282-1.555)	0.3439
rs7520271	1	40044713	A	C,T	0.879,0	0.6481,0.001	0.7637,0	PABPC4	upstream_gene_variant	A	1.106(1.067-1.147)	3.658e-08		0.996(0.888-1.117)	0.9451		0.958(0.864-1.063)	0.4215		0.911(0.785-1.058)	0.2233		1.01(0.872-1.169)	0.8985		0.632(0.269-1.488)	0.2937
rs61781370	1	40045300	A	C	0.1012	0.2296	0.1239	PABPC4	upstream_gene_variant	C	1.108(1.068-1.148)	3.5e-08		0.96(0.854-1.079)	0.4955		0.95(0.855-1.055)	0.3339		0.91(0.783-1.058)	0.2212		0.99(0.853-1.148)	0.8906		0.662(0.282-1.555)	0.3439
rs12740105	1	40045468	A	G	0.879	0.6481	0.7651	PABPC4	upstream_gene_variant	A	1.106(1.067-1.147)	3.658e-08		0.996(0.888-1.117)	0.9451		0.958(0.864-1.063)	0.4215		0.911(0.785-1.058)	0.2233		1.01(0.872-1.169)	0.8985		0.632(0.269-1.488)	0.2937
rs111768751	1	40046093	G	A	0.1012	0.2296	0.1268	PABPC4	upstream_gene_variant	A	1.108(1.068-1.148)	3.5e-08		0.96(0.854-1.079)	0.4955		0.95(0.855-1.055)	0.3339		0.91(0.783-1.058)	0.2212		0.99(0.853-1.148)	0.8906		0.662(0.282-1.555)	0.3439
rs531646214	1	40046547	A	AT	0.875	0.6372	0.7579	PABPC4	upstream_gene_variant	A	1.107(1.068-1.148)	2.758e-08		0.996(0.889-1.116)	0.9448		0.954(0.86-1.058)	0.368		0.901(0.776-1.047)	0.1739		1.01(0.873-1.168)	0.8943		0.629(0.267-1.479)	0.2877
rs12037073	1	40046897	C	T	0.879	0.6481	0.7651	PABPC4	upstream_gene_variant	C	1.106(1.067-1.147)	3.658e-08		0.996(0.888-1.117)	0.9451		0.958(0.864-1.063)	0.4215		0.911(0.785-1.058)	0.2233		1.01(0.872-1.169)	0.8985		0.632(0.269-1.488)	0.2937
rs11206374	1	40048009	G	A	0.1012	0.2286	0.1239	PABPC4-HEYL	intergenic_region	A	1.108(1.068-1.149)	3.251e-08		0.962(0.856-1.081)	0.5151		0.95(0.856-1.055)	0.3407		0.911(0.783-1.059)	0.2243		0.991(0.854-1.149)	0.8998		0.662(0.282-1.555)	0.3439
rs11416579	1	40049234	0	0	0	0	0	PABPC4-HEYL	intergenic_region	AT	1.071(1.04-1.103)	5.144e-06		0.951(0.867-1.044)	0.2928		0.999(0.919-1.087)	0.9885		0.958(0.849-1.081)	0.4881		1.046(0.93-1.176)	0.4515		0.737(0.381-1.424)	0.3641
rs4660846	1	40049511	C	T	0.879	0.6461	0.7666	PABPC4-HEYL	intergenic_region	C	1.107(1.067-1.147)	3.612e-08		0.996(0.888-1.117)	0.9448		0.958(0.864-1.063)	0.4205		0.911(0.785-1.058)	0.2227		1.01(0.872-1.169)	0.8992		0.632(0.269-1.488)	0.2937
rs1480869954	1	40050040	0	0	0	0	0	PABPC4-HEYL	intergenic_region	CA	1.103(1.065-1.143)	4.008e-08		1.006(0.9-1.125)	0.9138		0.986(0.892-1.089)	0.7764		0.906(0.783-1.048)	0.184		1.076(0.936-1.237)	0.3031		0.573(0.243-1.352)	0.2035
rs7539261	1	40050503	A	T	0.879	0.6481	0.7666	PABPC4-HEYL	intergenic_region	A	1.106(1.067-1.147)	3.793e-08		0.996(0.889-1.117)	0.9479		0.961(0.866-1.066)	0.4512		0.911(0.785-1.058)	0.2228		1.015(0.877-1.175)	0.8407		0.632(0.269-1.488)	0.2937
rs7539279	1	40050568	A	G	0.879	0.6481	0.7666	PABPC4-HEYL	intergenic_region	A	1.106(1.067-1.147)	3.793e-08		0.996(0.889-1.117)	0.9479		0.961(0.866-1.066)	0.4512		0.911(0.785-1.058)	0.2228		1.015(0.877-1.175)	0.8407		0.632(0.269-1.488)	0.2937
rs61781371	1	40052108	C	G	0.1012	0.2286	0.1182	PABPC4-HEYL	intergenic_region	G	1.108(1.068-1.149)	3.163e-08		0.961(0.855-1.081)	0.5086		0.955(0.86-1.061)	0.3897		0.91(0.783-1.058)	0.2199		1.001(0.864-1.161)	0.9854		0.662(0.282-1.555)	0.3439
rs9729677	1	40052809	T	G	0.879	0.6481	0.7666	PABPC4-HEYL	intergenic_region	T	1.108(1.069-1.149)	2.153e-08		1(0.892-1.121)	0.9981		0.962(0.868-1.067)	0.4678		0.909(0.783-1.056)	0.2107		1.02(0.882-1.18)	0.7866		0.631(0.268-1.485)	0.2921
rs11206387	1	40052998	A	G	0.878	0.6481	0.7666	PABPC4-HEYL	intergenic_region	A	1.108(1.069-1.149)	2.262e-08		0.999(0.891-1.12)	0.9847		0.962(0.867-1.067)	0.4607		0.909(0.782-1.055)	0.2087		1.019(0.881-1.179)	0.7953		0.631(0.268-1.485)	0.2921
rs61781373	1	40053093	A	C	0.1012	0.1938	0.0922	PABPC4-HEYL	intergenic_region	C	1.109(1.069-1.15)	2.579e-08		0.967(0.86-1.086)	0.5699		0.953(0.858-1.058)	0.3661		0.91(0.783-1.058)	0.2184		0.997(0.859-1.156)	0.9664		0.661(0.282-1.552)	0.3421
rs2695324	1	40053641	G	A	0.121	0.3519	0.2378	PABPC4-HEYL	intergenic_region	A	1.101(1.062-1.142)	1.507e-07		0.988(0.881-1.108)	0.8336		0.961(0.867-1.066)	0.4547		0.913(0.786-1.06)	0.2317		1.014(0.876-1.173)	0.8558		0.647(0.275-1.52)	0.3176
rs11206390	1	40054499	A	G	0.121	0.3479	0.2349	PABPC4-HEYL	intergenic_region	G	1.1(1.061-1.14)	2.195e-07		0.986(0.879-1.105)	0.8045		0.964(0.869-1.069)	0.486		0.92(0.793-1.068)	0.2724		1.011(0.873-1.171)	0.8834		0.655(0.279-1.537)	0.3311
rs2695319	1	40056700	G	C	0.121	0.3499	0.2421	PABPC4-HEYL	intergenic_region	C	1.099(1.06-1.139)	3.359e-07		0.988(0.881-1.108)	0.8364		0.966(0.871-1.071)	0.5085		0.923(0.795-1.071)	0.2904		1.012(0.874-1.172)	0.8714		0.655(0.279-1.537)	0.3311
rs113825410	1	40057543	A	G	0.1012	0.2286	0.1268	PABPC4-HEYL	intergenic_region	G	1.099(1.06-1.14)	3.483e-07		0.947(0.842-1.066)	0.3669		0.954(0.858-1.059)	0.3754		0.919(0.79-1.068)	0.2711		0.988(0.851-1.147)	0.8728		0.694(0.295-1.631)	0.402
rs76841360	1	40060025	G	A	0.1002	0.2296	0.1225	PABPC4-HEYL	intergenic_region	A	1.099(1.06-1.14)	3.461e-07		0.947(0.842-1.066)	0.367		0.954(0.859-1.06)	0.3791		0.919(0.79-1.068)	0.2692		0.989(0.852-1.148)	0.8825		0.693(0.295-1.629)	0.4008
rs4660303	1	40060473	G	A	0.1002	0.2296	0.121	PABPC4-HEYL	intergenic_region	A	1.099(1.06-1.14)	3.56e-07		0.947(0.842-1.066)	0.3666		0.954(0.859-1.06)	0.3788		0.919(0.79-1.068)	0.2692		0.989(0.852-1.148)	0.882		0.693(0.295-1.629)	0.4008
rs12037222	1	40064961	G	A	0.0982	0.2286	0.1196	PABPC4-HEYL	intergenic_region	A	1.088(1.048-1.129)	9.109e-06		0.968(0.86-1.09)	0.5915		0.949(0.852-1.056)	0.3328		0.928(0.796-1.081)	0.3357		0.968(0.831-1.128)	0.6779		0.727(0.31-1.706)	0.4642
rs1290324440	1	40065855	0	0	0	0	0	PABPC4-HEYL	intergenic_region	G	1.089(1.049-1.13)	6.564e-06		0.956(0.849-1.077)	0.4617		0.959(0.862-1.066)	0.4369		0.917(0.787-1.069)	0.2682		0.999(0.859-1.161)	0.9878		0.732(0.312-1.716)	0.4733
rs61781392	1	40083641	C	A	0.1012	0.2207	0.1066	PABPC4-HEYL	intergenic_region	A	1.087(1.048-1.128)	9.298e-06		0.961(0.854-1.083)	0.5157		0.964(0.866-1.072)	0.495		0.944(0.811-1.099)	0.4581		0.982(0.844-1.143)	0.8118		0.717(0.306-1.681)	0.4439
rs61232586	1	40086357	G	T	0.1012	0.2207	0.1052	HEYL	downstream_gene_variant	T	1.087(1.048-1.128)	9.298e-06		0.961(0.854-1.083)	0.5157		0.964(0.866-1.072)	0.495		0.944(0.811-1.099)	0.4581		0.982(0.844-1.143)	0.8118		0.717(0.306-1.681)	0.4439
rs11800679	1	40603234	C	T	0.1944	0.0805	0.1628	PPT1-RLF	intergenic_region	T	1.001(0.971-1.031)	0.9737		1.079(0.986-1.182)	0.09975		1.13(1.041-1.225)	0.0033		1.303(1.163-1.46)	5.235e-06		0.982(0.872-1.106)	0.7623		1.085(0.611-1.928)	0.7808
rs11211276	1	46905802	G	T	0.253	0.1978	0.245	FAAHP1	intron_variant	T	0.996(0.97-1.023)	0.7898		0.826(0.759-0.899)	9.248e-06		1.026(0.953-1.105)	0.4983		1.078(0.969-1.199)	0.1681		0.956(0.86-1.063)	0.4044		1.692(1.051-2.723)	0.03047
rs7538292	1	46906385	C	A	0.256	0.1978	0.2493	FAAHP1	splice_region_variant&intron_variant	A	0.996(0.97-1.022)	0.738		0.826(0.759-0.899)	8.65e-06		1.026(0.953-1.104)	0.5036		1.081(0.973-1.202)	0.1483		0.953(0.857-1.059)	0.3711		1.676(1.04-2.702)	0.03391
rs72637962	1	46907309	C	T	0.256	0.1998	0.2493	FAAHP1	intron_variant	T	0.996(0.97-1.023)	0.7705		0.826(0.759-0.899)	8.772e-06		1.025(0.952-1.103)	0.5209		1.081(0.973-1.202)	0.1482		0.951(0.855-1.057)	0.3505		1.676(1.04-2.702)	0.03391
rs11211277	1	46907698	A	C,T	0.4792,0.001	0.1412,0	0.268,0.0043	LINC01398	downstream_gene_variant	A	0.991(0.969-1.014)	0.4311		0.852(0.794-0.913)	6.805e-06		1.001(0.94-1.067)	0.9676		0.997(0.909-1.093)	0.9414		0.994(0.909-1.088)	0.901		1.257(0.805-1.964)	0.3145
rs606884	1	46912162	C	T	0.5337	0.1918	0.3127	FAAHP1	downstream_gene_variant	C	0.982(0.96-1.005)	0.1281		0.843(0.784-0.905)	2.755e-06		0.986(0.924-1.052)	0.6685		1.017(0.926-1.117)	0.7195		0.949(0.866-1.04)	0.2637		1.164(0.744-1.822)	0.5068
rs6429601	1	46981536	A	C	0.5169	0.8091	0.6787	DMBX1	downstream_gene_variant	A	0.992(0.97-1.015)	0.4762		1.178(1.099-1.263)	4.032e-06		0.963(0.904-1.027)	0.2488		0.948(0.865-1.04)	0.2605		0.987(0.902-1.08)	0.7734		0.82(0.524-1.284)	0.3852
rs35145976	1	53085521	C	CA	0.748	0.4751	0.6686	GPX7-FAM159A	intergenic_region	C	0.938(0.911-0.965)	9.645e-06		0.939(0.86-1.025)	0.1564		0.981(0.905-1.063)	0.6393		0.978(0.869-1.101)	0.7177		1.009(0.903-1.128)	0.8717		0.545(0.278-1.069)	0.07756
rs551650328	1	60477861	C	A	0.005	0.005	0.0058	C1orf87	intron_variant	A	1.009(0.912-1.117)	0.8585		1.262(0.952-1.671)	0.1055		1.432(1.117-1.835)	0.004589		1.054(0.701-1.586)	0.8001		1.765(1.277-2.439)	0.0005753		2.541(0.722-8.94)	0.1463
rs145610622	1	76597468	C	A	0.0109	0	0	ST6GALNAC3	intron_variant	A	0.999(0.915-1.089)	0.9738		1.173(0.906-1.52)	0.2262		1.331(1.074-1.65)	0.008912		1.042(0.741-1.466)	0.8126		1.395(1.034-1.881)	0.02918		8.382(3.598-19.53)	8.312e-07
rs12385720	1	93539383	G	A	0.62	0.6441	0.5879	FAM69A-MTF2	intergenic_region	G	0.936(0.914-0.958)	2.479e-08		1.061(0.989-1.14)	0.09971		1.06(0.994-1.132)	0.07788		1.07(0.974-1.175)	0.1588		1.069(0.975-1.173)	0.1543		0.914(0.582-1.434)	0.6944
rs7532549	1	93539656	G	T	0.6329	0.661	0.5994	FAM69A-MTF2	intergenic_region	G	0.929(0.908-0.951)	9.088e-10		1.057(0.985-1.135)	0.1248		1.079(1.011-1.151)	0.02271		1.085(0.988-1.192)	0.08884		1.094(0.997-1.199)	0.05736		0.895(0.57-1.407)	0.6311
rs3754184	1	93543483	G	C	0.6379	0.6362	0.585	MTF2	upstream_gene_variant	G	0.93(0.909-0.952)	1.63e-09		1.055(0.982-1.133)	0.1426		1.076(1.008-1.149)	0.02722		1.089(0.991-1.197)	0.07684		1.084(0.988-1.189)	0.08734		0.911(0.579-1.433)	0.6864
rs1856027	1	93544131	T	C	0.6379	0.6362	0.5879	MTF2	upstream_gene_variant	T	0.93(0.909-0.952)	1.677e-09		1.055(0.982-1.133)	0.1411		1.077(1.008-1.149)	0.02696		1.089(0.991-1.197)	0.0766		1.084(0.989-1.189)	0.08658		0.911(0.579-1.433)	0.6864
rs12128131	1	93546299	T	G	0.6409	0.6372	0.585	MTF2	intron_variant	T	0.93(0.908-0.952)	1.244e-09		1.054(0.982-1.132)	0.1451		1.076(1.008-1.149)	0.02746		1.091(0.993-1.199)	0.06961		1.082(0.986-1.187)	0.09669		0.913(0.58-1.437)	0.6951
rs11380988	1	93547830	C	CT	0.3194	0.2883	0.2939	MTF2	intron_variant	CT	0.937(0.914-0.96)	1.281e-07		1.026(0.953-1.105)	0.4896		1.048(0.979-1.121)	0.1749		1.031(0.934-1.137)	0.5477		1.076(0.978-1.184)	0.1308		1.011(0.637-1.605)	0.9626
rs579138	1	93550096	A	G	0.2986	0.0984	0.1888	MTF2	intron_variant	G	0.938(0.915-0.962)	4.056e-07		1.022(0.949-1.102)	0.564		1.049(0.98-1.124)	0.1691		1.041(0.942-1.15)	0.4281		1.074(0.975-1.182)	0.1487		0.917(0.567-1.483)	0.7242
rs11164870	1	93552187	C	G	0.6379	0.6203	0.5735	MTF2	intron_variant	C	0.928(0.906-0.95)	3.88e-10		1.054(0.982-1.132)	0.1466		1.07(1.003-1.142)	0.04182		1.08(0.983-1.187)	0.1104		1.081(0.986-1.186)	0.09733		0.901(0.572-1.417)	0.6507
rs3834084	1	93553498	CT	C	0.6379	0.6203	0.572	MTF2	intron_variant	CT	0.928(0.907-0.95)	5.298e-10		1.053(0.981-1.131)	0.1539		1.071(1.004-1.144)	0.03824		1.079(0.982-1.186)	0.1121		1.084(0.988-1.189)	0.08683		0.901(0.572-1.417)	0.6514
rs11164871	1	93555682	C	T	0.6389	0.6322	0.5821	MTF2	intron_variant	C	0.929(0.908-0.951)	8.391e-10		1.051(0.979-1.128)	0.1727		1.074(1.006-1.147)	0.03207		1.083(0.985-1.19)	0.09859		1.086(0.99-1.191)	0.08098		0.904(0.575-1.422)	0.6616
rs12038699	1	93558818	A	G	0.6409	0.6372	0.5893	MTF2	intron_variant	A	0.93(0.909-0.953)	1.863e-09		1.053(0.98-1.13)	0.1591		1.068(1.001-1.141)	0.04779		1.086(0.988-1.193)	0.0885		1.071(0.976-1.175)	0.1467		0.912(0.579-1.435)	0.689
rs2749732	1	93565123	A	G	0.2976	0.1153	0.1888	MTF2	intron_variant	G	0.939(0.916-0.962)	5.66e-07		1.025(0.951-1.105)	0.5204		1.052(0.982-1.127)	0.1462		1.037(0.939-1.146)	0.4711		1.08(0.981-1.19)	0.1162		0.981(0.61-1.578)	0.937
rs556446	1	93567517	C	T	0.2976	0.0865	0.1787	MTF2	intron_variant	T	0.941(0.918-0.964)	1.354e-06		1.029(0.954-1.109)	0.4569		1.053(0.983-1.128)	0.142		1.047(0.947-1.157)	0.3715		1.072(0.973-1.181)	0.1577		0.986(0.612-1.588)	0.9524
rs1474927	1	93570368	G	A	0.6389	0.6252	0.5735	MTF2	intron_variant	G	0.928(0.907-0.95)	5.006e-10		1.056(0.983-1.134)	0.1342		1.076(1.008-1.148)	0.02837		1.081(0.984-1.188)	0.1059		1.089(0.993-1.195)	0.06998		0.949(0.604-1.49)	0.8194
rs12139009	1	93573493	A	G	0.6389	0.6372	0.5836	MTF2	intron_variant	A	0.929(0.907-0.951)	5.874e-10		1.055(0.982-1.133)	0.1412		1.077(1.009-1.15)	0.02592		1.082(0.985-1.189)	0.1016		1.091(0.994-1.196)	0.06604		0.951(0.606-1.494)	0.8286
rs146951003	1	93573825	T	TTG,TTGTG	0.2976,0	0.1014,0	0.1873,0.0043	MTF2	intron_variant	TTG	0.939(0.916-0.963)	7.227e-07		1.028(0.954-1.108)	0.4672		1.053(0.983-1.128)	0.1399		1.042(0.943-1.151)	0.4172		1.078(0.979-1.187)	0.1286		0.972(0.604-1.566)	0.9081
rs4847398	1	93578402	C	T	0.6389	0.6322	0.5836	MTF2	intron_variant	C	0.929(0.907-0.951)	5.874e-10		1.055(0.982-1.133)	0.1412		1.077(1.009-1.15)	0.02592		1.082(0.985-1.189)	0.1016		1.091(0.994-1.196)	0.06604		0.951(0.606-1.494)	0.8286
rs2295424	1	93580879	T	C	0.6409	0.6322	0.585	MTF2	intron_variant	T	0.93(0.909-0.953)	1.878e-09		1.053(0.981-1.131)	0.1534		1.076(1.008-1.149)	0.02807		1.087(0.989-1.194)	0.08414		1.083(0.987-1.188)	0.09156		0.962(0.613-1.512)	0.8674
rs2295423	1	93581024	T	C	0.6409	0.6322	0.5893	MTF2	splice_region_variant&intron_variant	T	0.93(0.909-0.953)	1.878e-09		1.053(0.981-1.131)	0.1534		1.076(1.008-1.149)	0.02807		1.087(0.989-1.194)	0.08414		1.083(0.987-1.188)	0.09156		0.962(0.613-1.512)	0.8674
rs4847399	1	93584606	G	A	0.6389	0.6322	0.5793	MTF2	intron_variant	G	0.929(0.907-0.951)	5.823e-10		1.055(0.983-1.133)	0.1391		1.076(1.008-1.149)	0.02783		1.081(0.984-1.188)	0.105		1.089(0.993-1.195)	0.06957		0.951(0.605-1.493)	0.8263
rs2208044	1	93587435	C	T	0.6399	0.6322	0.5836	MTF2	intron_variant	C	0.93(0.908-0.952)	1.092e-09		1.057(0.985-1.136)	0.1256		1.075(1.007-1.148)	0.0292		1.086(0.988-1.194)	0.08662		1.083(0.987-1.188)	0.09162		0.96(0.611-1.509)	0.8604
rs2815429	1	93590668	C	T	0.2956	0.0865	0.1787	MTF2	intron_variant	T	0.941(0.918-0.965)	1.486e-06		1.025(0.951-1.105)	0.523		1.052(0.983-1.127)	0.1444		1.044(0.945-1.154)	0.3967		1.074(0.976-1.183)	0.1452		0.977(0.604-1.58)	0.9245
rs489183	1	93592692	A	T	0.2956	0.0865	0.1801	MTF2	intron_variant	T	0.941(0.917-0.964)	1.281e-06		1.028(0.953-1.108)	0.4752		1.053(0.983-1.128)	0.141		1.048(0.948-1.158)	0.3568		1.071(0.972-1.18)	0.1642		0.986(0.612-1.588)	0.9541
rs2281525	1	93595306	G	C	0.6855	0.7197	0.6801	MTF2	intron_variant	G	0.938(0.915-0.961)	2.794e-07		1.041(0.966-1.121)	0.2907		1.055(0.986-1.129)	0.1235		1.05(0.952-1.159)	0.3299		1.075(0.977-1.183)	0.1362		0.931(0.578-1.499)	0.767
rs1010476	1	93596936	T	C	0.7044	0.9135	0.8213	MTF2	intron_variant	T	0.941(0.918-0.964)	1.448e-06		1.029(0.954-1.109)	0.4601		1.052(0.982-1.127)	0.147		1.047(0.948-1.157)	0.3655		1.07(0.972-1.179)	0.1689		0.986(0.612-1.588)	0.9528
rs1356306933	1	93600391	0	0	0	0	0	MTF2	intron_variant	TA	0.932(0.91-0.954)	3.461e-09		1.033(0.962-1.11)	0.3711		1.057(0.99-1.129)	0.09831		1.077(0.979-1.184)	0.1274		1.053(0.96-1.156)	0.2731		0.965(0.614-1.517)	0.8785
rs2281524	1	93602194	C	T	0.7024	0.9135	0.8213	MTF2	intron_variant	C	0.939(0.916-0.963)	6.587e-07		1.025(0.951-1.104)	0.5263		1.053(0.983-1.128)	0.1399		1.041(0.942-1.15)	0.4287		1.078(0.979-1.187)	0.1249		0.975(0.606-1.57)	0.9168
rs3066513	1	93603183	C	CAT	0.7024	0.9115	0.8213	MTF2	3_prime_UTR_variant	C	0.938(0.915-0.962)	4.8e-07		1.021(0.947-1.1)	0.5895		1.051(0.981-1.126)	0.1554		1.037(0.938-1.146)	0.4768		1.078(0.979-1.187)	0.1249		0.975(0.606-1.57)	0.9168
rs148192960	1	93609490	C	CTTAT	0.6845	0.8946	0.7464	MTF2	downstream_gene_variant	C	0.938(0.916-0.961)	2.766e-07		1.024(0.951-1.103)	0.5252		1.033(0.966-1.106)	0.3411		1.025(0.929-1.131)	0.6248		1.052(0.956-1.157)	0.2994		1.039(0.651-1.659)	0.8724
rs34705845	1	93614709	T	TGAA	0.7044	0.9135	0.8228	TMED5	downstream_gene_variant	T	0.94(0.917-0.964)	1.012e-06		1.024(0.95-1.103)	0.5436		1.049(0.98-1.124)	0.17		1.039(0.94-1.148)	0.453		1.072(0.973-1.181)	0.1574		0.986(0.612-1.588)	0.9528
rs1572343	1	93616202	T	C	0.6419	0.659	0.5994	TMED5	3_prime_UTR_variant	T	0.929(0.907-0.951)	7.456e-10		1.054(0.982-1.132)	0.1462		1.075(1.007-1.148)	0.03004		1.079(0.982-1.186)	0.1124		1.088(0.992-1.194)	0.07303		0.96(0.611-1.509)	0.8607
rs7532195	1	93617403	T	G	0.6607	0.6571	0.6326	TMED5	3_prime_UTR_variant	T	0.928(0.907-0.951)	8.198e-10		1.045(0.972-1.123)	0.2324		1.068(1-1.141)	0.04924		1.081(0.983-1.189)	0.109		1.071(0.975-1.175)	0.1522		1.021(0.65-1.602)	0.9296
rs1060622	1	93620393	G	A	0.6438	0.6302	0.5836	TMED5	missense_variant	G	0.928(0.906-0.95)	3.646e-10		1.05(0.977-1.127)	0.1826		1.077(1.009-1.15)	0.02583		1.08(0.983-1.186)	0.1105		1.092(0.996-1.198)	0.06132		0.958(0.61-1.506)	0.8534
rs1057257	1	93621483	A	G	0.6448	0.6551	0.6023	TMED5	intron_variant	A	0.928(0.907-0.951)	6.014e-10		1.052(0.98-1.13)	0.1625		1.076(1.008-1.149)	0.02837		1.084(0.987-1.192)	0.09237		1.085(0.989-1.19)	0.0843		0.966(0.615-1.518)	0.8805
rs12130734	1	93624374	T	C	0.6607	0.6571	0.6326	TMED5	splice_region_variant&non_coding_transcript_exon_variant	T	0.929(0.907-0.951)	1.268e-09		1.044(0.972-1.122)	0.2377		1.068(1-1.141)	0.05123		1.079(0.981-1.187)	0.1186		1.071(0.976-1.176)	0.1478		1.021(0.651-1.602)	0.9274
rs59708035	1	93625234	T	TA	0.6488	0.6441	0.6282	TMED5	intron_variant	T	0.933(0.911-0.955)	8.231e-09		1.05(0.978-1.128)	0.181		1.06(0.993-1.132)	0.08155		1.074(0.978-1.181)	0.1365		1.063(0.969-1.166)	0.1975		0.949(0.602-1.496)	0.8214
rs1967721	1	93626382	C	T	0.3393	0.1521	0.2536	TMED5	intron_variant	T	0.927(0.906-0.95)	4.898e-10		1.047(0.975-1.125)	0.2067		1.067(0.999-1.14)	0.0525		1.081(0.983-1.189)	0.1098		1.07(0.974-1.174)	0.1583		1.011(0.644-1.586)	0.9635
rs2783489	1	93626984	C	T	0.3393	0.1521	0.2536	TMED5	intron_variant	T	0.929(0.907-0.951)	1.129e-09		1.046(0.973-1.124)	0.2222		1.068(1-1.141)	0.05117		1.081(0.982-1.189)	0.1108		1.07(0.975-1.175)	0.1561		1.021(0.651-1.602)	0.9274
rs2783490	1	93627529	C	T	0.2917	0.0716	0.1599	TMED5	intron_variant	T	0.939(0.916-0.963)	7.706e-07		1.022(0.948-1.102)	0.5755		1.051(0.981-1.126)	0.1582		1.045(0.946-1.155)	0.3876		1.069(0.971-1.178)	0.1752		0.992(0.617-1.597)	0.9742
rs4847235	1	93627727	T	C	0.6607	0.6571	0.6326	TMED5	intron_variant	T	0.929(0.907-0.951)	1.293e-09		1.045(0.972-1.122)	0.2352		1.068(1-1.141)	0.05114		1.079(0.981-1.187)	0.1186		1.071(0.976-1.176)	0.1475		1.021(0.651-1.602)	0.9274
rs4847401	1	93628013	C	G	0.6597	0.6571	0.6326	TMED5	intron_variant	C	0.928(0.906-0.95)	6.22e-10		1.042(0.97-1.12)	0.2618		1.069(1.001-1.142)	0.04598		1.075(0.977-1.182)	0.1375		1.079(0.983-1.184)	0.1103		1.011(0.645-1.586)	0.9605
rs4847402	1	93628062	G	A	0.6438	0.6551	0.6023	TMED5	intron_variant	G	0.928(0.906-0.95)	3.301e-10		1.05(0.978-1.127)	0.1822		1.077(1.009-1.15)	0.02537		1.08(0.983-1.187)	0.1084		1.092(0.996-1.198)	0.06087		0.957(0.609-1.503)	0.8484
rs745459627	1	93628710	0	0	0	0	0	TMED5	intron_variant	TACTC	0.928(0.906-0.95)	3.301e-10		1.05(0.978-1.127)	0.1822		1.077(1.009-1.15)	0.02537		1.08(0.983-1.187)	0.1084		1.092(0.996-1.198)	0.06087		0.957(0.609-1.503)	0.8484
rs2815406	1	93629673	G	A	0.2927	0.0716	0.1599	TMED5	intron_variant	A	0.938(0.915-0.962)	4.119e-07		1.019(0.945-1.099)	0.622		1.052(0.983-1.127)	0.1447		1.041(0.942-1.15)	0.4319		1.077(0.978-1.186)	0.1312		0.982(0.61-1.579)	0.9396
rs10874759	1	93630172	G	A	0.6438	0.6551	0.6052	TMED5	intron_variant	G	0.927(0.906-0.949)	3.2e-10		1.05(0.977-1.127)	0.1828		1.077(1.009-1.15)	0.0255		1.08(0.983-1.187)	0.1084		1.092(0.996-1.198)	0.06127		0.957(0.609-1.503)	0.8484
rs11164876	1	93630510	T	C	0.6597	0.6571	0.6326	TMED5	intron_variant	T	0.928(0.906-0.95)	7.546e-10		1.041(0.969-1.118)	0.2764		1.069(1.001-1.142)	0.0478		1.074(0.976-1.182)	0.1427		1.078(0.982-1.184)	0.1127		1.021(0.652-1.601)	0.9267
rs144923630	1	93632159	AATTAG	A	0.2927	0.0716	0.1599	TMED5	intron_variant	A	0.938(0.915-0.962)	4.246e-07		1.019(0.945-1.099)	0.6212		1.052(0.983-1.127)	0.1441		1.041(0.942-1.15)	0.4311		1.077(0.978-1.186)	0.1308		0.982(0.61-1.579)	0.9396
rs2152358	1	93634009	G	A	0.6438	0.6362	0.5908	TMED5	intron_variant	G	0.928(0.906-0.95)	3.545e-10		1.05(0.977-1.127)	0.1842		1.077(1.009-1.15)	0.02607		1.08(0.983-1.186)	0.1107		1.092(0.996-1.198)	0.06166		0.957(0.609-1.503)	0.8484
rs6685271	1	93634590	C	A	0.6597	0.6551	0.6326	TMED5	intron_variant	C	0.928(0.906-0.95)	6.639e-10		1.039(0.967-1.116)	0.2979		1.071(1.002-1.143)	0.0422		1.073(0.976-1.18)	0.1464		1.081(0.985-1.186)	0.1022		1.059(0.678-1.654)	0.7996
rs6697683	1	93634591	A	G	0.6597	0.6561	0.6326	TMED5	intron_variant	A	0.928(0.906-0.95)	6.639e-10		1.039(0.967-1.116)	0.2979		1.071(1.002-1.143)	0.0422		1.073(0.976-1.18)	0.1464		1.081(0.985-1.186)	0.1022		1.059(0.678-1.654)	0.7996
rs2783493	1	93635331	G	A	0.2917	0.0716	0.1599	TMED5	intron_variant	A	0.939(0.916-0.963)	7.706e-07		1.022(0.948-1.102)	0.5755		1.051(0.981-1.126)	0.1582		1.045(0.946-1.155)	0.3876		1.069(0.971-1.178)	0.1752		0.992(0.617-1.597)	0.9742
rs1932314	1	93638400	G	A	0.6438	0.6362	0.5908	TMED5	intron_variant	G	0.928(0.906-0.95)	3.545e-10		1.05(0.977-1.127)	0.1842		1.077(1.009-1.15)	0.02607		1.08(0.983-1.186)	0.1107		1.092(0.996-1.198)	0.06166		0.957(0.609-1.503)	0.8484
rs753319437	1	93638843	0	0	0	0	0	TMED5	intron_variant	C	0.93(0.908-0.953)	4.137e-09		1.04(0.967-1.119)	0.2874		1.055(0.987-1.128)	0.1158		1.061(0.963-1.169)	0.23		1.066(0.97-1.172)	0.1838		0.969(0.611-1.536)	0.8937
rs10874762	1	93639101	T	G	0.6438	0.6551	0.6023	TMED5	intron_variant	T	0.927(0.906-0.95)	3.241e-10		1.05(0.977-1.127)	0.183		1.077(1.009-1.15)	0.02546		1.08(0.983-1.187)	0.1084		1.092(0.996-1.198)	0.06116		0.957(0.609-1.503)	0.8484
rs12044657	1	93639596	T	C	0.6597	0.6571	0.6326	TMED5	intron_variant	T	0.928(0.906-0.95)	6.432e-10		1.042(0.97-1.12)	0.2618		1.069(1.001-1.142)	0.04589		1.075(0.977-1.182)	0.1375		1.079(0.983-1.184)	0.11		1.011(0.645-1.586)	0.9605
rs6688230	1	93641124	C	T	0.6438	0.6551	0.6023	TMED5	intron_variant	C	0.928(0.906-0.95)	3.621e-10		1.049(0.977-1.126)	0.1894		1.079(1.011-1.152)	0.02275		1.084(0.987-1.191)	0.09261		1.092(0.995-1.197)	0.06305		0.957(0.609-1.503)	0.8484
rs34446908	1	93642065	T	TAC	0.6379	0.6551	0.598	CCDC18	upstream_gene_variant	T	0.93(0.909-0.952)	1.47e-09		1.048(0.976-1.126)	0.1949		1.084(1.015-1.156)	0.01569		1.087(0.99-1.194)	0.08062		1.098(1.002-1.205)	0.04613		0.947(0.602-1.488)	0.8123
rs2783495	1	93643677	T	C	0.2927	0.0716	0.1599	CCDC18	upstream_gene_variant	C	0.938(0.915-0.962)	4.416e-07		1.018(0.945-1.098)	0.6332		1.054(0.984-1.129)	0.1321		1.045(0.946-1.155)	0.3844		1.076(0.977-1.185)	0.1349		0.982(0.61-1.579)	0.9396
rs7553465	1	93644410	C	T	0.6438	0.6551	0.6009	CCDC18	upstream_gene_variant	C	0.928(0.906-0.95)	3.529e-10		1.049(0.977-1.127)	0.1879		1.079(1.011-1.152)	0.02267		1.084(0.987-1.191)	0.09214		1.092(0.995-1.197)	0.06305		0.957(0.609-1.503)	0.8484
rs2783496	1	93644738	G	A	0.2927	0.0716	0.1599	CCDC18	upstream_gene_variant	A	0.938(0.915-0.962)	4.625e-07		1.018(0.945-1.098)	0.6325		1.054(0.984-1.129)	0.1317		1.045(0.946-1.155)	0.3844		1.076(0.978-1.185)	0.1344		0.982(0.61-1.579)	0.9396
rs7553916	1	93644843	C	G	0.6438	0.6362	0.5865	CCDC18	upstream_gene_variant	C	0.928(0.906-0.95)	3.722e-10		1.049(0.977-1.126)	0.1892		1.079(1.01-1.151)	0.02311		1.084(0.987-1.191)	0.0936		1.091(0.995-1.197)	0.06357		0.957(0.609-1.503)	0.8484
rs2783497	1	93644849	G	A	0.2927	0.0716	0.1599	CCDC18	upstream_gene_variant	A	0.938(0.915-0.962)	4.625e-07		1.018(0.945-1.098)	0.6325		1.054(0.984-1.129)	0.1317		1.045(0.946-1.155)	0.3844		1.076(0.978-1.185)	0.1344		0.982(0.61-1.579)	0.9396
rs1335679	1	93645182	C	T	0.6438	0.6551	0.6009	CCDC18	upstream_gene_variant	C	0.928(0.906-0.95)	3.529e-10		1.049(0.977-1.127)	0.1879		1.079(1.011-1.152)	0.02267		1.084(0.987-1.191)	0.09214		1.092(0.995-1.197)	0.06305		0.957(0.609-1.503)	0.8484
rs2297707	1	93646207	T	C	0.6438	0.6551	0.6009	TMED5	5_prime_UTR_variant	T	0.927(0.906-0.949)	3.153e-10		1.05(0.978-1.128)	0.1798		1.077(1.009-1.15)	0.02515		1.08(0.983-1.187)	0.1078		1.093(0.996-1.198)	0.06058		0.957(0.609-1.503)	0.8484
rs2255722	1	93646433	T	C	0.2927	0.0716	0.1599	CCDC18	5_prime_UTR_premature_start_codon_gain_variant	C	0.938(0.915-0.962)	4.322e-07		1.019(0.945-1.099)	0.6198		1.052(0.983-1.127)	0.1454		1.04(0.942-1.15)	0.436		1.077(0.978-1.186)	0.1305		0.982(0.61-1.579)	0.9396
rs7535628	1	93648728	T	C	0.6607	0.6561	0.6311	TMED5	upstream_gene_variant	T	0.928(0.906-0.95)	5.261e-10		1.042(0.97-1.119)	0.2624		1.07(1.001-1.143)	0.04515		1.075(0.978-1.183)	0.1352		1.079(0.983-1.185)	0.1096		1.011(0.645-1.586)	0.9605
rs6682670	1	93649732	A	G	0.6448	0.6541	0.6023	TMED5	upstream_gene_variant	A	0.927(0.906-0.949)	3.044e-10		1.049(0.977-1.126)	0.1889		1.079(1.011-1.152)	0.02232		1.085(0.987-1.192)	0.09112		1.092(0.995-1.198)	0.06259		0.957(0.609-1.503)	0.8484
rs10601381	1	93650162	ACT	A	0.6448	0.6541	0.6023	TMED5	upstream_gene_variant	ACT	0.927(0.906-0.949)	2.723e-10		1.05(0.978-1.127)	0.1825		1.078(1.009-1.15)	0.02499		1.081(0.984-1.187)	0.1067		1.093(0.996-1.198)	0.06071		0.957(0.609-1.503)	0.8484
rs12118230	1	93651461	T	G	0.6448	0.6541	0.6023	CCDC18	intron_variant	T	0.927(0.906-0.949)	2.723e-10		1.05(0.978-1.127)	0.1825		1.078(1.009-1.15)	0.02499		1.081(0.984-1.187)	0.1067		1.093(0.996-1.198)	0.06071		0.957(0.609-1.503)	0.8484
rs2484486	1	93651500	G	A	0.2917	0.0726	0.1614	CCDC18	intron_variant	A	0.938(0.915-0.961)	3.879e-07		1.018(0.944-1.097)	0.6429		1.053(0.983-1.128)	0.1381		1.041(0.943-1.151)	0.425		1.078(0.979-1.188)	0.1257		0.982(0.61-1.579)	0.94
rs12118262	1	93651547	T	C	0.6458	0.6541	0.6023	CCDC18	intron_variant	T	0.927(0.906-0.949)	2.986e-10		1.05(0.978-1.127)	0.1808		1.077(1.009-1.149)	0.02679		1.078(0.981-1.185)	0.1164		1.093(0.996-1.199)	0.06006		0.957(0.609-1.503)	0.8484
rs12124011	1	93652544	C	A	0.6448	0.6541	0.6023	CCDC18	intron_variant	C	0.927(0.906-0.949)	3.044e-10		1.049(0.977-1.126)	0.1889		1.079(1.011-1.152)	0.02232		1.085(0.987-1.192)	0.09112		1.092(0.995-1.198)	0.06259		0.957(0.609-1.503)	0.8484
rs7539307	1	93652703	G	A	0.6607	0.6561	0.6311	CCDC18	intron_variant	G	0.928(0.906-0.95)	5.851e-10		1.041(0.969-1.119)	0.2708		1.071(1.003-1.144)	0.04062		1.079(0.981-1.187)	0.116		1.078(0.982-1.184)	0.1127		1.011(0.645-1.586)	0.9605
rs7517363	1	93652785	C	T	0.6448	0.6352	0.5865	CCDC18	intron_variant	C	0.928(0.906-0.95)	3.689e-10		1.049(0.977-1.126)	0.1899		1.079(1.011-1.151)	0.0228		1.084(0.987-1.191)	0.09317		1.092(0.995-1.197)	0.06287		0.957(0.609-1.503)	0.8484
rs116248354	1	93654998	G	C	0.2907	0.0726	0.1614	CCDC18	intron_variant	C	0.938(0.915-0.962)	4.385e-07		1.011(0.938-1.09)	0.7715		1.063(0.992-1.138)	0.08147		1.057(0.957-1.167)	0.2728		1.082(0.983-1.192)	0.1066		0.975(0.606-1.57)	0.917
rs11164879	1	93655522	G	A	0.6448	0.6541	0.6023	CCDC18	intron_variant	G	0.928(0.907-0.95)	4.392e-10		1.049(0.977-1.127)	0.1882		1.085(1.017-1.158)	0.01413		1.092(0.994-1.2)	0.06611		1.095(0.998-1.201)	0.05452		0.993(0.633-1.558)	0.9755
rs7541687	1	93656588	A	G	0.6448	0.6541	0.6023	CCDC18	intron_variant	A	0.928(0.907-0.95)	4.477e-10		1.049(0.977-1.127)	0.1861		1.085(1.017-1.158)	0.0141		1.092(0.994-1.2)	0.06611		1.095(0.998-1.201)	0.05439		0.993(0.633-1.558)	0.9755
rs1200558551	1	93656645	0	0	0	0	0	CCDC18	intron_variant	AT	0.937(0.916-0.96)	8.055e-08		1.011(0.94-1.086)	0.7748		1.096(1.027-1.17)	0.005971		1.156(1.052-1.27)	0.002475		1.057(0.963-1.161)	0.2407		0.969(0.613-1.532)	0.8919
rs1200558551	1	93656645	0	0	0	0	0	CCDC18	intron_variant	ATT	0.932(0.911-0.954)	3.384e-09		1.005(0.936-1.079)	0.8942		1.096(1.027-1.169)	0.005519		1.139(1.038-1.25)	0.00594		1.071(0.977-1.175)	0.1411		0.977(0.622-1.535)	0.9209
rs11164880	1	93658096	A	C	0.6607	0.6561	0.6311	CCDC18	intron_variant	A	0.928(0.907-0.951)	6.986e-10		1.042(0.97-1.119)	0.2616		1.076(1.007-1.149)	0.02974		1.083(0.985-1.191)	0.0999		1.082(0.986-1.188)	0.09698		1.049(0.67-1.644)	0.833
rs11164881	1	93658989	C	A	0.6448	0.6541	0.6023	CCDC18	intron_variant	C	0.928(0.907-0.95)	4.306e-10		1.049(0.977-1.127)	0.1861		1.085(1.017-1.158)	0.01415		1.092(0.994-1.2)	0.06611		1.095(0.998-1.201)	0.05458		0.993(0.633-1.558)	0.9755
rs10782955	1	93659762	A	G	0.6448	0.6541	0.6023	CCDC18	intron_variant	A	0.928(0.907-0.95)	4.306e-10		1.049(0.977-1.127)	0.1861		1.085(1.017-1.158)	0.01415		1.092(0.994-1.2)	0.06611		1.095(0.998-1.201)	0.05458		0.993(0.633-1.558)	0.9755
rs10874764	1	93661342	C	A	0.6448	0.6541	0.6023	CCDC18	intron_variant	C	0.928(0.907-0.95)	4.306e-10		1.049(0.977-1.127)	0.1861		1.085(1.017-1.158)	0.01415		1.092(0.994-1.2)	0.06611		1.095(0.998-1.201)	0.05458		0.993(0.633-1.558)	0.9755
rs766538418	1	93661923	0	0	0	0	0	CCDC18	intron_variant	TACTC	0.928(0.907-0.95)	4.223e-10		1.047(0.975-1.124)	0.2099		1.084(1.016-1.157)	0.0153		1.09(0.992-1.197)	0.07358		1.095(0.999-1.201)	0.05387		0.993(0.633-1.558)	0.9755
rs61799470	1	93663043	T	C	0.2917	0.0716	0.1556	CCDC18	intron_variant	C	0.939(0.916-0.963)	6.225e-07		1.018(0.944-1.097)	0.6496		1.06(0.99-1.135)	0.09409		1.054(0.954-1.164)	0.2995		1.078(0.979-1.187)	0.1251		1.023(0.638-1.64)	0.925
rs61799471	1	93663458	A	G	0.6438	0.6551	0.6023	CCDC18	intron_variant	A	0.928(0.907-0.95)	4.306e-10		1.049(0.977-1.127)	0.1861		1.085(1.017-1.158)	0.01415		1.092(0.994-1.2)	0.06611		1.095(0.998-1.201)	0.05458		0.993(0.633-1.558)	0.9755
rs35940311	1	93663604	G	A	0.6141	0.6511	0.6066	CCDC18	intron_variant	G	0.937(0.916-0.959)	4.884e-08		1.046(0.975-1.123)	0.2076		1.104(1.035-1.177)	0.00277		1.117(1.018-1.226)	0.01957		1.105(1.008-1.211)	0.03251		1.015(0.65-1.586)	0.9469
rs181072050	1	93665006	A	G	0.2917	0.0726	0.1599	CCDC18	intron_variant	G	0.939(0.916-0.962)	5.369e-07		1.018(0.945-1.097)	0.6408		1.058(0.988-1.133)	0.1042		1.049(0.95-1.159)	0.3406		1.079(0.98-1.188)	0.1223		1.023(0.638-1.64)	0.925
rs187358143	1	93665007	C	T	0.2917	0.0726	0.1599	CCDC18	intron_variant	T	0.939(0.916-0.962)	5.369e-07		1.018(0.945-1.097)	0.6408		1.058(0.988-1.133)	0.1042		1.049(0.95-1.159)	0.3406		1.079(0.98-1.188)	0.1223		1.023(0.638-1.64)	0.925
rs140848183	1	93665008	AC	A	0.2917	0.0736	0.1599	CCDC18	intron_variant	A	0.939(0.916-0.962)	5.369e-07		1.018(0.945-1.097)	0.6408		1.058(0.988-1.133)	0.1042		1.049(0.95-1.159)	0.3406		1.079(0.98-1.188)	0.1223		1.023(0.638-1.64)	0.925
rs1537758	1	93665151	G	A	0.3393	0.1531	0.255	CCDC18	intron_variant	A	0.928(0.906-0.95)	5.967e-10		1.043(0.971-1.121)	0.2471		1.076(1.007-1.149)	0.02972		1.085(0.986-1.193)	0.09383		1.081(0.985-1.186)	0.1024		1.049(0.67-1.644)	0.833
rs34770788	1	93665891	T	TA	0.5496	0.505	0.513	CCDC18	intron_variant	T	0.933(0.912-0.955)	3.888e-09		1.045(0.974-1.12)	0.2232		1.066(1-1.137)	0.04971		1.053(0.96-1.155)	0.2723		1.084(0.99-1.188)	0.08225		1.198(0.77-1.865)	0.423
rs7513705	1	93666349	T	C	0.6607	0.6561	0.6311	CCDC18	intron_variant	T	0.928(0.907-0.95)	6.86e-10		1.042(0.97-1.119)	0.2634		1.075(1.007-1.149)	0.03002		1.083(0.985-1.191)	0.1006		1.082(0.986-1.187)	0.09753		1.049(0.67-1.644)	0.833
rs12030549	1	93669218	T	C	0.6448	0.6541	0.6023	CCDC18	intron_variant	T	0.928(0.906-0.95)	3.485e-10		1.05(0.978-1.128)	0.1795		1.082(1.014-1.155)	0.01723		1.088(0.99-1.195)	0.07886		1.094(0.997-1.199)	0.05759		0.993(0.633-1.558)	0.9755
rs5776173	1	93671681	AC	A	0.6448	0.6541	0.6023	CCDC18	intron_variant	AC	0.928(0.906-0.95)	3.668e-10		1.05(0.978-1.128)	0.1787		1.082(1.014-1.155)	0.01709		1.088(0.99-1.195)	0.07886		1.094(0.997-1.2)	0.05703		0.993(0.633-1.558)	0.9755
rs2783499	1	93672688	C	T	0.3175	0.1511	0.2392	CCDC18	synonymous_variant	T	0.93(0.908-0.953)	3.661e-09		1.04(0.967-1.119)	0.287		1.06(0.992-1.133)	0.08503		1.069(0.971-1.177)	0.1742		1.067(0.971-1.172)	0.1761		1.007(0.637-1.593)	0.9758
rs71586782	1	93673594	AT	A	0.6448	0.6352	0.5865	CCDC18	intron_variant	AT	0.928(0.906-0.95)	3.764e-10		1.05(0.978-1.127)	0.1822		1.082(1.014-1.155)	0.01759		1.087(0.99-1.195)	0.08045		1.093(0.997-1.199)	0.05786		0.993(0.633-1.558)	0.9755
rs2783500	1	93673607	T	A	0.3175	0.1511	0.2392	CCDC18	intron_variant	A	0.931(0.908-0.953)	4.06e-09		1.04(0.967-1.118)	0.296		1.062(0.994-1.135)	0.07725		1.073(0.975-1.182)	0.1505		1.066(0.971-1.172)	0.1805		1.007(0.637-1.593)	0.9758
rs2783501	1	93673636	C	T	0.3175	0.1511	0.2392	CCDC18	intron_variant	T	0.931(0.909-0.953)	4.722e-09		1.043(0.969-1.121)	0.2616		1.06(0.992-1.133)	0.08761		1.068(0.97-1.176)	0.1798		1.067(0.971-1.172)	0.1769		1.006(0.636-1.591)	0.9789
rs797675	1	93674226	A	T	0.6448	0.6352	0.5922	CCDC18	intron_variant	A	0.928(0.907-0.95)	4.316e-10		1.049(0.977-1.127)	0.1863		1.084(1.015-1.157)	0.0155		1.091(0.994-1.199)	0.06786		1.093(0.997-1.199)	0.0593		0.993(0.633-1.558)	0.9755
rs2783504	1	93675413	G	A	0.3185	0.1511	0.2378	CCDC18	intron_variant	A	0.931(0.908-0.953)	4.06e-09		1.04(0.967-1.118)	0.296		1.062(0.994-1.135)	0.07725		1.073(0.975-1.182)	0.1505		1.066(0.971-1.172)	0.1805		1.007(0.637-1.593)	0.9758
rs531358	1	93676011	C	T	0.6448	0.6541	0.6023	CCDC18	intron_variant	C	0.928(0.907-0.95)	4.094e-10		1.049(0.977-1.127)	0.185		1.084(1.016-1.157)	0.01518		1.092(0.994-1.199)	0.06673		1.093(0.997-1.199)	0.05881		0.993(0.633-1.558)	0.9755
rs555161	1	93676314	A	G	0.6448	0.6541	0.6023	CCDC18	intron_variant	A	0.928(0.907-0.95)	4.094e-10		1.049(0.977-1.127)	0.185		1.084(1.016-1.157)	0.01518		1.092(0.994-1.199)	0.06673		1.093(0.997-1.199)	0.05881		0.993(0.633-1.558)	0.9755
rs797676	1	93676578	A	G	0.6448	0.6352	0.585	CCDC18	intron_variant	A	0.928(0.907-0.95)	4.799e-10		1.049(0.977-1.127)	0.1884		1.084(1.015-1.157)	0.01561		1.091(0.993-1.199)	0.06837		1.093(0.997-1.199)	0.05944		0.993(0.633-1.558)	0.9755
rs2765545	1	93677269	G	A	0.6448	0.6541	0.6023	CCDC18	intron_variant	G	0.928(0.907-0.95)	4.094e-10		1.049(0.977-1.127)	0.185		1.084(1.016-1.157)	0.01518		1.092(0.994-1.199)	0.06673		1.093(0.997-1.199)	0.05881		0.993(0.633-1.558)	0.9755
rs661126	1	93678968	T	G	0.6419	0.6312	0.5821	CCDC18	intron_variant	T	0.929(0.907-0.951)	6.016e-10		1.039(0.968-1.116)	0.2913		1.077(1.009-1.15)	0.02497		1.076(0.979-1.182)	0.1281		1.097(1-1.203)	0.05004		0.964(0.612-1.518)	0.8755
rs2815415	1	93679840	G	A	0.3175	0.1511	0.2392	CCDC18	intron_variant	A	0.931(0.908-0.953)	4.06e-09		1.04(0.967-1.118)	0.296		1.062(0.994-1.135)	0.07725		1.073(0.975-1.182)	0.1505		1.066(0.971-1.172)	0.1805		1.007(0.637-1.593)	0.9758
rs2783505	1	93682090	C	T	0.2917	0.0726	0.1614	CCDC18	intron_variant	T	0.937(0.914-0.96)	2.323e-07		1.018(0.945-1.098)	0.636		1.053(0.983-1.128)	0.1386		1.045(0.946-1.154)	0.3842		1.073(0.975-1.182)	0.1507		1.015(0.632-1.629)	0.9508
rs612037	1	93682878	G	A	0.3552	0.3658	0.4135	CCDC18	intron_variant	A	0.928(0.907-0.95)	4.234e-10		1.049(0.977-1.127)	0.1884		1.084(1.015-1.157)	0.01553		1.091(0.994-1.199)	0.06786		1.093(0.997-1.199)	0.05944		0.993(0.633-1.558)	0.9755
rs624131	1	93683210	A	G	0.3552	0.3658	0.4135	CCDC18	intron_variant	G	0.928(0.907-0.95)	4.641e-10		1.049(0.977-1.127)	0.1884		1.084(1.015-1.157)	0.01558		1.091(0.994-1.199)	0.06815		1.093(0.997-1.199)	0.05944		0.993(0.633-1.558)	0.9755
rs627779	1	93684089	T	C	0.3552	0.3469	0.3977	CCDC18	intron_variant	C	0.928(0.907-0.95)	4.094e-10		1.049(0.977-1.127)	0.185		1.084(1.016-1.157)	0.01518		1.092(0.994-1.199)	0.06673		1.093(0.997-1.199)	0.05881		0.993(0.633-1.558)	0.9755
rs34507895	1	93686846	C	CTGTT	0.3552	0.3658	0.4135	CCDC18	intron_variant	CTGTT	0.928(0.907-0.95)	4.641e-10		1.049(0.977-1.127)	0.1884		1.084(1.015-1.157)	0.01558		1.091(0.994-1.199)	0.06815		1.093(0.997-1.199)	0.05944		0.993(0.633-1.558)	0.9755
rs797661	1	93687091	G	T	0.3552	0.3469	0.3977	CCDC18	intron_variant	T	0.928(0.906-0.95)	3.668e-10		1.05(0.978-1.128)	0.1787		1.082(1.014-1.155)	0.01709		1.088(0.99-1.195)	0.07886		1.094(0.997-1.2)	0.05703		0.993(0.633-1.558)	0.9755
rs77100127	1	93687395	T	C	0.2917	0.0726	0.1614	CCDC18	intron_variant	C	0.938(0.916-0.962)	4.511e-07		1.018(0.945-1.097)	0.6385		1.057(0.987-1.132)	0.1106		1.05(0.95-1.159)	0.339		1.077(0.978-1.185)	0.1333		1.023(0.638-1.64)	0.925
rs12038046	1	93687526	T	G	0.2867	0.0726	0.1585	CCDC18	intron_variant	G	0.941(0.918-0.964)	1.338e-06		1.019(0.946-1.099)	0.6163		1.057(0.987-1.132)	0.1106		1.056(0.956-1.166)	0.2857		1.072(0.974-1.181)	0.1569		0.977(0.606-1.574)	0.9225
rs61799496	1	93691734	A	G	0.3175	0.1511	0.2392	CCDC18	intron_variant	G	0.931(0.908-0.953)	4.06e-09		1.04(0.967-1.118)	0.296		1.062(0.994-1.135)	0.07725		1.073(0.975-1.182)	0.1505		1.066(0.971-1.172)	0.1805		1.007(0.637-1.593)	0.9758
rs912567508	1	93692081	0	0	0	0	0	CCDC18	intron_variant	A	0.929(0.908-0.95)	3.573e-10		1.017(0.947-1.091)	0.647		1.089(1.021-1.162)	0.00932		1.099(1.002-1.206)	0.04573		1.097(1.001-1.202)	0.04701		0.985(0.634-1.531)	0.947
rs35733080	1	93694235	C	CT,CTT	0.3254,0.0228	0.332,0.003	0.3732,0.0144	CCDC18	intron_variant	CT	0.931(0.909-0.954)	3.998e-09		1.042(0.97-1.121)	0.26		1.078(1.009-1.152)	0.02511		1.087(0.988-1.195)	0.08611		1.086(0.99-1.193)	0.0813		1.001(0.636-1.576)	0.9959
rs797668	1	93694789	C	G	0.3552	0.3658	0.415	CCDC18	intron_variant	G	0.928(0.907-0.95)	4.234e-10		1.049(0.977-1.127)	0.1884		1.084(1.015-1.157)	0.01553		1.091(0.994-1.199)	0.06786		1.093(0.997-1.199)	0.05944		0.993(0.633-1.558)	0.9755
rs114522709	1	93695922	G	A	0.2917	0.0726	0.1599	CCDC18	intron_variant	A	0.938(0.916-0.962)	4.504e-07		1.017(0.943-1.096)	0.6667		1.058(0.988-1.133)	0.1047		1.054(0.954-1.163)	0.3022		1.075(0.976-1.183)	0.1425		1.023(0.638-1.64)	0.925
rs4484937	1	93699525	C	T	0.3175	0.1521	0.2392	CCDC18	intron_variant	T	0.93(0.908-0.953)	3.363e-09		1.039(0.966-1.118)	0.2991		1.061(0.993-1.135)	0.07908		1.073(0.975-1.182)	0.1511		1.066(0.97-1.171)	0.185		1.007(0.637-1.593)	0.9758
rs61799497	1	93699595	A	G	0.2917	0.0726	0.1614	CCDC18	intron_variant	G	0.938(0.915-0.962)	3.813e-07		1.016(0.943-1.096)	0.6716		1.058(0.988-1.133)	0.1071		1.053(0.954-1.163)	0.3032		1.074(0.975-1.182)	0.1463		1.023(0.638-1.64)	0.925
rs531514	1	93700212	C	T	0.3552	0.3469	0.3977	CCDC18	intron_variant	T	0.928(0.906-0.95)	3.137e-10		1.049(0.977-1.127)	0.1879		1.083(1.015-1.156)	0.01584		1.092(0.994-1.199)	0.06699		1.092(0.996-1.198)	0.0615		0.993(0.633-1.558)	0.9755
rs797671	1	93700363	C	A	0.3552	0.3469	0.3977	CCDC18	intron_variant	A	0.928(0.906-0.95)	3.259e-10		1.049(0.977-1.127)	0.1874		1.084(1.015-1.157)	0.01558		1.092(0.994-1.199)	0.06699		1.092(0.996-1.198)	0.06041		0.993(0.633-1.558)	0.9755
rs2209562	1	93700493	A	T	0.3244	0.1153	0.2003	CCDC18	intron_variant	T	0.942(0.92-0.966)	1.56e-06		1.013(0.941-1.09)	0.7283		1.048(0.98-1.121)	0.1715		1.021(0.926-1.126)	0.6757		1.085(0.987-1.192)	0.09191		1.034(0.653-1.639)	0.886
rs797672	1	93702119	A	T	0.3552	0.3459	0.3977	CCDC18	intron_variant	T	0.928(0.906-0.95)	3.137e-10		1.049(0.977-1.127)	0.1879		1.083(1.015-1.156)	0.01584		1.092(0.994-1.199)	0.06699		1.092(0.996-1.198)	0.0615		0.993(0.633-1.558)	0.9755
rs12048219	1	93703919	C	T	0.3175	0.1511	0.2392	CCDC18	intron_variant	T	0.93(0.908-0.953)	3.249e-09		1.039(0.966-1.118)	0.2991		1.061(0.993-1.135)	0.07919		1.073(0.975-1.182)	0.1511		1.066(0.97-1.171)	0.1853		1.007(0.637-1.593)	0.9758
rs5776175	1	93704726	T	TA	0.3175	0.1511	0.2392	CCDC18	intron_variant	TA	0.93(0.908-0.953)	3.099e-09		1.039(0.966-1.118)	0.2991		1.061(0.993-1.135)	0.07915		1.073(0.975-1.182)	0.1509		1.066(0.97-1.171)	0.1853		1.007(0.637-1.593)	0.9758
rs1437375080	1	93704793	0	0	0	0	0	CCDC18	intron_variant	C	0.928(0.906-0.95)	3.203e-10		1.05(0.978-1.127)	0.1812		1.082(1.014-1.155)	0.01776		1.09(0.993-1.198)	0.07075		1.09(0.994-1.196)	0.06605		0.991(0.631-1.554)	0.9675
rs3904666	1	93704810	G	A	0.2917	0.0726	0.1614	CCDC18	intron_variant	A	0.938(0.915-0.962)	3.813e-07		1.016(0.943-1.096)	0.6716		1.058(0.988-1.133)	0.1071		1.053(0.954-1.163)	0.3032		1.074(0.975-1.182)	0.1463		1.023(0.638-1.64)	0.925
rs2893242	1	93705532	C	T	0.2917	0.0736	0.1614	CCDC18	intron_variant	T	0.938(0.915-0.962)	3.813e-07		1.016(0.943-1.096)	0.6716		1.058(0.988-1.133)	0.1071		1.053(0.954-1.163)	0.3032		1.074(0.975-1.182)	0.1463		1.023(0.638-1.64)	0.925
rs565919	1	93706713	C	T	0.3552	0.3638	0.4135	CCDC18	intron_variant	T	0.928(0.906-0.95)	3.475e-10		1.049(0.977-1.126)	0.1916		1.084(1.016-1.157)	0.01498		1.091(0.993-1.199)	0.06896		1.094(0.998-1.2)	0.05609		0.993(0.633-1.558)	0.9755
rs28782525	1	93708745	T	C	0.2917	0.0726	0.1599	CCDC18	intron_variant	C	0.939(0.916-0.962)	4.785e-07		1.017(0.943-1.096)	0.6622		1.061(0.991-1.136)	0.09144		1.054(0.955-1.164)	0.2942		1.079(0.98-1.187)	0.1232		1.02(0.636-1.636)	0.934
rs3754186	1	93711782	T	A	0.6429	0.5408	0.5274	CCDC18	intron_variant	T	0.927(0.906-0.949)	2.389e-10		1.048(0.976-1.126)	0.1959		1.082(1.014-1.154)	0.01807		1.089(0.991-1.196)	0.07663		1.092(0.995-1.197)	0.06257		0.992(0.633-1.557)	0.9731
rs12044557	1	93712764	G	A	0.3175	0.1511	0.2392	CCDC18	intron_variant	A	0.93(0.908-0.953)	3.335e-09		1.038(0.965-1.117)	0.3121		1.062(0.994-1.136)	0.0747		1.072(0.974-1.18)	0.1577		1.069(0.973-1.174)	0.1662		1.007(0.637-1.593)	0.9758
rs72959220	1	93713682	C	G	0.3185	0.1511	0.2392	CCDC18	intron_variant	G	0.929(0.907-0.952)	1.746e-09		1.043(0.97-1.121)	0.2607		1.057(0.989-1.129)	0.1054		1.068(0.97-1.176)	0.1812		1.062(0.967-1.166)	0.2112		0.987(0.624-1.56)	0.9535
rs58354545	1	93713862	C	T	0.3175	0.1511	0.2392	CCDC18	intron_variant	T	0.93(0.908-0.953)	3.255e-09		1.038(0.965-1.117)	0.314		1.062(0.994-1.135)	0.075		1.072(0.974-1.18)	0.1577		1.069(0.973-1.174)	0.1669		1.007(0.637-1.593)	0.9758
rs687394	1	93713917	G	A	0.3552	0.3459	0.3977	CCDC18	intron_variant	A	0.928(0.906-0.95)	3.436e-10		1.048(0.976-1.125)	0.1976		1.084(1.016-1.157)	0.01465		1.091(0.993-1.198)	0.07049		1.095(0.999-1.201)	0.05338		0.993(0.633-1.558)	0.9755
rs3904665	1	93714103	G	A	0.3175	0.1511	0.2392	CCDC18	intron_variant	A	0.93(0.908-0.953)	3.255e-09		1.038(0.965-1.117)	0.314		1.062(0.994-1.135)	0.075		1.072(0.974-1.18)	0.1577		1.069(0.973-1.174)	0.1669		1.007(0.637-1.593)	0.9758
rs1483535110	1	93714529	0	0	0	0	0	CCDC18	intron_variant	C	0.931(0.909-0.953)	4.297e-09		1.04(0.967-1.119)	0.2894		1.059(0.991-1.132)	0.09202		1.052(0.956-1.159)	0.3004		1.082(0.986-1.189)	0.09784		0.953(0.6-1.514)	0.8373
rs11164885	1	93714695	C	T	0.3175	0.1511	0.2392	CCDC18	intron_variant	T	0.93(0.908-0.953)	3.255e-09		1.038(0.965-1.117)	0.314		1.062(0.994-1.135)	0.075		1.072(0.974-1.18)	0.1577		1.069(0.973-1.174)	0.1669		1.007(0.637-1.593)	0.9758
rs622608	1	93715219	G	A	0.3552	0.3648	0.4078	CCDC18	intron_variant	A	0.928(0.906-0.95)	3.623e-10		1.048(0.976-1.125)	0.199		1.084(1.016-1.157)	0.01495		1.09(0.992-1.198)	0.07167		1.095(0.999-1.201)	0.05383		0.993(0.633-1.558)	0.9755
rs7512911	1	93715818	C	G	0.3552	0.3459	0.3977	CCDC18	intron_variant	G	0.928(0.906-0.95)	3.436e-10		1.048(0.976-1.125)	0.1976		1.084(1.016-1.157)	0.01465		1.091(0.993-1.198)	0.07049		1.095(0.999-1.201)	0.05338		0.993(0.633-1.558)	0.9755
rs1209133432	1	93715935	0	0	0	0	0	CCDC18	intron_variant	C	0.931(0.909-0.953)	3.478e-09		1.041(0.968-1.119)	0.2805		1.075(1.007-1.149)	0.03075		1.083(0.985-1.192)	0.09917		1.086(0.989-1.191)	0.0843		0.967(0.612-1.53)	0.8875
rs637646	1	93716383	A	C	0.3552	0.3459	0.3977	CCDC18	intron_variant	C	0.928(0.906-0.95)	3.436e-10		1.048(0.976-1.125)	0.1976		1.084(1.016-1.157)	0.01465		1.091(0.993-1.198)	0.07049		1.095(0.999-1.201)	0.05338		0.993(0.633-1.558)	0.9755
rs797680	1	93716974	G	T	0.3552	0.3638	0.4135	CCDC18	intron_variant	T	0.928(0.906-0.95)	3.692e-10		1.048(0.976-1.125)	0.2012		1.084(1.016-1.157)	0.01504		1.09(0.992-1.197)	0.07203		1.095(0.999-1.201)	0.05396		0.993(0.633-1.558)	0.9755
rs4087333	1	93717568	0	0	0	0	0	CCDC18	intron_variant	G	0.933(0.91-0.956)	1.73e-08		1.046(0.972-1.125)	0.2311		1.062(0.993-1.136)	0.07738		1.069(0.97-1.178)	0.1763		1.069(0.972-1.175)	0.1682		1.042(0.657-1.651)	0.8616
rs797681	1	93717746	T	C	0.3552	0.3459	0.3977	CCDC18	intron_variant	C	0.929(0.907-0.951)	5.621e-10		1.048(0.976-1.125)	0.2016		1.084(1.015-1.157)	0.01558		1.089(0.992-1.197)	0.07455		1.095(0.998-1.201)	0.05456		0.993(0.633-1.558)	0.9755
rs61799500	1	93719130	G	T	0.3165	0.1511	0.2392	CCDC18	intron_variant	T	0.93(0.908-0.953)	3.325e-09		1.038(0.965-1.116)	0.3183		1.062(0.994-1.135)	0.07602		1.072(0.973-1.18)	0.1587		1.068(0.972-1.174)	0.1687		1.007(0.637-1.593)	0.9758
rs682514	1	93719430	A	C	0.3552	0.3459	0.3977	CCDC18	intron_variant	C	0.928(0.906-0.95)	3.431e-10		1.048(0.976-1.125)	0.2007		1.084(1.016-1.157)	0.0149		1.09(0.993-1.198)	0.07101		1.095(0.998-1.201)	0.0541		0.993(0.633-1.558)	0.9755
rs12030843	1	93720070	C	G	0.3175	0.1511	0.2392	CCDC18	missense_variant	G	0.93(0.908-0.953)	3.327e-09		1.038(0.966-1.117)	0.3094		1.062(0.993-1.135)	0.0789		1.072(0.973-1.18)	0.1601		1.067(0.971-1.173)	0.175		1.007(0.637-1.593)	0.9761
rs12031765	1	93720597	C	T	0.3175	0.1511	0.2392	CCDC18	intron_variant	T	0.93(0.908-0.953)	3.248e-09		1.038(0.965-1.116)	0.3184		1.062(0.994-1.135)	0.07604		1.072(0.973-1.18)	0.1587		1.068(0.972-1.174)	0.1688		1.007(0.637-1.593)	0.9758
rs12046063	1	93722562	A	G	0.2917	0.0726	0.1614	CCDC18	intron_variant	G	0.939(0.916-0.962)	5.352e-07		1.017(0.943-1.096)	0.6637		1.063(0.993-1.138)	0.07756		1.059(0.96-1.17)	0.2528		1.08(0.981-1.188)	0.1185		1.019(0.635-1.633)	0.9391
rs693737	1	93724924	G	A	0.3552	0.3459	0.3977	CCDC18	intron_variant	A	0.928(0.906-0.95)	3.445e-10		1.048(0.976-1.125)	0.2007		1.084(1.016-1.157)	0.0149		1.09(0.993-1.198)	0.07104		1.095(0.998-1.201)	0.0541		0.993(0.633-1.558)	0.9755
rs547866	1	93725053	C	T	0.3552	0.3638	0.415	CCDC18	intron_variant	T	0.928(0.906-0.95)	3.906e-10		1.047(0.975-1.125)	0.2043		1.084(1.016-1.157)	0.01529		1.09(0.992-1.197)	0.07253		1.095(0.998-1.201)	0.05469		0.993(0.633-1.558)	0.9755
rs602204	1	93727579	A	G	0.3552	0.3459	0.3977	CCDC18	intron_variant	G	0.928(0.906-0.95)	3.492e-10		1.048(0.976-1.125)	0.2015		1.084(1.016-1.157)	0.01503		1.09(0.992-1.198)	0.07165		1.095(0.998-1.201)	0.0542		0.993(0.633-1.558)	0.9755
rs769183578	1	93727931	0	0	0	0	0	CCDC18	intron_variant	A	0.939(0.916-0.962)	5.352e-07		1.017(0.943-1.096)	0.6637		1.063(0.993-1.138)	0.07756		1.059(0.96-1.17)	0.2528		1.08(0.981-1.188)	0.1185		1.019(0.635-1.633)	0.9391
rs12027142	1	93728648	G	C	0.2917	0.0726	0.1599	CCDC18	intron_variant	C	0.939(0.916-0.962)	5.352e-07		1.017(0.943-1.096)	0.6637		1.063(0.993-1.138)	0.07756		1.059(0.96-1.17)	0.2528		1.08(0.981-1.188)	0.1185		1.019(0.635-1.633)	0.9391
rs535760	1	93728758	T	A	0.3552	0.3459	0.3977	CCDC18	intron_variant	A	0.928(0.906-0.95)	3.445e-10		1.048(0.976-1.125)	0.2007		1.084(1.016-1.157)	0.0149		1.09(0.993-1.198)	0.07104		1.095(0.998-1.201)	0.0541		0.993(0.633-1.558)	0.9755
rs10714121	1	93729669	CA	C	0.3552	0.3439	0.3963	CCDC18	intron_variant	C	0.928(0.906-0.95)	3.445e-10		1.048(0.976-1.125)	0.2007		1.084(1.016-1.157)	0.0149		1.09(0.993-1.198)	0.07104		1.095(0.998-1.201)	0.0541		0.993(0.633-1.558)	0.9755
rs191793992	1	93731458	0	0	0	0	0	CCDC18	intron_variant	C	0.939(0.916-0.962)	5.352e-07		1.017(0.943-1.096)	0.6637		1.063(0.993-1.138)	0.07756		1.059(0.96-1.17)	0.2528		1.08(0.981-1.188)	0.1185		1.019(0.635-1.633)	0.9391
rs797666	1	93731895	G	A	0.3552	0.3459	0.3977	CCDC18	intron_variant	A	0.928(0.906-0.95)	3.445e-10		1.048(0.976-1.125)	0.2007		1.084(1.016-1.157)	0.0149		1.09(0.993-1.198)	0.07104		1.095(0.998-1.201)	0.0541		0.993(0.633-1.558)	0.9755
rs1088318	1	93733057	C	T	0.3552	0.3648	0.4135	CCDC18	intron_variant	T	0.928(0.906-0.95)	3.562e-10		1.047(0.975-1.125)	0.2043		1.084(1.016-1.157)	0.01524		1.09(0.992-1.197)	0.07223		1.095(0.998-1.201)	0.05469		0.993(0.633-1.558)	0.9755
rs373293297	1	93734144	A	AAAAC	0.3075	0.2883	0.3069	CCDC18	intron_variant	AAAAC	0.93(0.908-0.952)	2.879e-09		1.032(0.959-1.11)	0.4016		1.07(1.001-1.144)	0.04657		1.104(1.003-1.216)	0.04404		1.047(0.952-1.15)	0.3446		1.143(0.72-1.814)	0.572
rs797667	1	93734359	C	A	0.3552	0.3459	0.3977	CCDC18	intron_variant	A	0.928(0.906-0.95)	3.445e-10		1.048(0.976-1.125)	0.2007		1.084(1.016-1.157)	0.0149		1.09(0.993-1.198)	0.07104		1.095(0.998-1.201)	0.0541		0.993(0.633-1.558)	0.9755
rs2296558	1	93736555	C	T	0.3552	0.3658	0.4135	CCDC18	intron_variant	T	0.928(0.906-0.95)	3.906e-10		1.047(0.975-1.125)	0.2043		1.084(1.016-1.157)	0.01529		1.09(0.992-1.197)	0.07253		1.095(0.998-1.201)	0.05469		0.993(0.633-1.558)	0.9755
rs35797862	1	93738515	A	AAG	0.3552	0.3648	0.4121	CCDC18	intron_variant	AAG	0.928(0.906-0.95)	3.906e-10		1.047(0.975-1.125)	0.2043		1.084(1.016-1.157)	0.01529		1.09(0.992-1.197)	0.07253		1.095(0.998-1.201)	0.05469		0.993(0.633-1.558)	0.9755
rs6541401	1	93738948	G	A	0.3562	0.3459	0.3977	CCDC18	intron_variant	A	0.928(0.906-0.95)	3.703e-10		1.049(0.977-1.126)	0.19		1.085(1.017-1.158)	0.01384		1.09(0.992-1.197)	0.07183		1.097(1-1.203)	0.04894		0.993(0.633-1.557)	0.9744
rs6541403	1	93743114	T	G	0.3552	0.3459	0.3977	CCDC18	intron_variant	G	0.928(0.906-0.95)	3.445e-10		1.048(0.976-1.125)	0.2007		1.084(1.016-1.157)	0.0149		1.09(0.993-1.198)	0.07104		1.095(0.998-1.201)	0.0541		0.993(0.633-1.558)	0.9755
rs6541404	1	93743434	A	T	0.3552	0.3459	0.3977	CCDC18	intron_variant	T	0.928(0.906-0.95)	3.445e-10		1.048(0.976-1.125)	0.2007		1.084(1.016-1.157)	0.0149		1.09(0.993-1.198)	0.07104		1.095(0.998-1.201)	0.0541		0.993(0.633-1.558)	0.9755
rs10874766	1	93743842	G	C	0.2917	0.0726	0.1599	CCDC18	intron_variant	C	0.938(0.916-0.962)	4.34e-07		1.016(0.943-1.095)	0.6749		1.063(0.993-1.138)	0.07834		1.058(0.958-1.168)	0.2652		1.081(0.982-1.19)	0.114		1.022(0.638-1.637)	0.9295
rs9660390	1	93745535	C	T	0.3552	0.3648	0.4135	CCDC18	downstream_gene_variant	T	0.928(0.906-0.95)	3.906e-10		1.047(0.975-1.125)	0.2043		1.084(1.016-1.157)	0.01529		1.09(0.992-1.197)	0.07253		1.095(0.998-1.201)	0.05469		0.993(0.633-1.558)	0.9755
rs7526112	1	93747683	T	G	0.3552	0.3598	0.4006	CCDC18	downstream_gene_variant	G	0.928(0.906-0.95)	3.31e-10		1.049(0.977-1.127)	0.1886		1.084(1.016-1.157)	0.01493		1.09(0.993-1.198)	0.07104		1.095(0.998-1.201)	0.05418		0.993(0.633-1.558)	0.9755
rs12405487	1	93749072	A	G	0.3175	0.1511	0.2392	CCDC18	downstream_gene_variant	G	0.93(0.908-0.953)	3.26e-09		1.038(0.965-1.116)	0.3184		1.062(0.994-1.135)	0.07604		1.072(0.973-1.18)	0.1588		1.068(0.972-1.174)	0.1688		1.007(0.637-1.593)	0.9758
rs59138653	1	93749663	GA	G	0.2917	0.0746	0.1599	CCDC18-CCDC18-AS1	intergenic_region	G	0.939(0.916-0.962)	5.526e-07		1.017(0.943-1.096)	0.6637		1.063(0.993-1.138)	0.07802		1.059(0.959-1.169)	0.2547		1.08(0.981-1.188)	0.1185		1.019(0.635-1.633)	0.9391
rs2391251	1	93750571	C	T	0.3175	0.1511	0.2406	CCDC18-CCDC18-AS1	intergenic_region	T	0.93(0.908-0.953)	3.26e-09		1.038(0.965-1.116)	0.3184		1.062(0.994-1.135)	0.07604		1.072(0.973-1.18)	0.1588		1.068(0.972-1.174)	0.1688		1.007(0.637-1.593)	0.9758
rs7551485	1	93751280	G	A	0.3552	0.3459	0.3977	CCDC18-CCDC18-AS1	intergenic_region	A	0.928(0.906-0.95)	3.445e-10		1.048(0.976-1.125)	0.2007		1.084(1.016-1.157)	0.0149		1.09(0.993-1.198)	0.07104		1.095(0.998-1.201)	0.0541		0.993(0.633-1.558)	0.9755
rs61799516	1	93752982	C	T	0.3175	0.1511	0.2392	CCDC18-CCDC18-AS1	intergenic_region	T	0.93(0.908-0.952)	2.565e-09		1.037(0.964-1.116)	0.3257		1.062(0.994-1.135)	0.0768		1.07(0.972-1.179)	0.1673		1.069(0.973-1.175)	0.163		1.01(0.639-1.597)	0.9664
rs6684908	1	93753932	C	T	0.3175	0.1511	0.2392	CCDC18-CCDC18-AS1	intergenic_region	T	0.93(0.908-0.952)	2.565e-09		1.037(0.964-1.116)	0.3257		1.062(0.994-1.135)	0.0768		1.07(0.972-1.179)	0.1673		1.069(0.973-1.175)	0.163		1.01(0.639-1.597)	0.9664
rs7418101	1	93756192	G	A	0.3552	0.3648	0.4135	CCDC18-CCDC18-AS1	intergenic_region	A	0.927(0.906-0.949)	2.847e-10		1.048(0.976-1.126)	0.1967		1.085(1.016-1.158)	0.01449		1.09(0.992-1.197)	0.07251		1.096(1-1.202)	0.05112		0.996(0.635-1.561)	0.9844
rs6676902	1	93756886	C	T	0.3175	0.1511	0.2406	CCDC18-CCDC18-AS1	intergenic_region	T	0.93(0.907-0.952)	2.389e-09		1.039(0.966-1.117)	0.3077		1.063(0.994-1.136)	0.07278		1.072(0.973-1.18)	0.1587		1.07(0.974-1.175)	0.1597		1.01(0.639-1.596)	0.9668
rs111969858	1	93757787	G	GTACCCATACTA	0.3522	0.337	0.3876	CCDC18-CCDC18-AS1	intergenic_region	GTACCCATACTA	0.927(0.906-0.949)	2.372e-10		1.051(0.978-1.128)	0.1741		1.086(1.017-1.159)	0.01342		1.09(0.992-1.197)	0.07381		1.099(1.002-1.205)	0.04576		0.996(0.635-1.561)	0.9844
rs7541304	1	93757838	T	A	0.3552	0.3459	0.3977	CCDC18-CCDC18-AS1	intergenic_region	A	0.927(0.906-0.949)	2.507e-10		1.048(0.976-1.126)	0.1932		1.085(1.017-1.158)	0.01411		1.09(0.993-1.198)	0.07102		1.096(1-1.202)	0.05057		0.996(0.635-1.561)	0.9844
rs4847406	1	93758450	C	T	0.6429	0.5388	0.5288	CCDC18-CCDC18-AS1	intergenic_region	C	0.927(0.905-0.949)	1.828e-10		1.048(0.976-1.126)	0.1928		1.083(1.015-1.156)	0.01614		1.091(0.993-1.198)	0.07029		1.093(0.996-1.198)	0.05968		0.995(0.634-1.56)	0.982
rs7540025	1	93759228	C	T	0.3542	0.3459	0.3977	CCDC18-CCDC18-AS1	intergenic_region	T	0.928(0.906-0.95)	3.454e-10		1.048(0.976-1.126)	0.1949		1.085(1.016-1.158)	0.01441		1.087(0.989-1.194)	0.08254		1.099(1.002-1.205)	0.04514		0.999(0.637-1.565)	0.9949
rs9432681	1	93761896	A	G	0.3552	0.3459	0.3977	CCDC18-CCDC18-AS1	intergenic_region	G	0.927(0.906-0.949)	2.507e-10		1.048(0.976-1.126)	0.1932		1.085(1.017-1.158)	0.01411		1.09(0.993-1.198)	0.07102		1.096(1-1.202)	0.05057		0.996(0.635-1.561)	0.9844
rs10782957	1	93763896	C	T	0.6448	0.6352	0.5865	CCDC18-CCDC18-AS1	intergenic_region	C	0.927(0.906-0.949)	2.847e-10		1.048(0.976-1.126)	0.1967		1.085(1.016-1.158)	0.01449		1.09(0.992-1.197)	0.07251		1.096(1-1.202)	0.05112		0.996(0.635-1.561)	0.9844
rs751383228	1	93764951	0	0	0	0	0	CCDC18-CCDC18-AS1	intergenic_region	CTT	0.928(0.906-0.95)	3.454e-10		1.048(0.976-1.126)	0.1949		1.085(1.016-1.158)	0.01441		1.087(0.989-1.194)	0.08254		1.099(1.002-1.205)	0.04514		0.999(0.637-1.565)	0.9949
rs59955169	1	93768768	C	T	0.3552	0.1551	0.2839	CCDC18-CCDC18-AS1	intergenic_region	T	0.927(0.905-0.949)	2.18e-10		1.05(0.978-1.127)	0.1821		1.085(1.017-1.158)	0.01411		1.092(0.994-1.2)	0.06589		1.095(0.998-1.201)	0.05418		0.996(0.635-1.561)	0.9844
rs12139633	1	93769327	A	G	0.6448	0.6352	0.5865	CCDC18-CCDC18-AS1	intergenic_region	A	0.927(0.906-0.949)	2.681e-10		1.049(0.976-1.126)	0.1926		1.085(1.016-1.158)	0.0144		1.09(0.992-1.197)	0.07221		1.096(1-1.202)	0.05097		0.996(0.635-1.561)	0.9844
rs11164896	1	93770334	A	C	0.2917	0.0726	0.1628	CCDC18-CCDC18-AS1	intergenic_region	C	0.939(0.916-0.962)	4.766e-07		1.018(0.944-1.097)	0.6486		1.063(0.993-1.138)	0.07856		1.058(0.958-1.168)	0.2636		1.08(0.982-1.189)	0.1144		1.021(0.638-1.636)	0.9299
rs11164897	1	93770372	C	G	0.3175	0.1511	0.2392	CCDC18-CCDC18-AS1	intergenic_region	G	0.93(0.908-0.952)	2.819e-09		1.039(0.966-1.117)	0.3087		1.062(0.994-1.135)	0.07567		1.071(0.973-1.179)	0.1635		1.069(0.973-1.175)	0.1625		1.01(0.639-1.596)	0.9668
rs6680107	1	93770880	G	A	0.6448	0.6541	0.6023	CCDC18-AS1	downstream_gene_variant	G	0.927(0.906-0.949)	2.905e-10		1.048(0.976-1.126)	0.1938		1.084(1.016-1.157)	0.01476		1.09(0.992-1.197)	0.07333		1.096(0.999-1.202)	0.05156		0.996(0.635-1.561)	0.9844
rs9432453	1	93771629	G	A	0.6448	0.6541	0.6009	CCDC18-AS1	downstream_gene_variant	G	0.927(0.906-0.949)	2.905e-10		1.048(0.976-1.126)	0.1938		1.084(1.016-1.157)	0.01476		1.09(0.992-1.197)	0.07333		1.096(0.999-1.202)	0.05156		0.996(0.635-1.561)	0.9844
rs1000607	1	93772001	T	C	0.6448	0.6541	0.6009	CCDC18-AS1	downstream_gene_variant	T	0.927(0.906-0.949)	2.905e-10		1.048(0.976-1.126)	0.1938		1.084(1.016-1.157)	0.01476		1.09(0.992-1.197)	0.07333		1.096(0.999-1.202)	0.05156		0.996(0.635-1.561)	0.9844
rs4240966	1	93774812	C	A	0.6448	0.6541	0.6009	CCDC18-AS1	downstream_gene_variant	C	0.927(0.906-0.949)	2.905e-10		1.048(0.976-1.126)	0.1938		1.084(1.016-1.157)	0.01476		1.09(0.992-1.197)	0.07333		1.096(0.999-1.202)	0.05156		0.996(0.635-1.561)	0.9844
rs61799517	1	93775017	C	T	0.2917	0.0726	0.1599	CCDC18-AS1	downstream_gene_variant	T	0.939(0.916-0.962)	4.911e-07		1.018(0.944-1.097)	0.6477		1.063(0.993-1.138)	0.0782		1.058(0.958-1.168)	0.2631		1.081(0.982-1.19)	0.114		1.021(0.638-1.636)	0.9299
rs12045001	1	93775406	T	A	0.2917	0.0726	0.1599	CCDC18-AS1	downstream_gene_variant	A	0.939(0.916-0.962)	4.766e-07		1.018(0.944-1.097)	0.6486		1.063(0.993-1.138)	0.07856		1.058(0.958-1.168)	0.2636		1.08(0.982-1.189)	0.1144		1.021(0.638-1.636)	0.9299
rs7537403	1	93777724	T	C	0.6448	0.6541	0.6009	CCDC18-AS1	intron_variant	T	0.927(0.906-0.949)	2.632e-10		1.049(0.977-1.126)	0.1909		1.085(1.017-1.158)	0.01399		1.09(0.993-1.198)	0.07086		1.097(1-1.203)	0.05022		0.996(0.635-1.561)	0.9844
rs12563709	1	93777920	C	T	0.2917	0.0726	0.1599	CCDC18-AS1	intron_variant	T	0.938(0.916-0.962)	4.372e-07		1.018(0.945-1.097)	0.6422		1.064(0.994-1.139)	0.07516		1.059(0.959-1.169)	0.2566		1.081(0.982-1.19)	0.1117		1.021(0.638-1.636)	0.9299
rs9432459	1	93778663	G	A	0.6448	0.6352	0.585	CCDC18-AS1	intron_variant	G	0.928(0.906-0.95)	3.112e-10		1.049(0.976-1.126)	0.1923		1.085(1.016-1.158)	0.01438		1.09(0.992-1.197)	0.07251		1.096(1-1.202)	0.05074		0.996(0.635-1.561)	0.9844
rs11164902	1	93778794	A	G	0.6448	0.6541	0.6009	CCDC18-AS1	intron_variant	A	0.927(0.906-0.949)	2.632e-10		1.049(0.977-1.126)	0.1909		1.085(1.017-1.158)	0.01399		1.09(0.993-1.198)	0.07086		1.097(1-1.203)	0.05022		0.996(0.635-1.561)	0.9844
rs4000699	1	93779805	C	T	0.6448	0.6352	0.585	CCDC18-AS1	intron_variant	C	0.928(0.906-0.95)	3.112e-10		1.049(0.976-1.126)	0.1923		1.085(1.016-1.158)	0.01438		1.09(0.992-1.197)	0.07251		1.096(1-1.202)	0.05074		0.996(0.635-1.561)	0.9844
rs9432465	1	93780591	G	A	0.6448	0.6541	0.6009	CCDC18-AS1	intron_variant	G	0.927(0.906-0.949)	2.632e-10		1.049(0.977-1.126)	0.1909		1.085(1.017-1.158)	0.01399		1.09(0.993-1.198)	0.07086		1.097(1-1.203)	0.05022		0.996(0.635-1.561)	0.9844
rs12031709	1	93780618	C	T	0.3175	0.1511	0.2392	CCDC18-AS1	intron_variant	T	0.93(0.908-0.952)	2.559e-09		1.039(0.966-1.117)	0.3046		1.063(0.995-1.136)	0.07247		1.072(0.973-1.18)	0.1587		1.07(0.974-1.175)	0.1591		1.01(0.639-1.596)	0.9668
rs11164904	1	93780742	G	A	0.6429	0.5408	0.5274	CCDC18-AS1	intron_variant	G	0.927(0.905-0.949)	1.843e-10		1.05(0.978-1.128)	0.1782		1.083(1.015-1.156)	0.01607		1.091(0.993-1.198)	0.06996		1.093(0.997-1.198)	0.05926		0.992(0.633-1.555)	0.9735
rs7547244	1	93781768	A	G	0.6448	0.6541	0.6009	CCDC18-AS1	intron_variant	A	0.927(0.906-0.949)	2.748e-10		1.049(0.977-1.126)	0.1909		1.085(1.017-1.158)	0.01407		1.09(0.993-1.198)	0.07135		1.097(1-1.203)	0.05022		0.996(0.635-1.561)	0.9844
rs569414	1	93784901	G	A	0.6448	0.6541	0.6009	CCDC18-AS1	intron_variant	G	0.927(0.906-0.949)	2.862e-10		1.05(0.978-1.127)	0.1804		1.085(1.016-1.158)	0.01424		1.09(0.992-1.198)	0.07188		1.097(1-1.203)	0.05022		0.993(0.634-1.556)	0.9759
rs10678687	1	93784931	0	0	0	0	0	CCDC18-AS1	intron_variant	T	0.941(0.919-0.963)	2.543e-07		1.039(0.968-1.116)	0.2879		1.054(0.988-1.125)	0.1098		1.069(0.973-1.174)	0.1626		1.052(0.96-1.153)	0.2799		1.011(0.646-1.581)	0.9621
rs2031225	1	93786714	G	A	0.6448	0.6541	0.6009	CCDC18-AS1	intron_variant	G	0.927(0.906-0.949)	2.862e-10		1.05(0.978-1.127)	0.1804		1.085(1.016-1.158)	0.01424		1.09(0.992-1.198)	0.07188		1.097(1-1.203)	0.05022		0.993(0.634-1.556)	0.9759
rs2031226	1	93786764	G	T	0.6448	0.6541	0.6009	CCDC18-AS1	intron_variant	G	0.927(0.906-0.949)	2.862e-10		1.05(0.978-1.127)	0.1804		1.085(1.016-1.158)	0.01424		1.09(0.992-1.198)	0.07188		1.097(1-1.203)	0.05022		0.993(0.634-1.556)	0.9759
rs1239531469	1	93787087	0	0	0	0	0	CCDC18-AS1	intron_variant	T	0.93(0.908-0.952)	2.857e-09		1.039(0.966-1.117)	0.3028		1.06(0.992-1.133)	0.08452		1.069(0.971-1.177)	0.1759		1.068(0.972-1.173)	0.1729		1.005(0.636-1.587)	0.9832
rs10874772	1	93787770	G	A	0.6448	0.6541	0.6009	CCDC18-AS1	intron_variant	G	0.927(0.906-0.949)	2.828e-10		1.05(0.978-1.127)	0.1803		1.085(1.017-1.158)	0.01418		1.09(0.993-1.198)	0.07155		1.097(1-1.203)	0.05018		0.993(0.634-1.556)	0.9759
rs6541349	1	93787867	T	C	0.3333	0.1531	0.268	CCDC18-AS1	intron_variant	C	0.93(0.908-0.952)	1.86e-09		1.048(0.975-1.127)	0.1996		1.071(1.003-1.144)	0.0414		1.077(0.979-1.184)	0.1272		1.084(0.988-1.19)	0.08994		0.951(0.601-1.505)	0.8308
rs6703310	1	93788740	T	G	0.6448	0.6541	0.6009	CCDC18-AS1	intron_variant	T	0.927(0.906-0.949)	2.828e-10		1.05(0.978-1.127)	0.1803		1.085(1.017-1.158)	0.01418		1.09(0.993-1.198)	0.07155		1.097(1-1.203)	0.05018		0.993(0.634-1.556)	0.9759
rs11164905	1	93790294	G	A	0.2917	0.0726	0.1614	CCDC18-AS1	splice_region_variant&intron_variant	A	0.939(0.916-0.962)	4.648e-07		1.018(0.945-1.097)	0.6413		1.064(0.994-1.139)	0.07542		1.059(0.959-1.169)	0.258		1.081(0.982-1.19)	0.1116		1.021(0.638-1.636)	0.9299
rs12563120	1	93790645	T	C	0.3165	0.1511	0.2392	CCDC18-AS1	intron_variant	C	0.929(0.907-0.952)	2.093e-09		1.037(0.964-1.115)	0.3343		1.066(0.997-1.139)	0.06092		1.075(0.976-1.184)	0.1407		1.072(0.976-1.178)	0.1449		1.01(0.64-1.596)	0.9644
rs4847408	1	93791437	G	C	0.6448	0.6541	0.6009	CCDC18-AS1	non_coding_transcript_exon_variant	G	0.927(0.906-0.949)	2.828e-10		1.05(0.978-1.127)	0.1803		1.085(1.017-1.158)	0.01418		1.09(0.993-1.198)	0.07155		1.097(1-1.203)	0.05018		0.993(0.634-1.556)	0.9759
rs12033147	1	93792912	C	G	0.2917	0.0726	0.1628	CCDC18-AS1	intron_variant	G	0.939(0.916-0.962)	4.648e-07		1.018(0.945-1.097)	0.6413		1.064(0.994-1.139)	0.07542		1.059(0.959-1.169)	0.258		1.081(0.982-1.19)	0.1116		1.021(0.638-1.636)	0.9299
rs2391254	1	93795166	A	T	0.6448	0.6541	0.6009	CCDC18-AS1	intron_variant	A	0.927(0.906-0.949)	2.641e-10		1.05(0.978-1.127)	0.1821		1.085(1.016-1.158)	0.01436		1.09(0.992-1.198)	0.07179		1.096(1-1.202)	0.05075		0.993(0.634-1.556)	0.9759
rs75717040	1	93795344	G	A	0.2917	0.0726	0.1614	CCDC18-AS1	intron_variant	A	0.938(0.916-0.962)	4.386e-07		1.018(0.945-1.097)	0.64		1.063(0.993-1.138)	0.08107		1.056(0.957-1.166)	0.2784		1.081(0.982-1.19)	0.1118		1.021(0.638-1.636)	0.9299
rs11164908	1	93798391	C	A	0.3175	0.1511	0.2392	CCDC18-AS1	intron_variant	A	0.929(0.907-0.952)	2.238e-09		1.04(0.967-1.118)	0.2917		1.062(0.993-1.135)	0.0789		1.069(0.971-1.177)	0.1735		1.07(0.974-1.175)	0.1604		1.007(0.638-1.591)	0.9756
rs10874773	1	93798496	T	G	0.6458	0.6541	0.6009	CCDC18-AS1	intron_variant	T	0.927(0.906-0.949)	2.505e-10		1.05(0.978-1.127)	0.1821		1.084(1.015-1.157)	0.01561		1.088(0.99-1.195)	0.07889		1.096(1-1.202)	0.05075		0.993(0.634-1.556)	0.9759
rs12124771	1	93799239	A	G	0.6448	0.6352	0.585	CCDC18-AS1	intron_variant	A	0.927(0.906-0.949)	2.542e-10		1.05(0.977-1.127)	0.1835		1.083(1.015-1.156)	0.01604		1.087(0.99-1.195)	0.08058		1.096(1-1.202)	0.05134		0.993(0.634-1.556)	0.9759
rs12566752	1	93799644	C	T	0.3175	0.1511	0.2392	CCDC18-AS1	intron_variant	T	0.929(0.907-0.952)	2.18e-09		1.04(0.967-1.119)	0.2911		1.062(0.993-1.135)	0.07849		1.069(0.971-1.177)	0.1734		1.07(0.974-1.175)	0.1596		1.007(0.638-1.591)	0.9756
rs7524964	1	93801092	C	T	0.6448	0.6541	0.6009	CCDC18-AS1	intron_variant	C	0.927(0.906-0.949)	2.689e-10		1.05(0.978-1.128)	0.1802		1.084(1.016-1.157)	0.01539		1.088(0.99-1.195)	0.07893		1.097(1-1.203)	0.05001		0.993(0.634-1.556)	0.9759
rs74228400	1	93801186	A	T	0.2917	0.0726	0.1628	CCDC18-AS1	intron_variant	T	0.939(0.916-0.962)	4.871e-07		1.019(0.946-1.099)	0.6136		1.064(0.994-1.139)	0.07318		1.056(0.957-1.166)	0.2776		1.085(0.985-1.194)	0.09748		1.019(0.636-1.63)	0.939
rs942196	1	93802264	T	A	0.6448	0.6541	0.6009	CCDC18-AS1	intron_variant	T	0.927(0.906-0.949)	2.589e-10		1.05(0.978-1.128)	0.1802		1.084(1.016-1.157)	0.01536		1.088(0.99-1.195)	0.07866		1.097(1-1.203)	0.05002		0.993(0.634-1.556)	0.9759
rs4847410	1	93802781	G	A	0.6448	0.6541	0.6009	CCDC18-AS1	intron_variant	G	0.927(0.906-0.949)	2.589e-10		1.05(0.978-1.128)	0.1802		1.084(1.016-1.157)	0.01536		1.088(0.99-1.195)	0.07866		1.097(1-1.203)	0.05002		0.993(0.634-1.556)	0.9759
rs1535699	1	93804952	G	A	0.6448	0.6541	0.6009	CCDC18-AS1	non_coding_transcript_exon_variant	G	0.927(0.906-0.949)	2.589e-10		1.05(0.978-1.128)	0.1802		1.084(1.016-1.157)	0.01536		1.088(0.99-1.195)	0.07866		1.097(1-1.203)	0.05002		0.993(0.634-1.556)	0.9759
rs1535701	1	93805201	T	G	0.6448	0.6352	0.585	CCDC18-AS1	splice_region_variant&intron_variant	T	0.927(0.906-0.949)	2.714e-10		1.05(0.978-1.127)	0.1817		1.083(1.015-1.156)	0.01583		1.087(0.99-1.195)	0.08041		1.096(1-1.202)	0.05073		0.993(0.634-1.556)	0.9759
rs61799538	1	93806698	C	T	0.2917	0.0726	0.1614	DR1	upstream_gene_variant	T	0.938(0.915-0.962)	3.994e-07		1.02(0.946-1.099)	0.61		1.065(0.995-1.14)	0.07035		1.058(0.958-1.168)	0.2668		1.085(0.986-1.194)	0.09667		1.019(0.636-1.63)	0.939
rs764564373	1	93807262	0	0	0	0	0	DR1	upstream_gene_variant	T	0.93(0.907-0.952)	2.388e-09		1.04(0.967-1.119)	0.2889		1.062(0.993-1.135)	0.07811		1.069(0.971-1.177)	0.1734		1.07(0.974-1.176)	0.1588		1.007(0.638-1.591)	0.9756
rs779455856	1	93807415	0	0	0	0	0	DR1	upstream_gene_variant	A	0.93(0.907-0.952)	2.388e-09		1.04(0.967-1.119)	0.2889		1.062(0.993-1.135)	0.07811		1.069(0.971-1.177)	0.1734		1.07(0.974-1.176)	0.1588		1.007(0.638-1.591)	0.9756
rs12036057	1	93809051	T	C	0.2917	0.0726	0.1614	DR1	upstream_gene_variant	C	0.938(0.915-0.962)	4.126e-07		1.02(0.946-1.099)	0.6058		1.065(0.995-1.14)	0.06999		1.058(0.958-1.168)	0.266		1.085(0.986-1.194)	0.09634		1.019(0.636-1.63)	0.939
rs61266405	1	93809710	C	T	0.3175	0.1511	0.2392	DR1	upstream_gene_variant	T	0.93(0.908-0.952)	2.53e-09		1.04(0.967-1.119)	0.2862		1.062(0.993-1.135)	0.07794		1.069(0.971-1.177)	0.1734		1.07(0.974-1.176)	0.1584		1.007(0.638-1.591)	0.9756
rs10782959	1	93811569	A	G	0.6706	0.7346	0.6772	DR1	5_prime_UTR_variant	A	0.936(0.914-0.959)	6.63e-08		1.031(0.958-1.108)	0.417		1.086(1.016-1.16)	0.01466		1.075(0.976-1.183)	0.1415		1.111(1.012-1.22)	0.02733		1.003(0.635-1.584)	0.9899
rs3087457	1	93811917	C	T	0.2857	0.0726	0.1614	DR1	5_prime_UTR_premature_start_codon_gain_variant	T	0.939(0.916-0.962)	5.155e-07		1.021(0.948-1.101)	0.58		1.062(0.991-1.137)	0.08671		1.053(0.953-1.163)	0.3089		1.082(0.983-1.192)	0.107		1.023(0.639-1.636)	0.925
rs771465	1	93813159	A	G	0.2917	0.0726	0.1614	CCDC18-AS1	upstream_gene_variant	G	0.938(0.916-0.962)	4.529e-07		1.02(0.947-1.099)	0.6025		1.064(0.994-1.139)	0.07535		1.055(0.956-1.165)	0.2884		1.085(0.986-1.194)	0.09598		1.019(0.636-1.63)	0.939
rs3767962	1	93814411	A	G	0.6379	0.6173	0.5692	CCDC18-AS1	upstream_gene_variant	A	0.925(0.904-0.947)	6.873e-11		1.044(0.972-1.121)	0.235		1.081(1.013-1.153)	0.01894		1.086(0.989-1.193)	0.08408		1.09(0.995-1.195)	0.06496		1.025(0.656-1.601)	0.9134
rs771462	1	93814825	T	A	0.3175	0.169	0.2637	CCDC18-AS1	upstream_gene_variant	A	0.93(0.908-0.953)	2.789e-09		1.042(0.969-1.12)	0.2648		1.058(0.99-1.131)	0.09444		1.072(0.974-1.18)	0.1571		1.06(0.965-1.164)	0.2248		1.015(0.645-1.599)	0.9484
rs3767964	1	93815490	T	C	0.6369	0.6362	0.5793	CCDC18-AS1	upstream_gene_variant	T	0.925(0.904-0.947)	6.243e-11		1.043(0.972-1.12)	0.2421		1.082(1.014-1.154)	0.01755		1.089(0.991-1.195)	0.07581		1.09(0.994-1.195)	0.06592		1.025(0.656-1.601)	0.9134
rs771461	1	93816372	T	A	0.2927	0.0726	0.1614	DR1	intron_variant	A	0.938(0.915-0.962)	4.231e-07		1.019(0.946-1.098)	0.6184		1.065(0.994-1.14)	0.07213		1.057(0.958-1.168)	0.2697		1.084(0.985-1.194)	0.09848		1.019(0.636-1.63)	0.939
rs12133576	1	93816400	A	G	0.6369	0.6362	0.5793	DR1	intron_variant	A	0.925(0.904-0.947)	6.243e-11		1.043(0.972-1.12)	0.2421		1.082(1.014-1.154)	0.01755		1.089(0.991-1.195)	0.07581		1.09(0.994-1.195)	0.06592		1.025(0.656-1.601)	0.9134
rs4847240	1	93817946	A	G	0.6369	0.6362	0.5778	DR1	intron_variant	A	0.925(0.904-0.947)	5.573e-11		1.043(0.972-1.12)	0.2394		1.08(1.013-1.153)	0.01926		1.085(0.988-1.191)	0.08782		1.091(0.995-1.196)	0.06333		1.024(0.656-1.6)	0.9156
rs1319565313	1	93818448	0	0	0	0	0	DR1	intron_variant	ATTTTT	0.924(0.901-0.947)	8.13e-10		1.019(0.944-1.101)	0.6232		1.029(0.959-1.105)	0.4198		1.047(0.945-1.159)	0.3833		1.021(0.924-1.128)	0.6829		1.113(0.698-1.775)	0.6526
rs12044883	1	93820575	G	A	0.6369	0.6362	0.5793	DR1	intron_variant	G	0.925(0.904-0.947)	5.701e-11		1.044(0.972-1.12)	0.2382		1.081(1.013-1.153)	0.01922		1.085(0.988-1.191)	0.08782		1.091(0.995-1.196)	0.06322		1.024(0.656-1.6)	0.9156
rs6658257	1	93820684	A	G	0.6369	0.6173	0.5634	DR1	intron_variant	A	0.925(0.904-0.947)	5.654e-11		1.043(0.972-1.12)	0.241		1.08(1.012-1.153)	0.01974		1.085(0.988-1.191)	0.0894		1.091(0.995-1.195)	0.06407		1.024(0.656-1.6)	0.9156
rs1409127799	1	93822280	0	0	0	0	0	DR1	intron_variant	AT	0.929(0.908-0.951)	5.037e-10		1.017(0.947-1.092)	0.6443		1.076(1.008-1.148)	0.02705		1.08(0.983-1.186)	0.1077		1.084(0.989-1.188)	0.08671		1.066(0.685-1.66)	0.777
rs771458	1	93822349	G	C	0.3204	0.169	0.2637	DR1	intron_variant	C	0.93(0.908-0.953)	2.772e-09		1.042(0.969-1.12)	0.2682		1.058(0.99-1.13)	0.09753		1.07(0.972-1.178)	0.1671		1.06(0.965-1.165)	0.2212		1.014(0.644-1.597)	0.9506
rs1559828	1	93825638	T	A	0.6379	0.6362	0.5793	DR1	intron_variant	T	0.925(0.904-0.947)	5.677e-11		1.044(0.972-1.121)	0.2353		1.081(1.013-1.153)	0.01886		1.085(0.988-1.192)	0.08692		1.091(0.996-1.196)	0.06248		1.024(0.656-1.6)	0.9156
rs7525248	1	93828523	T	A	0.6369	0.6362	0.5793	DR1	downstream_gene_variant	T	0.925(0.904-0.947)	5.85e-11		1.044(0.972-1.12)	0.2367		1.081(1.013-1.153)	0.01913		1.085(0.988-1.191)	0.08782		1.091(0.995-1.196)	0.06288		1.024(0.656-1.6)	0.9156
rs4847412	1	93829248	C	G	0.6369	0.6362	0.5793	DR1	downstream_gene_variant	C	0.925(0.904-0.947)	5.85e-11		1.044(0.972-1.12)	0.2367		1.081(1.013-1.153)	0.01913		1.085(0.988-1.191)	0.08782		1.091(0.995-1.196)	0.06288		1.024(0.656-1.6)	0.9156
rs771454	1	93831489	G	A	0.2927	0.0726	0.1628	DR1	downstream_gene_variant	A	0.938(0.915-0.962)	4.286e-07		1.016(0.942-1.095)	0.6864		1.062(0.992-1.137)	0.08462		1.049(0.95-1.159)	0.3416		1.086(0.987-1.196)	0.09077		1.021(0.638-1.635)	0.9305
rs7535214	1	93832565	0	0	0	0	0	DR1	downstream_gene_variant	A	0.931(0.91-0.954)	3.26e-09		1.046(0.974-1.124)	0.2176		1.067(0.999-1.139)	0.05301		1.07(0.973-1.176)	0.1619		1.079(0.983-1.184)	0.109		1.003(0.638-1.576)	0.9904
rs7535214	1	93832565	0	0	0	0	0	DR1	downstream_gene_variant	AT	0.939(0.916-0.963)	6.018e-07		1.013(0.94-1.092)	0.7349		1.063(0.993-1.138)	0.07977		1.046(0.947-1.154)	0.3786		1.089(0.99-1.199)	0.08009		1.071(0.672-1.707)	0.7734
rs6680022	1	93833537	C	T	0.6369	0.6362	0.5793	DR1-FNBP1L	intergenic_region	C	0.925(0.904-0.947)	5.85e-11		1.044(0.972-1.12)	0.2367		1.081(1.013-1.153)	0.01913		1.085(0.988-1.191)	0.08782		1.091(0.995-1.196)	0.06288		1.024(0.656-1.6)	0.9156
rs698927	1	93836218	A	C	0.3204	0.169	0.2637	DR1-FNBP1L	intergenic_region	C	0.931(0.909-0.954)	4.77e-09		1.041(0.969-1.119)	0.2741		1.059(0.991-1.131)	0.09303		1.071(0.973-1.178)	0.1635		1.061(0.966-1.166)	0.2149		1.017(0.647-1.601)	0.9404
rs11576494	1	93836966	G	A	0.6369	0.6362	0.5793	DR1-FNBP1L	intergenic_region	G	0.925(0.904-0.947)	5.56e-11		1.044(0.972-1.12)	0.2367		1.081(1.013-1.153)	0.0191		1.085(0.988-1.192)	0.08761		1.091(0.995-1.196)	0.06288		1.024(0.656-1.6)	0.9156
rs12752223	1	93837133	T	C	0.6369	0.6173	0.5706	DR1-FNBP1L	intergenic_region	T	0.925(0.904-0.947)	5.642e-11		1.044(0.972-1.12)	0.2383		1.08(1.012-1.153)	0.01959		1.085(0.988-1.191)	0.08919		1.091(0.995-1.196)	0.06362		1.024(0.656-1.6)	0.9156
rs112908023	1	93837199	C	CT	0.3204	0.174	0.2608	DR1-FNBP1L	intergenic_region	CT	0.932(0.91-0.954)	6.238e-09		1.043(0.971-1.122)	0.249		1.058(0.99-1.13)	0.09795		1.071(0.973-1.179)	0.1622		1.06(0.965-1.164)	0.2266		1.01(0.641-1.59)	0.9674
rs61433709	1	93837780	0	0	0	0	0	DR1-FNBP1L	intergenic_region	AAAAC	0.925(0.904-0.947)	5.56e-11		1.044(0.972-1.12)	0.2367		1.081(1.013-1.153)	0.0191		1.085(0.988-1.192)	0.08761		1.091(0.995-1.196)	0.06288		1.024(0.656-1.6)	0.9156
rs35915989	1	93838902	A	C	0.3204	0.169	0.2637	DR1-FNBP1L	intergenic_region	C	0.93(0.908-0.953)	2.772e-09		1.042(0.969-1.12)	0.2682		1.058(0.99-1.13)	0.09753		1.07(0.972-1.178)	0.1671		1.06(0.965-1.165)	0.2212		1.014(0.644-1.597)	0.9506
rs35910103	1	93839030	A	G	0.3204	0.169	0.2637	DR1-FNBP1L	intergenic_region	G	0.93(0.908-0.953)	2.772e-09		1.042(0.969-1.12)	0.2682		1.058(0.99-1.13)	0.09753		1.07(0.972-1.178)	0.1671		1.06(0.965-1.165)	0.2212		1.014(0.644-1.597)	0.9506
rs35628716	1	93839608	G	T	0.3204	0.169	0.2637	DR1-FNBP1L	intergenic_region	T	0.93(0.908-0.953)	2.772e-09		1.042(0.969-1.12)	0.2682		1.058(0.99-1.13)	0.09753		1.07(0.972-1.178)	0.1671		1.06(0.965-1.165)	0.2212		1.014(0.644-1.597)	0.9506
rs6694508	1	93842023	A	C	0.6369	0.6362	0.5793	DR1-FNBP1L	intergenic_region	A	0.925(0.904-0.947)	5.56e-11		1.044(0.972-1.12)	0.2367		1.081(1.013-1.153)	0.0191		1.085(0.988-1.192)	0.08761		1.091(0.995-1.196)	0.06288		1.024(0.656-1.6)	0.9156
rs1081522	1	93843898	G	A	0.3204	0.169	0.2637	DR1-FNBP1L	intergenic_region	A	0.93(0.908-0.953)	2.772e-09		1.042(0.969-1.12)	0.2682		1.058(0.99-1.13)	0.09753		1.07(0.972-1.178)	0.1671		1.06(0.965-1.165)	0.2212		1.014(0.644-1.597)	0.9506
rs771482	1	93844057	G	A	0.2927	0.0726	0.1614	DR1-FNBP1L	intergenic_region	A	0.939(0.916-0.962)	4.663e-07		1.015(0.942-1.094)	0.6884		1.063(0.993-1.138)	0.07988		1.052(0.952-1.161)	0.32		1.086(0.987-1.196)	0.0918		1.021(0.638-1.635)	0.9305
rs4847419	1	93845655	T	A	0.6419	0.6362	0.5821	DR1-FNBP1L	intergenic_region	T	0.926(0.905-0.948)	9.545e-11		1.047(0.975-1.124)	0.2091		1.083(1.015-1.156)	0.01607		1.086(0.989-1.193)	0.08279		1.094(0.998-1.199)	0.05514		1.033(0.661-1.613)	0.8878
rs4847420	1	93845674	A	C	0.6419	0.6362	0.5821	DR1-FNBP1L	intergenic_region	A	0.926(0.905-0.948)	9.545e-11		1.047(0.975-1.124)	0.2091		1.083(1.015-1.156)	0.01607		1.086(0.989-1.193)	0.08279		1.094(0.998-1.199)	0.05514		1.033(0.661-1.613)	0.8878
rs771481	1	93846653	T	A	0.3204	0.169	0.2637	DR1-FNBP1L	intergenic_region	A	0.93(0.908-0.953)	2.772e-09		1.042(0.969-1.12)	0.2682		1.058(0.99-1.13)	0.09753		1.07(0.972-1.178)	0.1671		1.06(0.965-1.165)	0.2212		1.014(0.644-1.597)	0.9506
rs927920605	1	93847189	0	0	0	0	0	DR1-FNBP1L	intergenic_region	TA	0.939(0.916-0.962)	5.62e-07		1.014(0.941-1.093)	0.7207		1.062(0.992-1.137)	0.0852		1.046(0.947-1.155)	0.3761		1.089(0.99-1.199)	0.08062		1.02(0.637-1.633)	0.9334
rs1426318	1	93847420	A	G	0.6369	0.6362	0.5793	DR1-FNBP1L	intergenic_region	A	0.925(0.904-0.947)	5.56e-11		1.044(0.972-1.12)	0.2367		1.081(1.013-1.153)	0.0191		1.085(0.988-1.192)	0.08761		1.091(0.995-1.196)	0.06288		1.024(0.656-1.6)	0.9156
rs59417472	1	93848513	T	C	0.6369	0.6362	0.5793	DR1-FNBP1L	intergenic_region	T	0.925(0.904-0.947)	5.56e-11		1.044(0.972-1.12)	0.2367		1.081(1.013-1.153)	0.0191		1.085(0.988-1.192)	0.08761		1.091(0.995-1.196)	0.06288		1.024(0.656-1.6)	0.9156
rs771479	1	93848560	C	A	0.2927	0.0726	0.1628	DR1-FNBP1L	intergenic_region	A	0.938(0.915-0.962)	4.286e-07		1.016(0.942-1.095)	0.6864		1.062(0.992-1.137)	0.08462		1.049(0.95-1.159)	0.3416		1.086(0.987-1.196)	0.09077		1.021(0.638-1.635)	0.9305
rs771478	1	93848800	C	T	0.3165	0.169	0.2637	DR1-FNBP1L	intergenic_region	T	0.931(0.909-0.953)	4.289e-09		1.044(0.971-1.123)	0.2423		1.06(0.992-1.133)	0.08684		1.071(0.973-1.179)	0.16		1.063(0.968-1.168)	0.2031		1.023(0.65-1.611)	0.9222
rs12133907	1	93850283	C	A	0.6369	0.6173	0.5692	DR1-FNBP1L	intergenic_region	C	0.925(0.904-0.947)	5.642e-11		1.044(0.972-1.12)	0.2383		1.08(1.012-1.153)	0.01959		1.085(0.988-1.191)	0.08919		1.091(0.995-1.196)	0.06362		1.024(0.656-1.6)	0.9156
rs771476	1	93851864	C	T	0.2867	0.0726	0.1614	DR1-FNBP1L	intergenic_region	T	0.939(0.916-0.962)	5.208e-07		1.014(0.94-1.093)	0.7217		1.062(0.992-1.138)	0.08294		1.048(0.949-1.158)	0.3527		1.088(0.988-1.198)	0.08572		1.026(0.641-1.642)	0.9152
rs34881816	1	93852229	T	TG	0.2867	0.0726	0.1614	DR1-FNBP1L	intergenic_region	TG	0.939(0.916-0.962)	5.208e-07		1.014(0.94-1.093)	0.7217		1.062(0.992-1.138)	0.08294		1.048(0.949-1.158)	0.3527		1.088(0.988-1.198)	0.08572		1.026(0.641-1.642)	0.9152
rs810027	1	93852395	A	G	0.2867	0.0726	0.1614	DR1-FNBP1L	intergenic_region	G	0.939(0.916-0.962)	5.208e-07		1.014(0.94-1.093)	0.7217		1.062(0.992-1.138)	0.08294		1.048(0.949-1.158)	0.3527		1.088(0.988-1.198)	0.08572		1.026(0.641-1.642)	0.9152
rs11164916	1	93853015	G	C	0.6468	0.6173	0.5692	DR1-FNBP1L	intergenic_region	G	0.926(0.905-0.948)	1.239e-10		1.044(0.973-1.121)	0.2343		1.084(1.015-1.156)	0.01546		1.085(0.988-1.191)	0.08982		1.097(1-1.202)	0.04887		1.037(0.664-1.619)	0.8734
rs7417952	1	93854186	C	G	0.6369	0.6362	0.5793	DR1-FNBP1L	intergenic_region	C	0.925(0.904-0.947)	5.56e-11		1.044(0.972-1.12)	0.2367		1.081(1.013-1.153)	0.0191		1.085(0.988-1.192)	0.08761		1.091(0.995-1.196)	0.06288		1.024(0.656-1.6)	0.9156
rs2114273	1	93854517	T	C	0.6369	0.6173	0.5605	DR1-FNBP1L	intergenic_region	T	0.925(0.904-0.947)	6.045e-11		1.044(0.972-1.12)	0.2384		1.08(1.012-1.153)	0.01968		1.084(0.988-1.191)	0.08955		1.091(0.995-1.196)	0.06374		1.024(0.656-1.6)	0.9156
rs4847423	1	93854994	0	0	0	0	0	DR1-FNBP1L	intergenic_region	G	0.925(0.904-0.947)	6.207e-11		1.044(0.972-1.12)	0.2383		1.08(1.012-1.153)	0.01965		1.084(0.988-1.191)	0.08955		1.091(0.995-1.196)	0.06362		1.024(0.656-1.6)	0.9156
rs33925421	1	93858125	0	0	0	0	0	DR1-FNBP1L	intergenic_region	CA	0.928(0.907-0.95)	3.12e-10		1.039(0.968-1.115)	0.2863		1.072(1.004-1.143)	0.03611		1.073(0.977-1.177)	0.1407		1.084(0.989-1.188)	0.08455		1.016(0.651-1.586)	0.9449
rs33925421	1	93858125	0	0	0	0	0	DR1-FNBP1L	intergenic_region	C	0.928(0.906-0.95)	9.416e-10		1.043(0.97-1.122)	0.2523		1.057(0.989-1.13)	0.1044		1.073(0.975-1.182)	0.1509		1.055(0.96-1.159)	0.2676		1.04(0.66-1.639)	0.8653
rs1365298	1	93858289	G	A	0.3323	0.172	0.2925	DR1-FNBP1L	intergenic_region	A	0.931(0.909-0.953)	2.798e-09		1.052(0.979-1.131)	0.1641		1.068(1-1.141)	0.04984		1.077(0.979-1.184)	0.1272		1.077(0.981-1.182)	0.1184		0.967(0.613-1.525)	0.8841
rs1365297	1	93858292	A	G	0.3165	0.17	0.2637	DR1-FNBP1L	intergenic_region	G	0.931(0.909-0.953)	4.289e-09		1.044(0.971-1.123)	0.2423		1.06(0.992-1.133)	0.08684		1.071(0.973-1.179)	0.16		1.063(0.968-1.168)	0.2031		1.023(0.65-1.611)	0.9222
rs1593512	1	93858374	G	A	0.6409	0.6362	0.5793	DR1-FNBP1L	intergenic_region	G	0.926(0.904-0.948)	8.972e-11		1.046(0.974-1.123)	0.2137		1.083(1.015-1.155)	0.01651		1.086(0.989-1.193)	0.08352		1.094(0.998-1.199)	0.05634		1.033(0.661-1.613)	0.8878
rs771470	1	93858826	T	A	0.2887	0.0726	0.1643	DR1-FNBP1L	intergenic_region	A	0.939(0.916-0.963)	6.293e-07		1.018(0.945-1.098)	0.6386		1.064(0.994-1.14)	0.07404		1.051(0.951-1.161)	0.3281		1.089(0.99-1.2)	0.08074		1.03(0.643-1.65)	0.9009
rs35386534	1	93858851	TA	T	0.3175	0.168	0.2637	DR1-FNBP1L	intergenic_region	T	0.931(0.909-0.954)	5.263e-09		1.044(0.971-1.123)	0.2429		1.062(0.994-1.135)	0.07719		1.073(0.974-1.181)	0.1521		1.066(0.97-1.171)	0.1847		1.026(0.651-1.617)	0.9122
rs112539413	1	93859582	T	TA,TAA	0.2877,0.0278	0.0805,0.0974	0.1686,0.1009	DR1-FNBP1L	intergenic_region	TA	0.94(0.917-0.963)	7.817e-07		1.017(0.944-1.097)	0.6507		1.059(0.989-1.134)	0.1003		1.042(0.944-1.151)	0.4144		1.085(0.985-1.194)	0.09679		1.077(0.676-1.716)	0.7563
rs12406245	1	93860625	G	A	0.6369	0.6362	0.5793	DR1-FNBP1L	intergenic_region	G	0.925(0.904-0.947)	5.741e-11		1.044(0.972-1.12)	0.2366		1.081(1.013-1.153)	0.01908		1.085(0.988-1.192)	0.08761		1.091(0.995-1.196)	0.06279		1.024(0.656-1.6)	0.9156
rs746879561	1	93860794	0	0	0	0	0	DR1-FNBP1L	intergenic_region	T	0.938(0.915-0.962)	4.328e-07		1.016(0.942-1.095)	0.6849		1.062(0.992-1.137)	0.08484		1.049(0.95-1.159)	0.3418		1.086(0.987-1.196)	0.09098		1.021(0.638-1.635)	0.9305
rs812214	1	93861060	G	A	0.3204	0.169	0.2637	DR1-FNBP1L	intergenic_region	A	0.93(0.908-0.953)	3.112e-09		1.041(0.969-1.12)	0.2717		1.059(0.991-1.131)	0.09297		1.072(0.974-1.18)	0.1562		1.06(0.965-1.165)	0.2223		1.014(0.644-1.597)	0.9506
rs761827557	1	93861582	0	0	0	0	0	DR1-FNBP1L	intergenic_region	T	0.93(0.908-0.952)	2.077e-09		1.043(0.97-1.121)	0.2576		1.058(0.99-1.13)	0.09839		1.076(0.977-1.184)	0.1378		1.055(0.96-1.159)	0.2633		1.018(0.647-1.602)	0.9386
rs12565182	1	93861589	T	G	0.6369	0.6362	0.5793	DR1-FNBP1L	intergenic_region	T	0.926(0.905-0.948)	9.223e-11		1.043(0.971-1.119)	0.2483		1.082(1.014-1.154)	0.0171		1.091(0.994-1.199)	0.06695		1.088(0.993-1.193)	0.07149		1.021(0.654-1.593)	0.9286
rs10874777	1	93862020	T	C	0.6379	0.6362	0.5807	DR1-FNBP1L	intergenic_region	T	0.927(0.906-0.949)	2.007e-10		1.04(0.968-1.116)	0.2846		1.081(1.013-1.153)	0.01902		1.092(0.995-1.2)	0.06422		1.084(0.989-1.189)	0.08457		1.019(0.653-1.591)	0.934
rs12138486	1	93865391	C	T	0.6359	0.8032	0.6671	DR1-FNBP1L	intergenic_region	C	0.944(0.922-0.966)	1.057e-06		1.023(0.953-1.098)	0.5363		1.09(1.022-1.163)	0.009218		1.099(1-1.206)	0.04899		1.087(0.992-1.192)	0.07429		1.176(0.755-1.831)	0.4738
rs10874778	1	93866169	G	A	0.6359	0.5855	0.5375	DR1-FNBP1L	intergenic_region	G	0.944(0.922-0.966)	1.059e-06		1.022(0.951-1.097)	0.5577		1.09(1.022-1.164)	0.008979		1.096(0.998-1.204)	0.05477		1.09(0.995-1.196)	0.06532		1.174(0.754-1.829)	0.4772
rs2391256	1	93866935	C	A	0.6359	0.5865	0.5375	DR1-FNBP1L	intergenic_region	C	0.944(0.922-0.966)	1.1e-06		1.022(0.951-1.097)	0.5577		1.09(1.022-1.164)	0.008991		1.096(0.998-1.204)	0.05487		1.09(0.995-1.196)	0.06532		1.174(0.754-1.829)	0.4772
rs34700754	1	93882912	GA	G	0.6349	0.8052	0.6945	DR1-FNBP1L	intergenic_region	GA	0.944(0.923-0.967)	1.595e-06		1.019(0.949-1.095)	0.5958		1.083(1.015-1.156)	0.01555		1.087(0.99-1.194)	0.08033		1.085(0.989-1.19)	0.08304		1.183(0.76-1.842)	0.4578
rs11164936	1	93938097	T	C	0.6349	0.6074	0.5418	FNBP1L	intron_variant	T	0.949(0.927-0.971)	9.006e-06		0.985(0.918-1.058)	0.684		1.047(0.981-1.117)	0.1669		1.066(0.971-1.171)	0.1797		1.037(0.946-1.137)	0.4394		0.994(0.631-1.568)	0.9803
rs34344547	1	93939841	A	ACTT	0.6349	0.6074	0.5418	FNBP1L	intron_variant	A	0.949(0.927-0.971)	9.054e-06		0.985(0.917-1.058)	0.6837		1.047(0.981-1.117)	0.1679		1.066(0.971-1.171)	0.1808		1.037(0.946-1.137)	0.4402		0.994(0.631-1.568)	0.9803
rs6671037	1	93975227	A	G	0.6339	0.6064	0.5432	FNBP1L	intron_variant	A	0.948(0.927-0.971)	8.163e-06		0.985(0.917-1.058)	0.6774		1.045(0.979-1.115)	0.1829		1.063(0.967-1.167)	0.2053		1.037(0.946-1.137)	0.4358		0.994(0.631-1.567)	0.9798
rs11164942	1	93975436	T	C	0.6339	0.6074	0.5432	FNBP1L	intron_variant	T	0.948(0.927-0.971)	8.163e-06		0.985(0.917-1.058)	0.6774		1.045(0.979-1.115)	0.1829		1.063(0.967-1.167)	0.2053		1.037(0.946-1.137)	0.4358		0.994(0.631-1.567)	0.9798
rs4847431	1	93984804	G	C	0.6339	0.6074	0.5403	FNBP1L	intron_variant	G	0.949(0.927-0.971)	8.442e-06		0.984(0.916-1.057)	0.659		1.044(0.979-1.114)	0.192		1.062(0.967-1.167)	0.206		1.035(0.944-1.135)	0.4586		0.996(0.632-1.571)	0.9871
rs188251439	1	108270965	C	G	0.0258	0	0	VAV3	intron_variant	G	1.063(0.967-1.169)	0.2031		0.834(0.614-1.135)	0.2489		1.145(0.893-1.468)	0.2857		0.848(0.565-1.273)	0.4255		1.23(0.875-1.731)	0.2338		9.611(3.747-24.66)	2.499e-06
rs77524943	1	108459019	G	A	0.004	0	0	VAV3	intron_variant	A	1.107(1.008-1.216)	0.03358		0.972(0.715-1.321)	0.854		0.866(0.652-1.149)	0.319		1.05(0.726-1.518)	0.7951		0.708(0.453-1.109)	0.1313		-	-
rs2297706	1	110456866	C	A	0.5337	0.1382	0.2262	CSF1	intron_variant	C	1.056(1.033-1.081)	2.201e-06		0.948(0.884-1.017)	0.1375		0.984(0.923-1.048)	0.6103		0.988(0.901-1.083)	0.7993		0.979(0.894-1.071)	0.6364		0.879(0.566-1.366)	0.5671
rs3093044	1	110459730	G	A	0.2133	0.0954	0.2133	CSF1	intron_variant	A	0.977(0.952-1.003)	0.08232		1.191(1.103-1.287)	9.268e-06		0.983(0.913-1.058)	0.6451		0.981(0.881-1.093)	0.7308		0.983(0.886-1.091)	0.7525		1.18(0.738-1.884)	0.4898
rs333967	1	110459773	C	T	0.4018	0.3499	0.3919	CSF1	intron_variant	T	1.063(1.039-1.088)	2.174e-07		0.889(0.828-0.955)	0.001326		0.981(0.92-1.047)	0.5724		0.964(0.878-1.06)	0.4519		0.996(0.908-1.092)	0.9264		0.83(0.524-1.313)	0.4256
rs1026166444	1	110465342	0	0	0	0	0	CSF1	intron_variant	CCTGTGG	1.061(1.037-1.085)	3.03e-07		0.951(0.887-1.02)	0.1571		0.968(0.908-1.031)	0.3133		0.961(0.877-1.053)	0.3927		0.974(0.89-1.065)	0.5617		0.866(0.557-1.345)	0.521
rs333970	1	110466338	C	A	0.4018	0.6213	0.5749	CSF1	splice_region_variant&intron_variant	A	1.066(1.041-1.09)	6.955e-08		0.888(0.827-0.954)	0.001204		0.975(0.913-1.04)	0.4405		0.952(0.867-1.047)	0.3107		0.992(0.905-1.088)	0.8616		0.871(0.553-1.372)	0.5515
rs2229166	1	110466810	C	A	0.5268	0.1362	0.2176	CSF1	splice_region_variant&synonymous_variant	C	1.061(1.037-1.085)	3.084e-07		0.946(0.882-1.014)	0.1169		0.974(0.914-1.038)	0.4162		0.967(0.882-1.059)	0.4655		0.98(0.896-1.073)	0.6649		0.87(0.561-1.351)	0.5354
rs333948	1	110470592	G	A	0.3998	0.2127	0.3285	CSF1	downstream_gene_variant	A	1.066(1.041-1.09)	7.047e-08		0.891(0.83-0.958)	0.001644		0.977(0.915-1.042)	0.4736		0.955(0.869-1.049)	0.3355		0.995(0.908-1.091)	0.9164		0.832(0.527-1.315)	0.4315
rs333947	1	110470764	G	A	0.2808	0.1322	0.2839	CSF1	downstream_gene_variant	A	1.077(1.051-1.103)	1.917e-09		0.901(0.835-0.971)	0.006534		0.978(0.913-1.047)	0.5189		0.98(0.889-1.081)	0.6874		0.97(0.88-1.069)	0.5364		0.866(0.538-1.394)	0.554
rs7537752	1	110474442	C	G	0.6637	0.2097	0.2767	CSF1	downstream_gene_variant	C	1.062(1.037-1.087)	9.731e-07		0.874(0.811-0.942)	0.0004084		0.947(0.884-1.013)	0.1135		0.908(0.823-1.002)	0.0555		0.983(0.893-1.081)	0.7192		0.785(0.477-1.294)	0.3424
rs7538029	1	110474695	C	A	0.6637	0.1909	0.2896	CSF1	downstream_gene_variant	C	1.062(1.037-1.088)	7.546e-07		0.869(0.806-0.936)	0.0002377		0.951(0.888-1.018)	0.1468		0.912(0.826-1.006)	0.06614		0.987(0.897-1.086)	0.7916		0.796(0.483-1.31)	0.3685
rs6689386	1	110474955	A	G	0.6687	0.8082	0.7378	CSF1	downstream_gene_variant	A	1.06(1.035-1.086)	1.949e-06		0.861(0.798-0.928)	0.0001017		0.949(0.886-1.016)	0.1329		0.908(0.822-1.003)	0.0562		0.99(0.899-1.09)	0.8347		0.741(0.444-1.235)	0.2496
rs191378	1	110476593	G	A	0.2887	0.2008	0.2594	CSF1	downstream_gene_variant	A	1.063(1.038-1.089)	7.186e-07		0.88(0.816-0.95)	0.0009734		0.962(0.898-1.03)	0.2615		0.923(0.836-1.02)	0.1157		0.998(0.906-1.099)	0.9658		0.787(0.474-1.306)	0.3536
rs756325	1	110478064	T	C	0.6468	0.167	0.2305	CSF1	downstream_gene_variant	T	1.059(1.034-1.083)	1.281e-06		0.949(0.884-1.02)	0.1534		0.946(0.886-1.01)	0.09634		0.924(0.841-1.015)	0.1008		0.966(0.881-1.06)	0.4681		0.847(0.532-1.349)	0.485
rs6537885	1	110478803	T	C	0.7123	0.7992	0.7406	CSF1-AHCYL1	intergenic_region	T	1.063(1.038-1.089)	6.688e-07		0.879(0.815-0.949)	0.0009007		0.96(0.896-1.028)	0.2436		0.922(0.834-1.018)	0.1085		0.996(0.904-1.097)	0.9388		0.789(0.475-1.311)	0.3604
rs6537887	1	110478861	T	C	0.6488	0.3588	0.402	CSF1-AHCYL1	intergenic_region	T	1.056(1.032-1.081)	3.496e-06		0.945(0.88-1.015)	0.1228		0.942(0.882-1.005)	0.07097		0.919(0.836-1.01)	0.07991		0.963(0.878-1.056)	0.4228		0.836(0.524-1.334)	0.4519
rs7555325	1	110478911	A	G	0.7103	0.6074	0.572	CSF1-AHCYL1	intergenic_region	A	1.066(1.041-1.092)	1.993e-07		0.883(0.819-0.952)	0.001256		0.964(0.901-1.032)	0.2944		0.928(0.84-1.024)	0.1372		0.998(0.906-1.099)	0.9631		0.804(0.487-1.328)	0.3935
rs7513284	1	110479132	T	C	0.7103	0.6064	0.5677	CSF1-AHCYL1	intergenic_region	T	1.066(1.04-1.092)	2.075e-07		0.883(0.819-0.952)	0.001248		0.964(0.9-1.032)	0.2922		0.928(0.84-1.024)	0.1363		0.998(0.906-1.098)	0.9602		0.804(0.487-1.328)	0.3935
rs10857804	1	110479955	C	T	0.7103	0.6064	0.5706	CSF1-AHCYL1	intergenic_region	C	1.068(1.043-1.094)	7.01e-08		0.888(0.823-0.957)	0.001959		0.968(0.904-1.036)	0.3455		0.929(0.842-1.025)	0.1439		1.004(0.912-1.105)	0.9351		0.796(0.482-1.315)	0.3728
rs10857805	1	110480068	T	A	0.7103	0.6064	0.5706	CSF1-AHCYL1	intergenic_region	T	1.068(1.043-1.094)	7.01e-08		0.888(0.823-0.957)	0.001959		0.968(0.904-1.036)	0.3455		0.929(0.842-1.025)	0.1439		1.004(0.912-1.105)	0.9351		0.796(0.482-1.315)	0.3728
rs7364503	1	110480142	A	G	0.7103	0.6064	0.5706	CSF1-AHCYL1	intergenic_region	A	1.068(1.043-1.094)	6.901e-08		0.888(0.823-0.957)	0.001965		0.968(0.904-1.036)	0.3456		0.929(0.842-1.025)	0.1439		1.004(0.912-1.105)	0.9349		0.796(0.482-1.315)	0.3728
rs7364724	1	110480220	A	G	0.7103	0.6064	0.5706	CSF1-AHCYL1	intergenic_region	A	1.069(1.043-1.095)	6.417e-08		0.888(0.824-0.958)	0.002021		0.968(0.904-1.036)	0.3516		0.928(0.841-1.025)	0.1392		1.006(0.914-1.107)	0.9087		0.796(0.482-1.315)	0.3726
rs12060965	1	110480779	C	G	0.6458	0.168	0.245	CSF1-AHCYL1	intergenic_region	C	1.061(1.037-1.086)	4.306e-07		0.947(0.882-1.018)	0.1388		0.956(0.896-1.021)	0.1774		0.93(0.846-1.021)	0.1286		0.981(0.894-1.076)	0.6785		0.851(0.535-1.354)	0.497
rs915356	1	110480858	C	T	0.7123	0.7962	0.7392	CSF1-AHCYL1	intergenic_region	C	1.066(1.04-1.092)	2.278e-07		0.884(0.819-0.954)	0.001434		0.963(0.9-1.032)	0.2864		0.923(0.835-1.019)	0.1126		1.002(0.91-1.104)	0.9603		0.782(0.471-1.298)	0.3409
rs1220042601	1	110481846	0	0	0	0	0	CSF1-AHCYL1	intergenic_region	CA	1.063(1.037-1.089)	7.723e-07		0.885(0.821-0.955)	0.0016		0.96(0.896-1.028)	0.2393		0.923(0.835-1.019)	0.1118		0.997(0.906-1.098)	0.9563		0.732(0.438-1.224)	0.2344
rs1504405	1	110482486	C	T	0.6458	0.167	0.245	CSF1-AHCYL1	intergenic_region	C	1.061(1.037-1.086)	4.164e-07		0.948(0.882-1.018)	0.1397		0.956(0.896-1.021)	0.1774		0.93(0.846-1.021)	0.1274		0.981(0.894-1.076)	0.6809		0.851(0.535-1.354)	0.497
rs10732634	1	110482804	A	G	0.7123	0.7962	0.7421	CSF1-AHCYL1	intergenic_region	A	1.063(1.038-1.089)	7.094e-07		0.878(0.814-0.947)	0.0007804		0.961(0.897-1.029)	0.2497		0.922(0.835-1.019)	0.1119		0.996(0.905-1.097)	0.941		0.792(0.477-1.315)	0.3673
rs17742164	1	112686349	G	A	0.2718	0.2018	0.1354	LOC643355-CTTNBP2NL	intergenic_region	A	0.965(0.941-0.99)	0.006045		0.979(0.906-1.057)	0.5865		0.932(0.867-1.002)	0.05679		1.067(0.962-1.182)	0.2189		0.822(0.74-0.913)	0.0002357		0.863(0.529-1.408)	0.5545
rs41330548	1	114546670	G	A	0.0446	0	0	OLFML3-SYT6	intergenic_region	A	0.985(0.947-1.026)	0.4758		1.1(0.976-1.24)	0.1184		1.095(0.981-1.221)	0.105		1.41(1.217-1.633)	4.733e-06		0.85(0.717-1.007)	0.06003		0.555(0.22-1.397)	0.2111
rs703135	1	158678095	G	A	0.4454	0.4225	0.4135	OR6K2-OR6K3	intergenic_region	A	0.999(0.976-1.022)	0.9238		1.068(0.996-1.146)	0.06478		1.002(0.939-1.069)	0.949		1.058(0.963-1.162)	0.2442		0.951(0.868-1.043)	0.2872		1.073(0.689-1.671)	0.7553
rs703137	1	158679229	T	C	0.4484	0.3926	0.3934	OR6K2-OR6K3	intergenic_region	C	0.999(0.976-1.022)	0.924		1.069(0.997-1.147)	0.06161		1.002(0.939-1.069)	0.9569		1.061(0.966-1.166)	0.2172		0.947(0.864-1.039)	0.2505		1.076(0.69-1.677)	0.7462
rs956055074	1	158679506	0	0	0	0	0	OR6K2-OR6K3	intergenic_region	T	0.998(0.975-1.021)	0.8606		1.068(0.995-1.146)	0.06695		0.999(0.936-1.066)	0.9829		1.056(0.961-1.16)	0.2564		0.947(0.864-1.038)	0.2455		1.081(0.694-1.684)	0.7302
rs703138	1	158680071	G	T	0.4474	0.3926	0.3905	OR6K2-OR6K3	intergenic_region	T	0.999(0.976-1.022)	0.9177		1.069(0.997-1.147)	0.0615		1.002(0.939-1.069)	0.9548		1.061(0.966-1.166)	0.2161		0.948(0.864-1.039)	0.251		1.076(0.69-1.677)	0.7462
rs778569827	1	158684734	0	0	0	0	0	OR6K3	downstream_gene_variant	C	0.999(0.976-1.022)	0.9314		1.069(0.997-1.147)	0.06098		1.002(0.939-1.07)	0.9469		1.061(0.966-1.166)	0.2151		0.948(0.865-1.039)	0.2554		1.076(0.69-1.677)	0.7462
rs399848	1	158686269	C	T	0.4464	0.4016	0.4236	OR6K3	downstream_gene_variant	T	0.999(0.976-1.023)	0.9499		1.071(0.998-1.149)	0.05682		1.002(0.939-1.069)	0.9527		1.061(0.966-1.166)	0.2164		0.948(0.865-1.039)	0.2543		1.07(0.686-1.67)	0.764
rs28568406	1	158687163	G	A	0.4474	0.3966	0.4323	OR6K3	missense_variant	A	1(0.977-1.023)	0.998		1.07(0.998-1.148)	0.05826		1.001(0.938-1.068)	0.9807		1.059(0.964-1.164)	0.2331		0.947(0.864-1.039)	0.2501		1.07(0.686-1.67)	0.764
rs857703	1	158687224	G	A	0.4474	0.3946	0.389	OR6K3	missense_variant	A	1(0.977-1.024)	0.9909		1.07(0.997-1.148)	0.05973		1.001(0.938-1.068)	0.9821		1.059(0.964-1.163)	0.2341		0.947(0.864-1.039)	0.2498		1.07(0.686-1.67)	0.764
rs703143	1	158694208	G	A	0.4504	0.4006	0.3963	OR6K3-OR6K6	intergenic_region	A	0.999(0.976-1.022)	0.9275		1.068(0.996-1.146)	0.06539		1.002(0.939-1.07)	0.9414		1.063(0.967-1.167)	0.2055		0.948(0.865-1.039)	0.2541		1.061(0.68-1.655)	0.7952
rs703144	1	158694563	G	A	0.4504	0.4006	0.3963	OR6K3-OR6K6	intergenic_region	A	0.999(0.976-1.022)	0.9181		1.068(0.996-1.146)	0.06536		1.002(0.94-1.07)	0.9404		1.063(0.967-1.167)	0.2051		0.948(0.865-1.039)	0.2545		1.061(0.68-1.655)	0.7952
rs864149	1	158695853	G	A	0.4504	0.4006	0.3963	OR6K3-OR6K6	intergenic_region	A	0.999(0.976-1.022)	0.9275		1.068(0.996-1.146)	0.06539		1.002(0.939-1.07)	0.9414		1.063(0.967-1.167)	0.2055		0.948(0.865-1.039)	0.2541		1.061(0.68-1.655)	0.7952
rs857925	1	158697754	0	0	0	0	0	OR6K3-OR6K6	intergenic_region	T	0.999(0.976-1.022)	0.9275		1.068(0.996-1.146)	0.06539		1.002(0.939-1.07)	0.9414		1.063(0.967-1.167)	0.2055		0.948(0.865-1.039)	0.2541		1.061(0.68-1.655)	0.7952
rs703146	1	158698362	A	G	0.4504	0.4006	0.3963	OR6K3-OR6K6	intergenic_region	G	0.999(0.976-1.022)	0.9015		1.068(0.996-1.146)	0.06533		1.003(0.94-1.07)	0.9351		1.063(0.968-1.168)	0.2023		0.948(0.865-1.039)	0.2555		1.061(0.68-1.655)	0.7952
rs857515	1	158700190	G	A	0.4514	0.4016	0.4107	OR6K3-OR6K6	intergenic_region	A	0.999(0.976-1.022)	0.9108		1.068(0.996-1.146)	0.06536		1.003(0.94-1.07)	0.9362		1.063(0.968-1.168)	0.2027		0.948(0.865-1.039)	0.2551		1.061(0.68-1.655)	0.7952
rs703147	1	158700732	C	T	0.4504	0.4006	0.3963	OR6K3-OR6K6	intergenic_region	T	0.999(0.976-1.022)	0.8997		1.068(0.996-1.146)	0.0653		1.003(0.94-1.07)	0.9358		1.063(0.968-1.168)	0.2023		0.948(0.865-1.039)	0.2551		1.061(0.68-1.655)	0.7952
rs703148	1	158700972	A	C	0.4504	0.4006	0.3977	OR6K3-OR6K6	intergenic_region	C	0.999(0.976-1.022)	0.8966		1.068(0.996-1.146)	0.06435		1.003(0.94-1.07)	0.9318		1.063(0.968-1.168)	0.1999		0.948(0.865-1.039)	0.2553		1.061(0.68-1.655)	0.7952
rs188792303	1	164937365	C	T	0.0069	0	0	PBX1-LMX1A	intergenic_region	T	1.17(1.046-1.308)	0.005972		1.197(0.854-1.678)	0.296		0.869(0.62-1.217)	0.4128		0.886(0.556-1.412)	0.6107		0.885(0.543-1.443)	0.6238		-	-
rs6694102	1	182119332	G	A	0.254	0.3171	0.3314	ZNF648-LINC01344	intergenic_region	A	1.059(1.034-1.086)	4.777e-06		0.948(0.878-1.024)	0.1777		0.994(0.927-1.066)	0.8619		0.961(0.868-1.063)	0.4406		1.019(0.923-1.125)	0.7094		1.049(0.642-1.712)	0.8493
rs6694132	1	182119516	C	T	0.254	0.3161	0.3271	ZNF648-LINC01344	intergenic_region	T	1.059(1.034-1.086)	4.837e-06		0.949(0.878-1.025)	0.1809		0.994(0.927-1.066)	0.8687		0.962(0.869-1.064)	0.4468		1.019(0.923-1.125)	0.7068		1.049(0.642-1.712)	0.8493
rs113290361	1	182121031	G	A	0.256	0.3191	0.3271	ZNF648-LINC01344	intergenic_region	A	1.059(1.033-1.086)	5.707e-06		0.951(0.88-1.028)	0.205		0.988(0.921-1.059)	0.727		0.964(0.871-1.068)	0.4839		1.007(0.912-1.112)	0.8867		0.951(0.577-1.568)	0.8435
rs55958163	1	182126073	A	AT	0.2579	0.3171	0.3415	ZNF648-LINC01344	intergenic_region	AT	1.059(1.033-1.086)	5.879e-06		0.952(0.881-1.029)	0.2156		0.979(0.912-1.05)	0.5478		0.956(0.864-1.059)	0.3894		0.998(0.904-1.102)	0.9686		0.927(0.561-1.533)	0.7688
rs61805075	1	182136401	G	A	0.254	0.3191	0.3184	ZNF648-LINC01344	intergenic_region	A	1.058(1.032-1.085)	7.605e-06		0.951(0.88-1.028)	0.208		0.986(0.919-1.058)	0.7005		0.961(0.868-1.064)	0.4416		1.008(0.913-1.114)	0.8679		0.946(0.573-1.56)	0.8265
rs17447211	1	182140185	C	G	0.254	0.3191	0.3199	ZNF648-LINC01344	intergenic_region	G	1.06(1.034-1.086)	4.871e-06		0.949(0.878-1.026)	0.1869		0.987(0.92-1.058)	0.7084		0.959(0.866-1.062)	0.418		1.011(0.915-1.116)	0.8335		0.951(0.577-1.569)	0.8452
rs2332969	1	182141966	G	A	0.254	0.3201	0.3314	ZNF648-LINC01344	intergenic_region	A	1.059(1.033-1.086)	5.398e-06		0.949(0.878-1.025)	0.185		0.984(0.918-1.056)	0.6589		0.955(0.863-1.057)	0.3745		1.01(0.914-1.115)	0.8481		0.951(0.577-1.569)	0.8452
rs2489279	1	182144119	C	G	0.256	0.3221	0.3271	ZNF648-LINC01344	intergenic_region	G	1.058(1.032-1.085)	8.705e-06		0.952(0.881-1.029)	0.2162		0.981(0.915-1.053)	0.5994		0.952(0.86-1.054)	0.3468		1.007(0.912-1.112)	0.8953		0.948(0.575-1.564)	0.8338
rs1689788	1	182144422	T	C	0.256	0.3221	0.3314	ZNF648-LINC01344	intergenic_region	C	1.058(1.032-1.085)	8.795e-06		0.952(0.881-1.029)	0.2158		0.981(0.915-1.053)	0.5978		0.952(0.86-1.054)	0.3459		1.007(0.912-1.112)	0.8964		0.948(0.575-1.564)	0.8338
rs1779809	1	182145545	C	T	0.256	0.3221	0.3314	ZNF648-LINC01344	intergenic_region	T	1.058(1.032-1.085)	8.847e-06		0.95(0.879-1.027)	0.1984		0.98(0.914-1.052)	0.5779		0.951(0.859-1.053)	0.3364		1.005(0.911-1.11)	0.9152		0.948(0.575-1.564)	0.8338
rs1689790	1	182147843	T	G	0.256	0.3469	0.3501	ZNF648-LINC01344	intergenic_region	G	1.058(1.032-1.085)	7.477e-06		0.95(0.879-1.027)	0.1939		0.979(0.913-1.051)	0.5614		0.95(0.858-1.052)	0.3221		1.005(0.91-1.11)	0.9211		0.948(0.575-1.564)	0.8338
rs1689797	1	182150978	C	A	0.255	0.3221	0.3242	ZNF648-LINC01344	intergenic_region	A	1.059(1.033-1.085)	6.518e-06		0.948(0.877-1.024)	0.1759		0.982(0.915-1.053)	0.6042		0.953(0.861-1.055)	0.3513		1.007(0.912-1.111)	0.8981		0.951(0.577-1.569)	0.8452
rs1689796	1	182151236	T	G	0.255	0.3221	0.3415	ZNF648-LINC01344	intergenic_region	G	1.059(1.033-1.086)	5.811e-06		0.948(0.877-1.024)	0.1747		0.981(0.915-1.053)	0.5944		0.952(0.86-1.054)	0.3418		1.006(0.911-1.111)	0.9004		0.951(0.577-1.569)	0.8452
rs1689791	1	182151909	A	G	0.256	0.3221	0.3429	ZNF648-LINC01344	intergenic_region	G	1.058(1.032-1.085)	7.658e-06		0.95(0.879-1.027)	0.1981		0.98(0.913-1.051)	0.5697		0.951(0.859-1.052)	0.3281		1.005(0.91-1.11)	0.9166		0.948(0.575-1.564)	0.8338
rs61805076	1	182154990	T	C	0.256	0.3221	0.3127	ZNF648-LINC01344	intergenic_region	C	1.058(1.032-1.085)	8.815e-06		0.951(0.88-1.027)	0.2004		0.982(0.915-1.053)	0.6115		0.955(0.862-1.057)	0.3692		1.006(0.911-1.111)	0.9093		0.948(0.575-1.564)	0.8338
rs2244101	1	182156079	C	G	0.255	0.3221	0.3256	ZNF648-LINC01344	intergenic_region	G	1.059(1.033-1.086)	5.505e-06		0.948(0.877-1.025)	0.1798		0.983(0.916-1.055)	0.6342		0.955(0.863-1.058)	0.3779		1.007(0.912-1.112)	0.8906		0.951(0.577-1.569)	0.8452
rs2243976	1	182157235	A	G	0.256	0.3479	0.3501	ZNF648-LINC01344	intergenic_region	G	1.059(1.033-1.085)	7.022e-06		0.95(0.879-1.027)	0.1956		0.982(0.915-1.053)	0.6119		0.952(0.86-1.054)	0.3475		1.008(0.913-1.113)	0.8785		0.948(0.575-1.564)	0.8338
rs2452904	1	182161022	C	A	0.255	0.3201	0.3256	ZNF648-LINC01344	intergenic_region	A	1.059(1.033-1.086)	5.575e-06		0.947(0.876-1.023)	0.169		0.982(0.916-1.054)	0.6159		0.955(0.863-1.058)	0.3797		1.005(0.91-1.11)	0.9229		0.952(0.577-1.569)	0.8455
rs1689803	1	182161829	C	T	0.255	0.3459	0.3487	ZNF648-LINC01344	intergenic_region	T	1.059(1.033-1.086)	5.321e-06		0.947(0.876-1.023)	0.1654		0.983(0.916-1.054)	0.6262		0.954(0.862-1.057)	0.3678		1.007(0.912-1.112)	0.8893		0.952(0.577-1.569)	0.8455
rs1689802	1	182162677	C	T	0.255	0.3201	0.3256	ZNF648-LINC01344	intergenic_region	T	1.059(1.033-1.086)	5.634e-06		0.947(0.876-1.023)	0.1675		0.982(0.915-1.053)	0.6105		0.955(0.863-1.057)	0.3769		1.005(0.91-1.109)	0.9272		0.952(0.577-1.569)	0.8455
rs3085908	1	182163699	T	TAA	0.256	0.3201	0.3228	ZNF648-LINC01344	intergenic_region	TAA	1.058(1.032-1.085)	8.002e-06		0.949(0.878-1.026)	0.1892		0.981(0.914-1.052)	0.5842		0.954(0.862-1.056)	0.3635		1.003(0.909-1.108)	0.9466		0.948(0.575-1.564)	0.8342
rs1779807	1	182164250	C	T	0.255	0.3201	0.3256	ZNF648-LINC01344	intergenic_region	T	1.059(1.033-1.086)	5.743e-06		0.946(0.875-1.022)	0.1589		0.981(0.915-1.053)	0.5977		0.953(0.861-1.055)	0.357		1.005(0.911-1.11)	0.9165		0.951(0.577-1.567)	0.8422
rs1689801	1	182165484	G	A	0.254	0.3201	0.3256	ZNF648-LINC01344	intergenic_region	A	1.059(1.033-1.086)	5.442e-06		0.947(0.876-1.023)	0.1685		0.982(0.915-1.053)	0.6073		0.955(0.862-1.057)	0.3724		1.005(0.91-1.11)	0.9265		0.952(0.577-1.569)	0.8455
rs1689800	1	182168885	A	G	0.255	0.3469	0.3501	LINC01344	downstream_gene_variant	G	1.058(1.032-1.085)	7.344e-06		0.949(0.878-1.025)	0.1836		0.981(0.914-1.052)	0.5874		0.952(0.86-1.054)	0.3445		1.005(0.911-1.11)	0.9141		0.948(0.575-1.564)	0.8342
rs1779825	1	182170792	T	C	0.255	0.33	0.3271	LINC01344	downstream_gene_variant	C	1.058(1.032-1.085)	7.972e-06		0.949(0.878-1.026)	0.1876		0.98(0.914-1.052)	0.58		0.954(0.861-1.056)	0.3593		1.003(0.909-1.108)	0.9479		0.948(0.575-1.564)	0.8342
rs1779824	1	182171433	C	T	0.254	0.3201	0.3256	LINC01344	downstream_gene_variant	T	1.059(1.033-1.086)	5.355e-06		0.947(0.876-1.023)	0.1687		0.982(0.915-1.053)	0.605		0.955(0.862-1.057)	0.3696		1.005(0.91-1.11)	0.9264		0.952(0.577-1.569)	0.8455
rs1779823	1	182171957	G	T	0.254	0.3211	0.3256	LINC01344	downstream_gene_variant	T	1.059(1.033-1.086)	5.355e-06		0.946(0.875-1.022)	0.158		0.982(0.915-1.053)	0.6057		0.955(0.862-1.057)	0.3696		1.005(0.91-1.11)	0.9264		0.953(0.578-1.572)	0.8499
rs149404831	1	184048654	C	T	0.0089	0	0	TSEN15-C1orf21	intergenic_region	T	1.072(0.985-1.166)	0.1087		1.657(1.328-2.067)	7.683e-06		1.303(1.053-1.612)	0.01508		1.555(1.171-2.066)	0.002309		1.041(0.742-1.461)	0.8142		1.686(0.498-5.708)	0.4012
rs144732710	1	203014408	G	A	0.0456	0	0	PPFIA4	intron_variant	A	0.969(0.923-1.018)	0.2096		1.059(0.916-1.225)	0.4385		1.172(1.032-1.332)	0.0147		1.483(1.249-1.76)	6.736e-06		0.918(0.753-1.119)	0.3949		0.849(0.333-2.164)	0.7316
rs145201473	1	207777595	C	A	0.0089	0	0	CR1	intron_variant	A	0.947(0.852-1.052)	0.3123		0.975(0.706-1.347)	0.8784		1.123(0.844-1.493)	0.4265		0.85(0.533-1.356)	0.4944		1.143(0.768-1.702)	0.5091		7.934(3.184-19.77)	8.726e-06
rs10779512	1	209851696	C	G	0.4762	0.6292	0.5346	LOC101930114	upstream_gene_variant	C	0.965(0.943-0.987)	0.002153		0.968(0.903-1.038)	0.3643		1.038(0.973-1.106)	0.2572		1.017(0.927-1.116)	0.7221		1.053(0.962-1.152)	0.2626		1.266(0.814-1.967)	0.2951
rs79958251	1	210888834	C	A	0.0526	0.2147	0.1196	KCNH1	intron_variant	A	1.083(1.008-1.162)	0.02845		1.198(0.977-1.468)	0.08217		1.272(1.059-1.527)	0.01008		1.038(0.777-1.386)	0.8008		1.554(1.222-1.975)	0.0003241		0.623(0.146-2.655)	0.5222
rs113614436	1	219584384	C	T	0.0764	0.1103	0.0591	LYPLAL1-LOC102723886	intergenic_region	T	1.03(0.989-1.074)	0.1579		1.15(1.019-1.298)	0.02335		1.072(0.956-1.201)	0.2333		1.03(0.873-1.216)	0.7261		1.106(0.943-1.298)	0.2163		1.149(0.543-2.429)	0.7171
rs2820444	1	219741820	G	A	0.2391	0.2893	0.4813	LOC102723886-RNU5F-1	intergenic_region	A	0.946(0.923-0.969)	5.284e-06		0.96(0.891-1.034)	0.2831		0.959(0.896-1.026)	0.2238		0.959(0.868-1.059)	0.4075		0.959(0.871-1.055)	0.39		1.09(0.678-1.752)	0.7213
rs1415288	1	219742545	A	C	0.2391	0.2893	0.4813	LOC102723886-RNU5F-1	intergenic_region	C	0.946(0.923-0.969)	5.284e-06		0.96(0.891-1.034)	0.2831		0.959(0.896-1.026)	0.2238		0.959(0.868-1.059)	0.4075		0.959(0.871-1.055)	0.39		1.09(0.678-1.752)	0.7213
rs2785988	1	219744138	C	A	0.2391	0.2883	0.4813	LOC102723886-RNU5F-1	intergenic_region	A	0.946(0.923-0.969)	5.599e-06		0.96(0.891-1.034)	0.2836		0.959(0.896-1.026)	0.2245		0.959(0.868-1.059)	0.4075		0.959(0.871-1.055)	0.3913		1.09(0.678-1.752)	0.7213
rs749853052	1	219747226	0	0	0	0	0	LOC102723886-RNU5F-1	intergenic_region	T	0.946(0.923-0.969)	5.484e-06		0.964(0.895-1.039)	0.3369		0.959(0.896-1.027)	0.232		0.961(0.87-1.061)	0.4262		0.959(0.871-1.055)	0.3912		1.078(0.672-1.729)	0.7551
rs2820446	1	219748818	C	G	0.2401	0.2863	0.4813	LOC102723886-RNU5F-1	intergenic_region	G	0.946(0.924-0.969)	7.218e-06		0.963(0.894-1.038)	0.3246		0.961(0.898-1.029)	0.2512		0.962(0.871-1.062)	0.4387		0.961(0.873-1.057)	0.4141		1.092(0.68-1.755)	0.7162
rs4846567	1	219750717	G	T	0.2401	0.2863	0.4813	LOC102723886-RNU5F-1	intergenic_region	T	0.946(0.924-0.969)	7.122e-06		0.963(0.894-1.038)	0.3244		0.961(0.898-1.029)	0.251		0.962(0.871-1.062)	0.4387		0.961(0.873-1.057)	0.4131		1.092(0.68-1.755)	0.7162
rs2820443	1	219753509	T	C	0.2411	0.2863	0.4841	LOC102723886-RNU5F-1	intergenic_region	C	0.947(0.924-0.97)	8.806e-06		0.967(0.898-1.042)	0.3759		0.963(0.899-1.03)	0.2713		0.962(0.871-1.062)	0.4442		0.964(0.876-1.061)	0.4525		1.084(0.674-1.744)	0.7386
rs12131794	1	219766226	C	A	0.2034	0.2744	0.4207	LOC102723886-RNU5F-1	intergenic_region	A	0.942(0.918-0.966)	4.237e-06		1.005(0.929-1.087)	0.8986		0.995(0.926-1.069)	0.8825		0.987(0.889-1.097)	0.8111		1.003(0.907-1.109)	0.9548		1.101(0.67-1.81)	0.7042
rs4846569	1	219771721	C	T	0.2034	0.2763	0.415	LOC102723886-RNU5F-1	intergenic_region	T	0.941(0.917-0.965)	3.041e-06		1.006(0.93-1.088)	0.8765		0.998(0.929-1.072)	0.9559		0.991(0.892-1.101)	0.8689		1.006(0.91-1.113)	0.9066		1.101(0.67-1.809)	0.7052
rs2134484	1	219773122	0	0	0	0	0	LOC102723886-RNU5F-1	intergenic_region	C	0.941(0.918-0.966)	3.723e-06		1.007(0.931-1.089)	0.8553		0.997(0.928-1.071)	0.9316		0.992(0.893-1.101)	0.8749		1.003(0.907-1.11)	0.946		1.101(0.67-1.809)	0.7052
rs3902972	1	219780798	0	0	0	0	0	LOC102723886-RNU5F-1	intergenic_region	A	0.942(0.918-0.966)	4.737e-06		1.005(0.929-1.086)	0.9085		1.005(0.935-1.079)	0.9001		1.002(0.903-1.113)	0.9636		1.009(0.912-1.115)	0.8659		1.101(0.67-1.809)	0.7052
rs7538503	1	219788530	A	G	0.2044	0.2773	0.4236	LOC102723886-RNU5F-1	intergenic_region	G	0.941(0.917-0.965)	2.688e-06		1.001(0.925-1.082)	0.9869		1.003(0.933-1.077)	0.9444		1.004(0.904-1.115)	0.942		1.003(0.907-1.11)	0.9531		1.128(0.689-1.847)	0.6325
rs202104363	1	219790137	TTAACTC	T	0.2044	0.2883	0.4337	LOC102723886-RNU5F-1	intergenic_region	T	0.938(0.914-0.962)	9.201e-07		0.998(0.923-1.08)	0.9684		0.999(0.929-1.073)	0.9702		1.006(0.905-1.117)	0.9174		0.994(0.898-1.1)	0.9061		1.129(0.69-1.85)	0.6287
rs1180722656	1	219790867	0	0	0	0	0	LOC102723886-RNU5F-1	intergenic_region	G	0.942(0.918-0.966)	4.685e-06		0.994(0.919-1.076)	0.8844		0.986(0.918-1.06)	0.7088		0.973(0.876-1.081)	0.6117		0.999(0.903-1.105)	0.9822		1.144(0.697-1.879)	0.594
rs199857299	1	219790872	T	G	0.2063	0.3419	0.4496	LOC102723886-RNU5F-1	intergenic_region	G	0.942(0.918-0.966)	4.833e-06		0.994(0.919-1.076)	0.8847		0.986(0.918-1.06)	0.7082		0.973(0.876-1.081)	0.6104		0.999(0.903-1.105)	0.9825		1.144(0.697-1.879)	0.594
rs34621709	1	220980078	C	A	0.0298	0.1511	0.0994	MARC1	intron_variant	A	1.082(0.994-1.179)	0.07017		1.057(0.813-1.373)	0.68		0.904(0.702-1.165)	0.4364		0.722(0.485-1.075)	0.1086		0.894(0.623-1.282)	0.5412		7.897(3.23-19.31)	5.901e-06
rs6541160	1	220981358	T	C	0.0238	0.3022	0.1916	MARC1	intron_variant	C	1.078(0.989-1.174)	0.08739		1.032(0.791-1.346)	0.8163		0.932(0.726-1.197)	0.5807		0.77(0.524-1.132)	0.1841		0.898(0.625-1.289)	0.5585		8.437(3.424-20.79)	3.576e-06
rs2642417	1	220981438	T	A	0.0298	0.3022	0.1988	MARC1	intron_variant	A	1.084(0.996-1.18)	0.06284		1.061(0.818-1.377)	0.6533		0.949(0.742-1.213)	0.6738		0.795(0.544-1.16)	0.2332		0.911(0.638-1.3)	0.6074		7.882(3.224-19.27)	6.001e-06
rs17649913	1	220983402	T	C	0.0288	0.1988	0.1196	MARC1	intron_variant	C	1.081(0.993-1.178)	0.07351		1.098(0.848-1.422)	0.4773		0.909(0.706-1.171)	0.4614		0.764(0.517-1.13)	0.1782		0.862(0.598-1.244)	0.4275		7.534(3.095-18.34)	8.634e-06
rs7549963	1	220988260	C	T	0.0298	0.1551	0.1037	MARC1	downstream_gene_variant	T	1.088(1-1.185)	0.05093		1.114(0.863-1.437)	0.4087		0.864(0.668-1.117)	0.2641		0.689(0.459-1.033)	0.07159		0.852(0.591-1.228)	0.39		7.356(3.031-17.85)	1.024e-05
rs150711397	1	220990833	A	G	0.0298	0.1541	0.0994	MARC1	downstream_gene_variant	G	1.095(1.004-1.195)	0.03946		1.146(0.886-1.483)	0.2992		0.912(0.707-1.177)	0.4795		0.74(0.497-1.102)	0.1384		0.89(0.617-1.285)	0.5347		7.497(3.082-18.23)	8.897e-06
rs17596947	1	220993464	G	T	0.0298	0.1551	0.1023	MARC1-LINC01352	intergenic_region	T	1.091(1.002-1.187)	0.04538		1.11(0.86-1.432)	0.4231		0.877(0.679-1.131)	0.3105		0.715(0.48-1.064)	0.09843		0.851(0.59-1.227)	0.3876		7.356(3.031-17.85)	1.024e-05
rs1335920	1	221018288	C	T	0.0298	0.1571	0.1095	HLX-AS1	intron_variant	T	1.084(0.996-1.179)	0.0611		1.085(0.841-1.4)	0.5292		0.888(0.69-1.141)	0.3513		0.767(0.522-1.127)	0.1763		0.826(0.573-1.191)	0.306		7.356(3.031-17.85)	1.024e-05
rs4631704	1	230293530	C	T	0.2183	0.6044	0.5317	GALNT2	intron_variant	T	0.924(0.897-0.951)	9.424e-08		1.094(1.003-1.194)	0.04163		0.972(0.896-1.055)	0.5011		1.008(0.896-1.135)	0.8936		0.935(0.833-1.05)	0.2585		1.344(0.811-2.226)	0.2515
rs4846913	1	230294715	C	A	0.1954	0.6004	0.536	GALNT2	intron_variant	A	0.921(0.892-0.95)	1.852e-07		1.102(1.005-1.209)	0.03986		0.946(0.866-1.033)	0.2187		1.004(0.884-1.14)	0.9547		0.897(0.791-1.018)	0.09129		1.153(0.661-2.012)	0.615
rs2144300	1	230294916	C	T	0.1954	0.6004	0.536	GALNT2	intron_variant	T	0.919(0.891-0.948)	1.017e-07		1.1(1.003-1.207)	0.04224		0.943(0.863-1.029)	0.1878		1(0.881-1.136)	0.9998		0.894(0.788-1.013)	0.07959		1.153(0.661-2.011)	0.6158
rs12037036	1	233057461	C	A	0.12	0.001	0.0043	MAP10-NTPCR	intergenic_region	A	0.996(0.956-1.037)	0.8318		1.091(0.967-1.232)	0.1578		1.205(1.084-1.34)	0.0005743		1.174(1.006-1.37)	0.04156		1.152(0.989-1.342)	0.06932		4.126(2.274-7.486)	3.13e-06
rs1937266	1	234054014	G	A	0.5893	0.4085	0.572	SLC35F3	intron_variant	G	0.989(0.966-1.012)	0.3347		0.976(0.91-1.048)	0.5057		1.166(1.094-1.243)	2.593e-06		1.25(1.139-1.372)	2.372e-06		1.101(1.006-1.206)	0.03642		0.967(0.615-1.519)	0.8824
rs12132495	1	234071176	C	T	0.4067	0.5338	0.3127	SLC35F3	intron_variant	T	0.993(0.97-1.016)	0.5348		0.962(0.896-1.032)	0.2818		1.169(1.096-1.246)	1.834e-06		1.251(1.14-1.373)	2.293e-06		1.103(1.008-1.208)	0.03336		1.018(0.649-1.596)	0.9381
rs10910313	1	234071476	G	A	0.4067	0.5467	0.3401	SLC35F3	intron_variant	A	0.993(0.97-1.016)	0.5384		0.963(0.897-1.033)	0.2897		1.17(1.098-1.248)	1.512e-06		1.253(1.142-1.375)	1.969e-06		1.105(1.009-1.21)	0.03138		1.016(0.648-1.592)	0.9452
rs142748260	1	234072262	TCTC	T	0.4028	0.5278	0.3098	SLC35F3	intron_variant	T	0.993(0.97-1.016)	0.554		0.959(0.893-1.029)	0.2445		1.17(1.097-1.247)	1.742e-06		1.25(1.139-1.372)	2.569e-06		1.104(1.008-1.209)	0.03277		1.035(0.661-1.623)	0.8799
rs12735950	1	234077708	0	0	0	0	0	SLC35F3	intron_variant	GT	0.995(0.972-1.018)	0.6625		0.95(0.883-1.021)	0.1642		1.165(1.091-1.243)	4.483e-06		1.247(1.135-1.371)	4.279e-06		1.097(1.001-1.203)	0.04822		1.025(0.642-1.637)	0.9183
rs573952694	1	234077717	T	G	0.6409	0.5408	0.7248	SLC35F3	intron_variant	T	0.995(0.972-1.018)	0.6625		0.95(0.883-1.021)	0.1642		1.165(1.091-1.243)	4.483e-06		1.247(1.135-1.371)	4.279e-06		1.097(1.001-1.203)	0.04822		1.025(0.642-1.637)	0.9183
rs7526969	1	234080036	G	A	0.5952	0.5119	0.6945	SLC35F3	intron_variant	G	0.993(0.971-1.016)	0.557		0.975(0.908-1.046)	0.4773		1.168(1.096-1.246)	1.84e-06		1.244(1.134-1.365)	4.011e-06		1.11(1.014-1.215)	0.02375		0.994(0.633-1.561)	0.9793
rs11584661	1	234084529	G	A	0.6062	0.5169	0.7046	SLC35F3	intron_variant	G	0.992(0.969-1.015)	0.4957		0.971(0.905-1.042)	0.4108		1.165(1.093-1.242)	2.799e-06		1.236(1.127-1.357)	7.531e-06		1.11(1.014-1.215)	0.02373		1.002(0.638-1.574)	0.9941
rs114766327	1	237290071	T	A	0.0069	0.0229	0.0014	RYR2	intron_variant	A	0.98(0.882-1.09)	0.7133		1.179(0.875-1.59)	0.2791		1.41(1.092-1.822)	0.008534		1.788(1.266-2.525)	0.0009769		1.152(0.779-1.703)	0.4795		0.623(0.081-4.794)	0.6497
rs61846295	1	242153048	C	T	0.7758	0.7465	0.7262	BECN2-MAP1LC3C	intergenic_region	C	1.023(0.996-1.051)	0.09587		0.993(0.914-1.078)	0.8664		0.829(0.766-0.897)	2.866e-06		0.847(0.757-0.948)	0.003857		0.805(0.719-0.9)	0.0001536		0.913(0.532-1.566)	0.7407
rs61846296	1	242153049	A	G	0.7758	0.7465	0.7262	BECN2-MAP1LC3C	intergenic_region	A	1.023(0.996-1.051)	0.09491		0.993(0.915-1.078)	0.8667		0.829(0.766-0.897)	2.875e-06		0.847(0.757-0.948)	0.003857		0.805(0.719-0.901)	0.0001541		0.913(0.532-1.566)	0.7407
rs35435993	1	242153052	G	A	0.7758	0.7465	0.7262	BECN2-MAP1LC3C	intergenic_region	G	1.023(0.996-1.051)	0.09491		0.993(0.915-1.078)	0.8667		0.829(0.766-0.897)	2.875e-06		0.847(0.757-0.948)	0.003857		0.805(0.719-0.901)	0.0001541		0.913(0.532-1.566)	0.7407
rs71648676	1	242153174	G	A	0.2212	0.2575	0.2709	BECN2-MAP1LC3C	intergenic_region	A	1.023(0.996-1.05)	0.1022		0.99(0.912-1.076)	0.8173		0.824(0.762-0.892)	1.574e-06		0.841(0.751-0.941)	0.002635		0.804(0.718-0.9)	0.0001487		0.85(0.49-1.477)	0.5646
rs1173842	1	245535862	G	A	0.1944	0.5447	0.5994	KIF26B	intron_variant	A	1(0.972-1.028)	0.9816		1.069(0.983-1.163)	0.117		1.008(0.933-1.089)	0.8367		1.068(0.955-1.195)	0.2503		0.953(0.854-1.064)	0.3948		1.129(0.673-1.896)	0.6452
rs540933	1	245536257	A	G	0.2014	0.6054	0.6628	KIF26B	intron_variant	G	0.996(0.969-1.024)	0.7693		1.069(0.984-1.161)	0.1149		0.997(0.923-1.077)	0.9456		1.06(0.948-1.185)	0.3087		0.941(0.844-1.05)	0.2797		1.096(0.654-1.836)	0.7271
rs612101	1	245536380	C	G	0.1984	0.6064	0.6628	KIF26B	intron_variant	G	0.997(0.97-1.025)	0.8476		1.065(0.98-1.157)	0.1366		0.999(0.925-1.079)	0.98		1.061(0.95-1.187)	0.2941		0.942(0.845-1.051)	0.2879		1.105(0.658-1.855)	0.7057
rs687334	1	245537712	T	C	0.2093	0.5318	0.611	KIF26B	intron_variant	C	0.991(0.965-1.018)	0.5064		1.042(0.961-1.13)	0.3147		1.025(0.952-1.104)	0.5092		1.077(0.968-1.199)	0.1732		0.978(0.881-1.086)	0.6756		1.094(0.658-1.82)	0.728
rs685556	1	245538109	C	T	0.2063	0.5497	0.5994	KIF26B	intron_variant	T	0.995(0.968-1.022)	0.7104		1.062(0.978-1.152)	0.153		1.02(0.946-1.099)	0.6116		1.054(0.945-1.175)	0.347		0.985(0.885-1.095)	0.7787		1.16(0.699-1.925)	0.5655
rs184749548	2	5886370	A	C	0.002	0	0	SOX11-LINC01105	intergenic_region	C	0.972(0.886-1.066)	0.544		1.091(0.829-1.436)	0.5322		1.167(0.917-1.486)	0.209		0.789(0.521-1.194)	0.262		1.487(1.094-2.021)	0.01125		2.381(0.688-8.239)	0.1706
rs62120795	2	21101046	G	A	0.0248	0.1014	0.0749	LDAH-APOB	intergenic_region	A	1.146(1.084-1.211)	1.391e-06		0.881(0.733-1.059)	0.1777		0.957(0.815-1.123)	0.5908		0.953(0.759-1.197)	0.6777		0.933(0.74-1.176)	0.5582		1.348(0.464-3.913)	0.5828
rs5013879	2	21136113	0	0	0	0	0	LDAH-APOB	intergenic_region	C	1.111(1.065-1.159)	1.111e-06		0.897(0.782-1.03)	0.1231		1.002(0.888-1.13)	0.9795		0.897(0.751-1.071)	0.2305		1.09(0.923-1.288)	0.3106		1.094(0.479-2.501)	0.8314
rs5013879	2	21136113	0	0	0	0	0	LDAH-APOB	intergenic_region	CG	1.112(1.065-1.16)	9.707e-07		0.905(0.789-1.038)	0.1541		0.996(0.883-1.124)	0.9522		0.889(0.744-1.063)	0.196		1.088(0.921-1.285)	0.3218		1.087(0.476-2.483)	0.8438
rs12710748	2	21136327	T	C	0.0615	0.4423	0.3963	LDAH-APOB	intergenic_region	C	1.111(1.065-1.159)	1.066e-06		0.903(0.787-1.035)	0.1433		0.999(0.885-1.126)	0.9805		0.895(0.749-1.069)	0.2205		1.086(0.919-1.283)	0.3314		1.087(0.476-2.483)	0.8438
rs12710749	2	21136550	A	C	0.0615	0.4423	0.3991	LDAH-APOB	intergenic_region	C	1.108(1.062-1.156)	1.967e-06		0.9(0.785-1.033)	0.1335		0.999(0.886-1.126)	0.9799		0.89(0.745-1.063)	0.1979		1.092(0.925-1.289)	0.2994		1.085(0.475-2.479)	0.8468
rs12710750	2	21136564	C	T	0.0585	0.4423	0.3963	LDAH-APOB	intergenic_region	T	1.112(1.066-1.161)	8.05e-07		0.899(0.783-1.031)	0.1277		1.001(0.888-1.129)	0.9894		0.896(0.75-1.071)	0.2271		1.089(0.922-1.287)	0.3162		1.094(0.479-2.5)	0.8316
rs4296389	2	21142994	C	T	0.8829	0.2883	0.4496	LDAH-APOB	intergenic_region	C	1.101(1.066-1.137)	6.587e-09		1.047(0.947-1.157)	0.3689		0.926(0.843-1.017)	0.1089		0.912(0.798-1.043)	0.1786		0.914(0.799-1.047)	0.1944		1.288(0.726-2.285)	0.3865
rs4507059	2	21143329	A	G	0.1012	0.3529	0.3718	LDAH-APOB	intergenic_region	G	1.128(1.083-1.174)	4.39e-09		0.908(0.797-1.034)	0.1457		0.982(0.875-1.101)	0.7522		0.906(0.766-1.071)	0.2458		1.03(0.876-1.211)	0.7179		1.302(0.629-2.696)	0.4768
rs10201379	2	21143677	C	A	0.8363	0.3678	0.3977	LDAH-APOB	intergenic_region	C	1.104(1.072-1.137)	6.575e-11		1.01(0.921-1.108)	0.8339		0.956(0.878-1.04)	0.2936		0.896(0.793-1.013)	0.08008		0.996(0.884-1.123)	0.9512		1.15(0.664-1.99)	0.618
rs4426495	2	21143982	C	T	0.8353	0.3668	0.3991	LDAH-APOB	intergenic_region	C	1.104(1.071-1.137)	7.1e-11		1.009(0.92-1.106)	0.8518		0.954(0.876-1.038)	0.2732		0.896(0.793-1.013)	0.08021		0.992(0.88-1.119)	0.8983		1.15(0.664-1.99)	0.618
rs10180633	2	21144829	G	T	0.8393	0.3668	0.3977	LDAH-APOB	intergenic_region	G	1.102(1.07-1.136)	1.757e-10		1.013(0.923-1.111)	0.7923		0.957(0.879-1.042)	0.3156		0.899(0.795-1.018)	0.0921		0.996(0.883-1.124)	0.9512		1.162(0.672-2.01)	0.5918
rs13020417	2	21144834	G	T	0.0496	0.2018	0.1326	LDAH-APOB	intergenic_region	T	1.16(1.101-1.221)	2.158e-08		0.943(0.797-1.114)	0.4881		0.918(0.788-1.068)	0.2678		0.942(0.762-1.164)	0.5785		0.839(0.668-1.054)	0.132		1.881(0.816-4.337)	0.138
rs10183548	2	21145499	G	A	0.8393	0.3658	0.3977	LDAH-APOB	intergenic_region	G	1.102(1.07-1.136)	1.739e-10		1.012(0.922-1.111)	0.7998		0.959(0.881-1.044)	0.3352		0.899(0.795-1.017)	0.09185		1(0.886-1.128)	0.9976		1.162(0.672-2.01)	0.5918
rs773100802	2	21145932	0	0	0	0	0	LDAH-APOB	intergenic_region	AC	1.102(1.07-1.136)	1.797e-10		1.012(0.922-1.111)	0.8002		0.959(0.881-1.044)	0.335		0.899(0.795-1.017)	0.09185		1(0.886-1.128)	0.9972		1.162(0.672-2.01)	0.5918
rs6732011	2	21146521	G	T	0.8413	0.3658	0.3991	LDAH-APOB	intergenic_region	G	1.103(1.07-1.136)	1.537e-10		1.009(0.919-1.108)	0.848		0.958(0.88-1.043)	0.3254		0.9(0.795-1.018)	0.09346		0.997(0.884-1.125)	0.9643		1.165(0.673-2.017)	0.5843
rs35424228	2	21147693	C	T	0.0496	0.1998	0.1095	LDAH-APOB	intergenic_region	T	1.156(1.098-1.218)	4.141e-08		0.942(0.797-1.113)	0.4803		0.914(0.784-1.064)	0.2454		0.934(0.755-1.156)	0.5295		0.839(0.668-1.054)	0.132		1.881(0.816-4.337)	0.138
rs3923037	2	21148274	A	C	0.8452	0.3688	0.4006	LDAH-APOB	intergenic_region	A	1.109(1.076-1.144)	3.179e-11		0.999(0.908-1.099)	0.981		0.969(0.889-1.057)	0.4822		0.92(0.812-1.043)	0.1946		0.999(0.882-1.13)	0.9827		1.166(0.664-2.047)	0.5924
rs5829763	2	21148888	G	GA	0.7192	0.2386	0.2709	LDAH-APOB	intergenic_region	G	1.072(1.046-1.099)	4.91e-08		1.031(0.954-1.114)	0.4377		0.969(0.903-1.04)	0.3792		0.914(0.825-1.012)	0.08391		1.016(0.919-1.123)	0.7545		1.017(0.622-1.664)	0.9457
rs149034253	2	21151408	G	A	0.0496	0.2097	0.1369	LDAH-APOB	intergenic_region	A	1.167(1.107-1.229)	7.577e-09		0.942(0.796-1.115)	0.4853		0.91(0.78-1.062)	0.2308		0.935(0.755-1.159)	0.5399		0.828(0.657-1.045)	0.1115		1.892(0.821-4.363)	0.1346
rs36143286	2	21152239	TG	T	0.6935	0.2366	0.2594	LDAH-APOB	intergenic_region	TG	1.074(1.047-1.101)	2.752e-08		1.018(0.942-1.1)	0.6488		0.963(0.897-1.034)	0.2952		0.902(0.814-1)	0.04914		1.016(0.919-1.124)	0.75		0.987(0.606-1.606)	0.9577
rs148458076	2	21178726	C	T	0.8452	0.5596	0.4942	LDAH-APOB	intergenic_region	C	1.113(1.079-1.149)	1.851e-11		0.959(0.869-1.059)	0.4125		0.975(0.892-1.065)	0.5701		0.923(0.812-1.05)	0.2223		1.008(0.888-1.144)	0.9066		1.14(0.644-2.019)	0.6536
rs36145916	2	21179378	T	C	0.8482	0.5586	0.4813	LDAH-APOB	intergenic_region	T	1.116(1.081-1.151)	7.692e-12		0.954(0.863-1.053)	0.3492		0.977(0.894-1.068)	0.6113		0.927(0.816-1.054)	0.2482		1.008(0.888-1.144)	0.9025		1.153(0.649-2.047)	0.6274
rs36187918	2	21180942	G	A	0.8482	0.5497	0.4697	LDAH-APOB	intergenic_region	G	1.115(1.081-1.151)	8.959e-12		0.954(0.863-1.053)	0.3491		0.977(0.894-1.068)	0.6091		0.927(0.816-1.054)	0.2489		1.008(0.888-1.144)	0.9068		1.153(0.649-2.047)	0.6274
rs36190370	2	21181686	C	A	0.0476	0.2008	0.111	LDAH-APOB	intergenic_region	A	1.153(1.092-1.217)	2.169e-07		0.975(0.822-1.158)	0.7753		0.902(0.769-1.058)	0.2033		0.957(0.769-1.192)	0.6961		0.789(0.619-1.006)	0.05565		1.92(0.833-4.427)	0.1258
rs1344063	2	21184545	T	C	0.8492	0.5686	0.4784	LDAH-APOB	intergenic_region	T	1.115(1.081-1.151)	9.417e-12		0.952(0.862-1.052)	0.3326		0.978(0.895-1.068)	0.6175		0.93(0.818-1.057)	0.266		1.006(0.886-1.142)	0.9254		1.153(0.649-2.047)	0.6274
rs2337382	2	21184764	A	G	0.8948	0.5716	0.6095	LDAH-APOB	intergenic_region	A	1.119(1.08-1.16)	6.8e-10		1.005(0.898-1.124)	0.9352		0.953(0.86-1.055)	0.3531		0.965(0.835-1.115)	0.6302		0.911(0.784-1.058)	0.2211		1.336(0.728-2.452)	0.3496
rs12999441	2	21186107	T	C	0.0456	0.1918	0.1052	LDAH-APOB	intergenic_region	C	1.153(1.093-1.217)	2.172e-07		0.977(0.823-1.159)	0.7884		0.904(0.771-1.061)	0.2162		0.96(0.771-1.196)	0.7173		0.791(0.62-1.009)	0.05878		1.92(0.833-4.427)	0.1258
rs3056568	2	21186163	T	TAA	0.8492	0.5646	0.4726	LDAH-APOB	intergenic_region	T	1.111(1.077-1.146)	4.541e-11		0.956(0.866-1.056)	0.379		0.981(0.898-1.072)	0.6746		0.935(0.823-1.063)	0.3036		1.009(0.889-1.145)	0.8932		1.149(0.649-2.035)	0.6345
rs4665639	2	21186891	A	G	0.8502	0.5606	0.4755	LDAH-APOB	intergenic_region	A	1.115(1.08-1.15)	1.137e-11		0.952(0.861-1.051)	0.3304		0.981(0.898-1.072)	0.6718		0.934(0.822-1.062)	0.2967		1.008(0.888-1.145)	0.8973		1.158(0.652-2.056)	0.6164
rs17393586	2	21187599	G	A	0.0456	0.1978	0.1066	LDAH-APOB	intergenic_region	A	1.153(1.093-1.217)	2.172e-07		0.977(0.823-1.159)	0.7884		0.904(0.771-1.061)	0.2162		0.96(0.771-1.196)	0.7173		0.791(0.62-1.009)	0.05878		1.92(0.833-4.427)	0.1258
rs6707950	2	21187641	T	C	0.8958	0.5646	0.6052	LDAH-APOB	intergenic_region	T	1.12(1.081-1.161)	5.362e-10		1.005(0.898-1.124)	0.9373		0.954(0.861-1.057)	0.3652		0.972(0.841-1.123)	0.6972		0.906(0.779-1.053)	0.1979		1.346(0.734-2.469)	0.3374
rs4665790	2	21188570	T	A	0.8482	0.5517	0.4669	LDAH-APOB	intergenic_region	T	1.114(1.08-1.15)	1.317e-11		0.956(0.865-1.056)	0.3751		0.98(0.897-1.071)	0.6516		0.934(0.822-1.061)	0.2918		1.007(0.887-1.143)	0.9147		1.152(0.649-2.046)	0.6278
rs17041662	2	21189068	C	T	0.8482	0.5517	0.4669	LDAH-APOB	intergenic_region	C	1.113(1.079-1.149)	1.84e-11		0.958(0.867-1.058)	0.3925		0.979(0.896-1.07)	0.6393		0.933(0.821-1.06)	0.2894		1.006(0.886-1.142)	0.9283		1.152(0.649-2.045)	0.628
rs17397826	2	21189091	C	T	0.0456	0.1978	0.1066	LDAH-APOB	intergenic_region	T	1.153(1.093-1.217)	2.172e-07		0.977(0.823-1.159)	0.7884		0.904(0.771-1.061)	0.2162		0.96(0.771-1.196)	0.7173		0.791(0.62-1.009)	0.05878		1.92(0.833-4.427)	0.1258
rs17041663	2	21190238	G	T	0.8502	0.5606	0.4712	LDAH-APOB	intergenic_region	G	1.115(1.08-1.15)	1.064e-11		0.952(0.861-1.051)	0.3304		0.981(0.898-1.072)	0.6706		0.934(0.822-1.061)	0.2955		1.008(0.888-1.145)	0.8973		1.158(0.652-2.056)	0.6164
rs35695820	2	21190287	G	GCGCC	0.8383	0.496	0.4452	LDAH-APOB	intergenic_region	G	1.111(1.077-1.146)	4.004e-11		0.958(0.868-1.058)	0.3984		0.986(0.903-1.076)	0.7472		0.925(0.814-1.05)	0.2278		1.026(0.906-1.163)	0.6831		1.22(0.7-2.125)	0.4833
rs6706783	2	21191409	A	T	0.8958	0.5616	0.6009	LDAH-APOB	intergenic_region	A	1.119(1.08-1.16)	6.855e-10		1.004(0.898-1.123)	0.9415		0.953(0.86-1.056)	0.3595		0.972(0.841-1.123)	0.696		0.905(0.778-1.052)	0.1933		1.346(0.734-2.469)	0.3374
rs1320144	2	21192112	A	C	0.8502	0.5577	0.4697	LDAH-APOB	intergenic_region	A	1.114(1.08-1.15)	1.35e-11		0.952(0.861-1.051)	0.3282		0.981(0.897-1.072)	0.6636		0.934(0.822-1.061)	0.2949		1.008(0.888-1.144)	0.9068		1.158(0.652-2.056)	0.6164
rs1320145	2	21192362	G	A	0.8502	0.5487	0.4625	LDAH-APOB	intergenic_region	G	1.114(1.08-1.15)	1.439e-11		0.953(0.863-1.053)	0.346		0.98(0.897-1.071)	0.6604		0.934(0.822-1.061)	0.2949		1.007(0.887-1.143)	0.9102		1.156(0.651-2.053)	0.6197
rs35893087	2	21192523	A	G	0.8502	0.5487	0.4625	LDAH-APOB	intergenic_region	A	1.114(1.08-1.15)	1.439e-11		0.953(0.863-1.053)	0.346		0.98(0.897-1.071)	0.6604		0.934(0.822-1.061)	0.2949		1.007(0.887-1.143)	0.9102		1.156(0.651-2.053)	0.6197
rs6728178	2	21193946	G	A	0.6984	0.2416	0.2594	LDAH-APOB	intergenic_region	G	1.067(1.041-1.094)	3.623e-07		1.016(0.941-1.098)	0.6792		0.957(0.892-1.027)	0.2227		0.899(0.811-0.996)	0.04148		1.007(0.911-1.113)	0.8887		1.015(0.629-1.636)	0.9527
rs62120841	2	21194732	C	G	0.8502	0.5497	0.4813	LDAH-APOB	intergenic_region	C	1.114(1.08-1.149)	1.61e-11		0.955(0.865-1.055)	0.3674		0.981(0.898-1.072)	0.6707		0.933(0.821-1.061)	0.2908		1.009(0.889-1.146)	0.8851		1.156(0.651-2.053)	0.6197
rs17041679	2	21195412	T	C	0.8472	0.5586	0.4683	LDAH-APOB	intergenic_region	T	1.113(1.078-1.148)	2.323e-11		0.956(0.866-1.056)	0.3736		0.978(0.895-1.069)	0.6262		0.932(0.82-1.058)	0.2766		1.006(0.887-1.142)	0.9243		1.145(0.647-2.027)	0.6426
rs34335269	2	21196250	A	G	0.8502	0.5497	0.4813	LDAH-APOB	intergenic_region	A	1.113(1.079-1.148)	2.415e-11		0.956(0.865-1.056)	0.3747		0.977(0.894-1.068)	0.6102		0.93(0.818-1.057)	0.2659		1.005(0.885-1.141)	0.9357		1.156(0.651-2.053)	0.6197
rs6733447	2	21198136	G	A	0.8472	0.5586	0.4683	LDAH-APOB	intergenic_region	G	1.111(1.077-1.147)	3.908e-11		0.956(0.866-1.056)	0.378		0.974(0.891-1.065)	0.5637		0.928(0.816-1.054)	0.2506		1.002(0.883-1.137)	0.9782		1.145(0.647-2.027)	0.6426
rs55664492	2	21198426	C	T	0.0456	0.1988	0.1095	LDAH-APOB	intergenic_region	T	1.153(1.093-1.217)	2.172e-07		0.977(0.823-1.159)	0.7884		0.904(0.771-1.061)	0.2162		0.96(0.771-1.196)	0.7173		0.791(0.62-1.009)	0.05878		1.92(0.833-4.427)	0.1258
rs11902417	2	21198900	G	A	0.7034	0.2425	0.2579	LDAH-APOB	intergenic_region	G	1.073(1.046-1.101)	4.353e-08		1.011(0.935-1.093)	0.7876		0.962(0.895-1.033)	0.2826		0.901(0.812-0.999)	0.04863		1.016(0.918-1.124)	0.7622		0.989(0.608-1.609)	0.9648
rs10495713	2	21200519	A	G	0.8502	0.5577	0.4683	LDAH-APOB	intergenic_region	A	1.113(1.079-1.148)	2.292e-11		0.951(0.86-1.05)	0.3195		0.976(0.893-1.067)	0.5908		0.93(0.818-1.057)	0.2639		1.003(0.883-1.138)	0.9686		1.158(0.652-2.056)	0.6164
rs7608123	2	21202879	T	G	0.8492	0.5577	0.4683	LDAH-APOB	intergenic_region	T	1.112(1.077-1.147)	3.419e-11		0.955(0.865-1.055)	0.3665		0.981(0.898-1.072)	0.6768		0.931(0.819-1.058)	0.2756		1.013(0.892-1.149)	0.8456		1.149(0.649-2.035)	0.6345
rs10184054	2	21203877	C	G	0.7044	0.2386	0.2536	LDAH-APOB	intergenic_region	C	1.074(1.047-1.101)	3.872e-08		1.009(0.933-1.091)	0.8288		0.966(0.899-1.037)	0.3363		0.899(0.81-0.997)	0.04393		1.026(0.928-1.135)	0.6149		0.99(0.608-1.611)	0.9677
rs6544366	2	21204025	G	T	0.7044	0.2416	0.2536	LDAH-APOB	intergenic_region	G	1.074(1.047-1.101)	3.577e-08		1.01(0.934-1.092)	0.807		0.965(0.898-1.037)	0.3296		0.9(0.812-0.999)	0.04726		1.024(0.925-1.132)	0.6521		0.99(0.608-1.61)	0.9662
rs7571469	2	21204481	G	C	0.8492	0.5606	0.4769	LDAH-APOB	intergenic_region	G	1.112(1.077-1.147)	3.281e-11		0.958(0.868-1.058)	0.4		0.982(0.899-1.073)	0.685		0.928(0.816-1.055)	0.252		1.018(0.897-1.154)	0.7858		1.144(0.646-2.027)	0.6443
rs4564803	2	21205502	G	T	0.6984	0.2425	0.2579	LDAH-APOB	intergenic_region	G	1.074(1.047-1.101)	3.399e-08		1.011(0.934-1.093)	0.7913		0.968(0.901-1.039)	0.3642		0.9(0.811-0.998)	0.04566		1.027(0.929-1.136)	0.6022		1.045(0.645-1.692)	0.8581
rs35131127	2	21205914	C	T	0.8958	0.5666	0.6311	LDAH-APOB	intergenic_region	C	1.118(1.079-1.159)	1.014e-09		1.007(0.9-1.126)	0.9071		0.957(0.864-1.061)	0.4036		0.968(0.837-1.119)	0.6615		0.917(0.789-1.066)	0.2589		1.346(0.734-2.469)	0.3374
rs9789416	2	21206052	A	G	0.8502	0.5616	0.4841	LDAH-APOB	intergenic_region	A	1.114(1.079-1.149)	1.782e-11		0.958(0.868-1.059)	0.4021		0.983(0.9-1.074)	0.7071		0.928(0.816-1.055)	0.2537		1.02(0.899-1.157)	0.7609		1.153(0.65-2.048)	0.6262
rs6754295	2	21206183	T	G	0.6944	0.2425	0.2579	LDAH-APOB	intergenic_region	T	1.073(1.046-1.1)	4.628e-08		1.005(0.93-1.087)	0.8921		0.957(0.891-1.028)	0.2258		0.896(0.809-0.994)	0.03757		1.009(0.912-1.116)	0.863		1.035(0.638-1.678)	0.8904
rs56327713	2	21206836	T	G	0.8958	0.5666	0.6311	LDAH-APOB	intergenic_region	T	1.118(1.079-1.159)	1.098e-09		1.009(0.902-1.129)	0.8703		0.957(0.864-1.061)	0.4023		0.968(0.837-1.119)	0.6622		0.917(0.789-1.066)	0.2589		1.341(0.731-2.459)	0.3436
rs56403064	2	21206906	C	T	0.8482	0.5616	0.4841	LDAH-APOB	intergenic_region	C	1.112(1.078-1.148)	2.751e-11		0.964(0.873-1.064)	0.4666		0.982(0.899-1.073)	0.6862		0.928(0.816-1.054)	0.2507		1.018(0.897-1.155)	0.7807		1.149(0.648-2.04)	0.6345
rs56213756	2	21206995	G	C	0.8502	0.5616	0.4755	LDAH-APOB	intergenic_region	G	1.113(1.079-1.149)	2.104e-11		0.957(0.866-1.056)	0.3806		0.983(0.9-1.074)	0.7051		0.93(0.818-1.057)	0.2645		1.018(0.897-1.155)	0.7842		1.153(0.65-2.048)	0.6262
rs7557067	2	21208211	A	G	0.6954	0.2416	0.2536	LDAH-APOB	intergenic_region	A	1.074(1.047-1.101)	3.196e-08		1.01(0.934-1.092)	0.8073		0.954(0.889-1.025)	0.1983		0.893(0.806-0.99)	0.03214		1.007(0.91-1.113)	0.8946		1.027(0.634-1.662)	0.9149
rs67212568	2	21208484	T	G	0.0456	0.1988	0.1066	LDAH-APOB	intergenic_region	G	1.156(1.096-1.22)	1.307e-07		0.987(0.832-1.171)	0.8818		0.907(0.774-1.064)	0.2319		0.963(0.773-1.199)	0.7365		0.795(0.623-1.013)	0.06383		1.902(0.825-4.384)	0.1314
rs34059329	2	21209766	T	C	0.8958	0.5676	0.6326	LDAH-APOB	intergenic_region	T	1.119(1.08-1.16)	6.572e-10		1.008(0.902-1.128)	0.8824		0.956(0.863-1.059)	0.3836		0.97(0.839-1.12)	0.674		0.913(0.786-1.06)	0.2328		1.334(0.727-2.448)	0.3527
rs796639521	2	21209859	0	0	0	0	0	LDAH-APOB	intergenic_region	TG	1.092(1.06-1.125)	4.614e-09		1.006(0.918-1.102)	0.9032		1.004(0.924-1.09)	0.9267		0.97(0.861-1.092)	0.6116		1.019(0.905-1.146)	0.7584		1.2(0.711-2.026)	0.4954
rs1320143	2	21212348	G	A	0.8492	0.5507	0.4625	LDAH-APOB	intergenic_region	G	1.111(1.077-1.147)	4.624e-11		0.955(0.865-1.055)	0.369		0.981(0.898-1.073)	0.678		0.937(0.824-1.065)	0.3191		1.007(0.887-1.143)	0.9174		1.15(0.649-2.038)	0.6314
rs6721844	2	21212571	T	G	0.8958	0.5567	0.6268	LDAH-APOB	intergenic_region	T	1.116(1.077-1.157)	1.73e-09		1.006(0.899-1.124)	0.9227		0.948(0.855-1.05)	0.3031		0.968(0.837-1.119)	0.659		0.899(0.773-1.045)	0.1641		1.327(0.723-2.436)	0.3605
rs6722374	2	21213062	T	A,G	0,0.8522	0.0159,0.5348	0.0086,0.4654	LDAH-APOB	intergenic_region	T	1.106(1.072-1.142)	2.798e-10		0.949(0.859-1.048)	0.3029		0.975(0.892-1.065)	0.5696		0.932(0.82-1.059)	0.2787		0.999(0.88-1.134)	0.9843		1.147(0.646-2.038)	0.6395
rs13014683	2	21213126	C	T	0.0476	0.2097	0.1095	LDAH-APOB	intergenic_region	T	1.128(1.074-1.185)	1.778e-06		0.947(0.81-1.108)	0.5002		0.946(0.819-1.091)	0.443		1.025(0.842-1.247)	0.8067		0.807(0.648-1.006)	0.05631		2.153(1.023-4.533)	0.04345
rs4665642	2	21213185	G	A	0.8522	0.5507	0.4625	LDAH-APOB	intergenic_region	G	1.106(1.072-1.141)	3.405e-10		0.949(0.859-1.048)	0.2985		0.975(0.892-1.065)	0.574		0.932(0.82-1.059)	0.2801		0.999(0.88-1.134)	0.9884		1.149(0.647-2.041)	0.6361
rs1318006	2	21214152	A	G	0.1498	0.4513	0.5461	LDAH-APOB	intergenic_region	G	1.106(1.072-1.141)	2.885e-10		0.954(0.864-1.053)	0.3479		0.972(0.889-1.062)	0.5234		0.928(0.816-1.055)	0.2506		0.997(0.878-1.132)	0.9615		1.138(0.641-2.022)	0.6589
rs1318005	2	21214208	A	G	0.1498	0.4493	0.536	LDAH-APOB	intergenic_region	G	1.106(1.072-1.142)	2.577e-10		0.958(0.868-1.058)	0.3962		0.97(0.887-1.06)	0.4949		0.928(0.816-1.055)	0.251		0.993(0.875-1.127)	0.9117		1.136(0.639-2.018)	0.6646
rs1318004	2	21214209	T	C	0.1498	0.4493	0.536	LDAH-APOB	intergenic_region	C	1.106(1.072-1.142)	2.577e-10		0.958(0.868-1.058)	0.3962		0.97(0.887-1.06)	0.4949		0.928(0.816-1.055)	0.251		0.993(0.875-1.127)	0.9117		1.136(0.639-2.018)	0.6646
rs12992267	2	21215645	C	T	0.0794	0.2485	0.2925	LDAH-APOB	intergenic_region	T	1.126(1.08-1.175)	3.109e-08		0.941(0.823-1.076)	0.372		0.979(0.868-1.104)	0.7262		0.944(0.795-1.122)	0.515		0.982(0.826-1.166)	0.8315		1.388(0.664-2.901)	0.3841
rs34776010	2	21216247	C	G	0.0794	0.2485	0.2925	LDAH-APOB	intergenic_region	G	1.127(1.08-1.175)	2.861e-08		0.942(0.823-1.077)	0.3786		0.979(0.868-1.104)	0.7288		0.944(0.795-1.122)	0.515		0.982(0.827-1.166)	0.835		1.388(0.664-2.901)	0.3841
rs57947200	2	21217229	T	A	0.0774	0.2495	0.3199	LDAH-APOB	intergenic_region	A	1.125(1.078-1.173)	4.645e-08		0.932(0.814-1.066)	0.3024		0.98(0.87-1.105)	0.7454		0.941(0.792-1.118)	0.4905		0.987(0.832-1.172)	0.8838		1.398(0.667-2.928)	0.3745
rs56984418	2	21217230	A	G	0.0774	0.2495	0.3199	LDAH-APOB	intergenic_region	G	1.125(1.078-1.173)	4.645e-08		0.932(0.814-1.066)	0.3024		0.98(0.87-1.105)	0.7454		0.941(0.792-1.118)	0.4905		0.987(0.832-1.172)	0.8838		1.398(0.667-2.928)	0.3745
rs6756501	2	21218805	C	T	0.0734	0.2416	0.2579	LDAH-APOB	intergenic_region	T	1.125(1.076-1.176)	1.949e-07		0.959(0.834-1.102)	0.5525		0.978(0.861-1.109)	0.7236		0.978(0.818-1.17)	0.8079		0.954(0.794-1.146)	0.6171		1.138(0.504-2.571)	0.7553
rs6725189	2	21219001	G	T	0.0734	0.2406	0.2579	LDAH-APOB	intergenic_region	T	1.125(1.076-1.176)	1.919e-07		0.959(0.834-1.102)	0.5524		0.978(0.862-1.109)	0.725		0.978(0.818-1.17)	0.8079		0.955(0.795-1.147)	0.6187		1.138(0.504-2.571)	0.7553
rs4665709	2	21220955	G	A	0.0784	0.2406	0.2579	APOB	downstream_gene_variant	A	1.126(1.08-1.175)	3.243e-08		0.935(0.817-1.07)	0.3264		0.977(0.867-1.102)	0.7079		0.939(0.79-1.117)	0.4788		0.983(0.827-1.168)	0.8444		1.398(0.667-2.928)	0.3745
rs4665710	2	21221035	A	C	0.2966	0.7803	0.7478	APOB	downstream_gene_variant	C	1.066(1.039-1.094)	8.697e-07		1.013(0.936-1.097)	0.7474		0.971(0.904-1.044)	0.427		0.903(0.813-1.003)	0.05572		1.033(0.933-1.143)	0.5315		1.025(0.63-1.666)	0.9222
rs4371387	2	21221133	G	A	0.0774	0.2406	0.2579	APOB	downstream_gene_variant	A	1.126(1.079-1.174)	3.932e-08		0.935(0.818-1.07)	0.331		0.978(0.868-1.103)	0.7218		0.941(0.791-1.119)	0.4901		0.984(0.828-1.169)	0.8515		1.398(0.667-2.928)	0.3745
rs952274	2	21221357	G	T	0.0734	0.2475	0.2896	APOB	downstream_gene_variant	T	1.125(1.076-1.176)	1.827e-07		0.958(0.833-1.102)	0.5475		0.979(0.863-1.111)	0.7467		0.983(0.822-1.175)	0.8499		0.953(0.793-1.145)	0.608		1.138(0.504-2.571)	0.7553
rs62122484	2	21223572	G	A	0.0417	0.2117	0.1153	APOB	downstream_gene_variant	A	1.171(1.104-1.243)	1.598e-07		1.06(0.884-1.27)	0.5294		0.88(0.737-1.051)	0.1572		1.001(0.79-1.27)	0.9907		0.715(0.541-0.946)	0.0187		1.544(0.592-4.027)	0.374
rs369226260	2	21224089	T	A	0.0387	0.1968	0.1052	APOB	downstream_gene_variant	A	1.168(1.103-1.237)	1.154e-07		1.019(0.851-1.219)	0.8407		0.908(0.766-1.076)	0.2637		1.015(0.807-1.276)	0.9008		0.76(0.584-0.99)	0.04159		1.467(0.563-3.82)	0.4331
rs371445178	2	21224090	A	T	0.0387	0.1968	0.1052	APOB	downstream_gene_variant	T	1.168(1.103-1.237)	1.154e-07		1.019(0.851-1.219)	0.8407		0.908(0.766-1.076)	0.2637		1.015(0.807-1.276)	0.9008		0.76(0.584-0.99)	0.04159		1.467(0.563-3.82)	0.4331
rs551038752	2	21224091	T	A	0.0456	0.2097	0.1124	APOB	downstream_gene_variant	A	1.154(1.092-1.219)	3.249e-07		0.997(0.839-1.185)	0.9766		0.893(0.759-1.052)	0.176		0.944(0.754-1.183)	0.6184		0.785(0.612-1.006)	0.05552		1.967(0.854-4.536)	0.1123
rs1042034	2	21225281	C	T	0.2798	0.7823	0.7493	APOB	missense_variant	T	1.074(1.047-1.102)	5.848e-08		1.028(0.949-1.114)	0.4974		0.981(0.912-1.055)	0.6059		0.92(0.828-1.022)	0.1203		1.03(0.93-1.142)	0.5689		1.141(0.702-1.855)	0.5935
rs1042031	2	21225753	C	T	0.0446	0.2127	0.1196	APOB	missense_variant	T	1.155(1.094-1.22)	2.493e-07		0.99(0.832-1.177)	0.9056		0.885(0.751-1.042)	0.1426		0.927(0.739-1.163)	0.5118		0.783(0.611-1.004)	0.0538		1.983(0.86-4.572)	0.1082
rs2678379	2	21226560	A	G	0.2817	0.7813	0.7421	APOB	intron_variant	G	1.073(1.046-1.101)	7.218e-08		1.024(0.946-1.109)	0.5563		0.982(0.914-1.056)	0.6304		0.92(0.828-1.023)	0.122		1.033(0.932-1.144)	0.541		1.145(0.705-1.86)	0.5841
rs1800479	2	21227383	C	G	0.0437	0.2177	0.1354	APOB	intron_variant	G	1.154(1.093-1.219)	3.029e-07		0.986(0.829-1.173)	0.8768		0.888(0.754-1.046)	0.1557		0.932(0.743-1.169)	0.5429		0.785(0.613-1.007)	0.0565		1.985(0.861-4.576)	0.1078
rs676210	2	21231524	G	A	0.7192	0.2177	0.2493	APOB	missense_variant	G	1.073(1.046-1.101)	8.485e-08		1.025(0.947-1.11)	0.5397		0.978(0.91-1.052)	0.5551		0.919(0.827-1.022)	0.1185		1.025(0.925-1.136)	0.6344		1.135(0.7-1.842)	0.6075
rs3749054	2	21237238	A	T	0.0446	0.2127	0.1138	APOB	intron_variant	T	1.154(1.092-1.218)	3.165e-07		0.977(0.821-1.162)	0.7901		0.885(0.751-1.042)	0.1426		0.929(0.74-1.165)	0.5238		0.782(0.61-1.002)	0.05181		1.985(0.861-4.576)	0.1078
rs673548	2	21237544	G	A	0.7123	0.2197	0.2608	APOB	intron_variant	G	1.075(1.048-1.103)	3.294e-08		1.027(0.948-1.112)	0.5141		0.979(0.91-1.053)	0.5639		0.92(0.828-1.022)	0.1199		1.026(0.926-1.137)	0.6225		1.121(0.693-1.812)	0.6427
rs552113306	2	21239855	C	CAAA	0.0446	0.2038	0.1124	APOB	intron_variant	CAAA	1.148(1.083-1.216)	3.486e-06		1.013(0.844-1.215)	0.893		0.919(0.775-1.09)	0.333		0.952(0.751-1.208)	0.6871		0.818(0.631-1.06)	0.1293		2.136(0.925-4.932)	0.07547
rs11680233	2	21240031	A	C	0.2639	0.7296	0.7133	APOB	intron_variant	C	1.068(1.041-1.097)	6.447e-07		1.039(0.959-1.126)	0.3486		0.987(0.917-1.062)	0.7265		0.931(0.837-1.035)	0.1862		1.03(0.929-1.143)	0.576		1.175(0.725-1.906)	0.5123
rs11126598	2	21240364	A	G	0.2738	0.7286	0.7118	APOB	intron_variant	G	1.064(1.037-1.091)	2.507e-06		1.025(0.947-1.109)	0.5446		0.992(0.922-1.066)	0.817		0.933(0.84-1.036)	0.1916		1.033(0.933-1.144)	0.5373		1.311(0.818-2.099)	0.2603
rs12720828	2	21241744	C	T	0.0417	0.2028	0.1095	APOB	intron_variant	T	1.149(1.084-1.217)	2.945e-06		0.999(0.832-1.2)	0.9932		0.898(0.756-1.068)	0.2241		0.923(0.725-1.174)	0.5124		0.805(0.62-1.045)	0.1038		2.158(0.934-4.983)	0.07176
rs566609550	2	32853806	C	T	0.0079	0.004	0.0101	TTC27	intron_variant	T	1.021(0.941-1.107)	0.6219		1.239(0.983-1.56)	0.06926		1.182(0.954-1.464)	0.1268		0.964(0.691-1.343)	0.8263		1.443(1.086-1.916)	0.01139		0.596(0.08-4.455)	0.6139
rs116873074	2	34407770	G	A	0.0109	0	0	LINC01317	intron_variant	A	1.024(0.945-1.111)	0.5598		1.034(0.807-1.324)	0.7924		1.066(0.851-1.335)	0.5786		0.857(0.599-1.226)	0.3978		1.088(0.794-1.49)	0.6006		6.924(3.004-15.96)	5.58e-06
rs117275004	2	34409314	G	C	0.0099	0	0	LINC01317	intron_variant	C	1.028(0.948-1.115)	0.502		1.035(0.809-1.323)	0.7861		1.058(0.845-1.325)	0.6217		0.85(0.594-1.216)	0.3734		1.081(0.789-1.481)	0.627		6.878(2.987-15.84)	5.878e-06
rs718731	2	45831537	A	G	0.2024	0.2107	0.2219	SRBD1	intron_variant	G	0.991(0.964-1.019)	0.5192		0.955(0.876-1.042)	0.301		0.829(0.763-0.9)	8.024e-06		0.817(0.725-0.922)	0.001039		0.837(0.745-0.939)	0.002539		0.978(0.567-1.689)	0.9373
rs6741114	2	46883839	G	T	0.8304	0.6183	0.7824	CRIPT-SOCS5	intergenic_region	G	0.99(0.961-1.019)	0.5012		1.064(0.974-1.163)	0.1698		1.157(1.068-1.253)	0.0003495		1.178(1.049-1.323)	0.005737		1.154(1.031-1.292)	0.0126		0.931(0.524-1.652)	0.8062
rs68021574	2	46884880	A	G	0.8323	0.6252	0.7824	CRIPT-SOCS5	intergenic_region	A	0.99(0.961-1.019)	0.4845		1.061(0.97-1.16)	0.1939		1.155(1.066-1.251)	0.0004423		1.185(1.055-1.332)	0.004129		1.141(1.019-1.278)	0.02201		0.944(0.532-1.675)	0.8434
rs4952838	2	46885225	A	G	0.8333	0.6252	0.7824	CRIPT-SOCS5	intergenic_region	A	0.989(0.961-1.019)	0.4785		1.061(0.97-1.16)	0.1939		1.155(1.066-1.251)	0.0004411		1.186(1.055-1.332)	0.004113		1.141(1.019-1.278)	0.02201		0.944(0.532-1.675)	0.8434
rs183728428	2	47382012	A	G	0.006	0.001	0	C2orf61	intron_variant	G	0.934(0.855-1.02)	0.1282		1.229(0.967-1.562)	0.09264		0.964(0.751-1.236)	0.7697		1.01(0.697-1.465)	0.9575		0.937(0.664-1.323)	0.7118		1.196(0.281-5.086)	0.8087
rs360804	2	62939397	G	A	0.2718	0.3439	0.3415	EHBP1	intron_variant	A	1.01(0.985-1.036)	0.4264		0.958(0.886-1.036)	0.284		1.09(1.017-1.169)	0.0147		1.032(0.933-1.143)	0.5366		1.148(1.041-1.265)	0.00547		1.005(0.61-1.656)	0.9849
rs360797	2	62942840	C	T	0.2411	0.3449	0.2882	EHBP1	intron_variant	T	1.012(0.986-1.038)	0.3817		0.949(0.875-1.028)	0.2012		1.093(1.017-1.173)	0.015		1.016(0.915-1.128)	0.7633		1.165(1.055-1.287)	0.002615		1.109(0.666-1.845)	0.6917
rs1906198	2	62946658	A	G	0.245	0.3668	0.2882	EHBP1	intron_variant	G	1.013(0.987-1.04)	0.3276		0.948(0.874-1.027)	0.1893		1.091(1.016-1.172)	0.0162		1.014(0.913-1.126)	0.7931		1.165(1.055-1.287)	0.002651		1.109(0.666-1.845)	0.6917
rs34509168	2	62948161	AG	A	0.244	0.3459	0.2882	EHBP1	intron_variant	A	1.012(0.986-1.038)	0.3743		0.947(0.874-1.027)	0.1868		1.095(1.02-1.176)	0.01271		1.018(0.917-1.13)	0.7403		1.168(1.058-1.291)	0.002198		1.11(0.667-1.847)	0.6892
rs360799	2	62953166	G	A	0.2698	0.3519	0.366	EHBP1	intron_variant	A	1.012(0.987-1.037)	0.3628		0.955(0.884-1.033)	0.2509		1.088(1.015-1.166)	0.017		1.02(0.922-1.129)	0.6982		1.153(1.046-1.271)	0.004041		1.073(0.655-1.758)	0.7806
rs360800	2	62954326	C	T	0.2688	0.3618	0.3444	EHBP1	intron_variant	T	1.013(0.988-1.039)	0.3193		0.959(0.887-1.036)	0.2874		1.089(1.016-1.167)	0.01583		1.021(0.923-1.13)	0.6871		1.157(1.05-1.275)	0.003202		0.999(0.607-1.642)	0.9959
rs360801	2	62955387	A	G	0.2698	0.3926	0.3646	EHBP1	intron_variant	G	1.013(0.988-1.038)	0.3261		0.956(0.884-1.034)	0.2577		1.087(1.014-1.165)	0.01897		1.02(0.922-1.129)	0.6967		1.153(1.046-1.27)	0.004167		0.999(0.607-1.644)	0.9975
rs12995972	2	62956520	C	A	0.2659	0.3559	0.3689	EHBP1	intron_variant	A	1.01(0.985-1.036)	0.4303		0.962(0.89-1.04)	0.3295		1.085(1.013-1.163)	0.02077		1.016(0.918-1.124)	0.7561		1.15(1.044-1.267)	0.004761		1.099(0.673-1.794)	0.7063
rs111765463	2	62957906	0	0	0	0	0	EHBP1	intron_variant	CAGAT	1.01(0.984-1.036)	0.4677		0.959(0.886-1.039)	0.3084		1.105(1.03-1.186)	0.005521		1.041(0.939-1.154)	0.4434		1.169(1.059-1.29)	0.001902		1(0.601-1.662)	0.9994
rs189671	2	62959308	T	A	0.2688	0.3519	0.3573	EHBP1	intron_variant	A	1.012(0.987-1.038)	0.3421		0.957(0.885-1.035)	0.2704		1.087(1.014-1.165)	0.01813		1.019(0.92-1.127)	0.723		1.153(1.047-1.271)	0.003979		1.058(0.646-1.732)	0.8233
rs2136737	2	62969310	G	C	0.2688	0.3678	0.3646	EHBP1	intron_variant	C	1.01(0.985-1.036)	0.4383		0.953(0.881-1.03)	0.2262		1.092(1.019-1.171)	0.01287		1.023(0.924-1.132)	0.6615		1.158(1.051-1.277)	0.002988		1.07(0.653-1.751)	0.7894
rs78784525	2	62978981	G	T	0.2679	0.3499	0.3689	EHBP1	intron_variant	T	1.011(0.986-1.036)	0.4121		0.951(0.88-1.029)	0.2115		1.09(1.017-1.168)	0.01486		1.023(0.924-1.132)	0.666		1.155(1.048-1.272)	0.003717		1.071(0.654-1.753)	0.7867
rs9678329	2	62979759	G	C	0.2679	0.3618	0.3761	EHBP1	intron_variant	C	1.009(0.984-1.035)	0.4774		0.951(0.879-1.028)	0.2083		1.091(1.017-1.169)	0.01451		1.026(0.927-1.136)	0.6179		1.154(1.047-1.272)	0.003879		1.031(0.626-1.699)	0.9032
rs4671450	2	62981869	C	A	0.2679	0.3499	0.3674	EHBP1	intron_variant	A	1.01(0.985-1.035)	0.4552		0.952(0.881-1.03)	0.2213		1.091(1.018-1.17)	0.0135		1.024(0.925-1.133)	0.6456		1.156(1.049-1.274)	0.003459		1.071(0.654-1.753)	0.7867
rs12713468	2	62983213	G	A	0.2679	0.3489	0.3674	EHBP1	intron_variant	A	1.009(0.984-1.035)	0.4683		0.951(0.88-1.029)	0.2094		1.089(1.016-1.167)	0.01605		1.022(0.923-1.131)	0.6768		1.153(1.047-1.271)	0.004		1.071(0.654-1.754)	0.7865
rs11682530	2	63073194	G	A	0.2659	0.3668	0.3732	EHBP1	intron_variant	A	1.009(0.984-1.035)	0.472		0.962(0.889-1.04)	0.3284		1.089(1.016-1.168)	0.01642		1.027(0.928-1.138)	0.6018		1.147(1.04-1.264)	0.005815		1.088(0.666-1.777)	0.7356
rs6545971	2	63074986	A	T	0.7262	0.6223	0.6196	EHBP1	intron_variant	A	1.011(0.986-1.037)	0.3969		0.959(0.887-1.037)	0.2894		1.089(1.016-1.167)	0.0162		1.027(0.928-1.137)	0.6053		1.148(1.041-1.265)	0.005552		1.079(0.662-1.758)	0.7616
rs112718818	2	63095789	T	TA	0.7331	0.6272	0.6239	EHBP1	intron_variant	T	1.01(0.984-1.035)	0.4611		0.962(0.889-1.04)	0.3292		1.081(1.008-1.159)	0.02822		1.021(0.922-1.131)	0.6856		1.137(1.032-1.254)	0.009613		1.081(0.661-1.768)	0.7571
rs56373728	2	63095792	G	A	0.7341	0.6272	0.6239	EHBP1	intron_variant	G	1.009(0.984-1.035)	0.4619		0.962(0.889-1.04)	0.3281		1.083(1.01-1.161)	0.02558		1.023(0.924-1.132)	0.6669		1.139(1.033-1.256)	0.008887		1.082(0.662-1.77)	0.7534
rs2215870	2	63132342	G	C	0.7321	0.6252	0.634	EHBP1	intron_variant	G	1.01(0.985-1.036)	0.416		0.964(0.892-1.043)	0.3611		1.087(1.014-1.165)	0.01906		1.025(0.926-1.135)	0.6346		1.145(1.039-1.263)	0.006323		1.084(0.662-1.775)	0.7477
rs2539985	2	63134507	T	A	0.7321	0.6292	0.6383	EHBP1	intron_variant	T	1.011(0.986-1.036)	0.4113		0.966(0.894-1.045)	0.3917		1.084(1.011-1.162)	0.02348		1.027(0.928-1.137)	0.6073		1.14(1.034-1.256)	0.008453		1.014(0.616-1.668)	0.957
rs2539987	2	63142864	A	G	0.7341	0.6233	0.621	EHBP1	intron_variant	A	1.011(0.986-1.036)	0.4069		0.967(0.894-1.046)	0.4031		1.084(1.011-1.162)	0.02283		1.024(0.925-1.134)	0.648		1.141(1.035-1.258)	0.007861		1.076(0.657-1.764)	0.7709
rs2710640	2	63144305	A	G	0.7331	0.6262	0.6254	EHBP1	intron_variant	A	1.009(0.984-1.035)	0.4774		0.967(0.894-1.046)	0.398		1.085(1.012-1.163)	0.02145		1.025(0.926-1.135)	0.6353		1.142(1.036-1.259)	0.00747		1.079(0.658-1.767)	0.7639
rs2710642	2	63149557	G	A	0.7302	0.6252	0.6499	EHBP1	intron_variant	G	1.014(0.989-1.04)	0.2834		0.964(0.892-1.042)	0.353		1.09(1.017-1.168)	0.01482		1.019(0.92-1.127)	0.7205		1.161(1.054-1.279)	0.002482		0.997(0.605-1.644)	0.9906
rs2058566	2	63179076	G	A	0.7312	0.6262	0.6455	EHBP1	intron_variant	G	1.014(0.989-1.04)	0.2797		0.966(0.894-1.045)	0.3883		1.083(1.01-1.16)	0.02493		1.015(0.917-1.124)	0.7714		1.15(1.043-1.267)	0.004829		0.999(0.605-1.65)	0.9978
rs78875272	2	65938635	G	C	0.0298	0.002	0.0043	SPRED2-MIR4778	intergenic_region	C	1.036(0.969-1.107)	0.3037		1.063(0.869-1.302)	0.551		1.197(1.006-1.423)	0.04265		1.057(0.812-1.377)	0.6795		1.366(1.082-1.725)	0.008742		0.723(0.172-3.048)	0.6587
rs75718645	2	65971652	A	G	0.0228	0.002	0.0043	SPRED2-MIR4778	intergenic_region	G	1.031(0.962-1.105)	0.3838		1.09(0.886-1.341)	0.4147		1.212(1.015-1.448)	0.03393		1.057(0.804-1.389)	0.6921		1.396(1.1-1.771)	0.006006		0.779(0.184-3.302)	0.7351
rs72841126	2	70358364	G	T	0.1498	0.0577	0.049	LOC100133985-C2orf42	intergenic_region	T	0.947(0.921-0.974)	0.0001549		0.955(0.876-1.042)	0.299		0.989(0.914-1.07)	0.7761		0.939(0.835-1.056)	0.2915		1.053(0.945-1.174)	0.3514		0.657(0.35-1.235)	0.192
rs17005912	2	70810108	G	A	0.3363	0.2833	0.2867	TGFA-ADD2	intergenic_region	A	1.008(0.985-1.032)	0.482		0.964(0.898-1.036)	0.317		0.915(0.856-0.977)	0.00846		0.812(0.736-0.896)	3.27e-05		1.01(0.92-1.108)	0.8392		1.128(0.712-1.787)	0.6075
rs428148	2	70810641	C	T	0.3403	0.4036	0.3818	TGFA-ADD2	intergenic_region	T	1.007(0.984-1.031)	0.5419		0.97(0.903-1.042)	0.408		0.914(0.855-0.977)	0.008117		0.81(0.734-0.893)	2.558e-05		1.014(0.925-1.112)	0.769		1.061(0.669-1.684)	0.8011
rs425064	2	70812174	T	A	0.3423	0.4026	0.3818	TGFA-ADD2	intergenic_region	A	1.008(0.985-1.032)	0.5172		0.972(0.905-1.044)	0.4316		0.915(0.856-0.977)	0.008222		0.81(0.735-0.894)	2.527e-05		1.015(0.926-1.113)	0.7469		1.041(0.655-1.653)	0.8657
rs405148	2	70813253	A	T	0.3423	0.4016	0.3761	TGFA-ADD2	intergenic_region	T	1.008(0.984-1.031)	0.5243		0.973(0.906-1.045)	0.4444		0.914(0.856-0.977)	0.008191		0.81(0.735-0.894)	2.541e-05		1.015(0.926-1.113)	0.7484		1.04(0.655-1.652)	0.8678
rs392716	2	70813615	C	A	0.3423	0.4016	0.3761	TGFA-ADD2	intergenic_region	A	1.008(0.984-1.031)	0.5257		0.973(0.906-1.045)	0.4468		0.914(0.856-0.977)	0.008155		0.81(0.735-0.894)	2.513e-05		1.015(0.926-1.113)	0.7478		1.04(0.655-1.652)	0.8678
rs35157370	2	70816672	A	G	0.3353	0.2833	0.2925	TGFA-ADD2	intergenic_region	G	1.007(0.984-1.031)	0.5326		0.974(0.906-1.046)	0.4637		0.916(0.857-0.979)	0.009576		0.813(0.737-0.897)	3.448e-05		1.015(0.925-1.113)	0.7542		1.055(0.663-1.677)	0.8222
rs12470055	2	70817356	G	A	0.3304	0.2833	0.2867	TGFA-ADD2	intergenic_region	A	1.008(0.985-1.032)	0.4784		0.977(0.909-1.049)	0.517		0.915(0.856-0.977)	0.008433		0.811(0.735-0.894)	2.794e-05		1.014(0.925-1.112)	0.7677		1.055(0.664-1.677)	0.8209
rs881570	2	70817474	G	T	0.3304	0.2833	0.2853	TGFA-ADD2	intergenic_region	T	1.008(0.985-1.032)	0.4811		0.977(0.909-1.049)	0.5153		0.915(0.856-0.977)	0.008398		0.811(0.735-0.894)	2.794e-05		1.014(0.924-1.112)	0.7693		1.055(0.664-1.677)	0.8209
rs139861367	2	73621666	C	T	0.0883	0.007	0.0115	ALMS1	intron_variant	T	0.97(0.924-1.02)	0.235		1.079(0.929-1.252)	0.3191		0.956(0.83-1.1)	0.5263		0.961(0.782-1.182)	0.708		0.861(0.701-1.057)	0.1521		4.348(2.314-8.17)	4.961e-06
rs78984387	2	73628643	A	G	0.1419	0.0199	0.0058	ALMS1	intron_variant	G	1.069(1.038-1.1)	7.351e-06		0.97(0.885-1.062)	0.507		0.968(0.891-1.051)	0.4375		0.918(0.814-1.036)	0.166		1.036(0.923-1.162)	0.5502		0.44(0.21-0.924)	0.03005
rs10460573	2	73684592	A	G	0.0873	0.007	0.013	ALMS1	intron_variant	G	0.959(0.915-1.004)	0.07269		1.044(0.907-1.201)	0.5509		0.991(0.871-1.128)	0.8921		0.995(0.822-1.203)	0.9545		0.901(0.747-1.086)	0.2727		4.359(2.407-7.895)	1.179e-06
rs34628186	2	73749391	G	A	0.0853	0.007	0.0159	ALMS1	intron_variant	A	0.964(0.918-1.013)	0.1516		1.103(0.951-1.279)	0.1934		0.956(0.831-1.101)	0.5315		0.964(0.784-1.185)	0.727		0.858(0.698-1.053)	0.1426		4.264(2.29-7.938)	4.82e-06
rs117496887	2	73781559	G	A	0.0843	0.007	0.013	ALMS1	intron_variant	A	0.972(0.923-1.025)	0.2938		1.126(0.964-1.317)	0.1351		0.936(0.806-1.088)	0.3905		0.951(0.764-1.184)	0.6531		0.827(0.663-1.031)	0.09056		4.445(2.323-8.506)	6.624e-06
rs11126632	2	77951609	C	T	0.0635	0.0775	0.0677	LRRTM4-LOC101927967	intergenic_region	T	0.977(0.923-1.033)	0.4132		0.866(0.722-1.039)	0.1212		1.377(1.196-1.584)	8.334e-06		1.417(1.154-1.741)	0.0008911		1.334(1.096-1.624)	0.00413		1.842(0.69-4.917)	0.2228
rs11126633	2	77951629	G	A	0.0635	0.0775	0.0677	LRRTM4-LOC101927967	intergenic_region	A	0.976(0.923-1.033)	0.3987		0.864(0.721-1.037)	0.1166		1.373(1.193-1.58)	9.785e-06		1.413(1.15-1.735)	0.0009922		1.331(1.093-1.621)	0.004407		1.842(0.69-4.917)	0.2228
rs10183062	2	77951766	C	A	0.0635	0.0775	0.0677	LRRTM4-LOC101927967	intergenic_region	A	0.976(0.922-1.032)	0.3882		0.881(0.736-1.055)	0.1675		1.37(1.192-1.576)	9.835e-06		1.432(1.168-1.754)	0.0005429		1.315(1.08-1.601)	0.006418		1.688(0.641-4.444)	0.2889
rs10166757	2	77962236	T	C	0.0506	0.0795	0.0648	LRRTM4-LOC101927967	intergenic_region	C	0.971(0.918-1.027)	0.3081		0.86(0.717-1.031)	0.1038		1.386(1.205-1.594)	4.723e-06		1.409(1.147-1.73)	0.001093		1.36(1.12-1.652)	0.001955		1.842(0.69-4.917)	0.2228
rs10205329	2	77963665	C	T	0.0506	0.0805	0.0648	LRRTM4-LOC101927967	intergenic_region	T	0.972(0.918-1.028)	0.3161		0.862(0.719-1.034)	0.1101		1.375(1.195-1.582)	8.655e-06		1.396(1.136-1.717)	0.001534		1.351(1.111-1.643)	0.002591		1.842(0.69-4.917)	0.2228
rs28688255	2	77963913	G	A	0.0506	0.0805	0.0648	LRRTM4-LOC101927967	intergenic_region	A	0.971(0.918-1.028)	0.3111		0.862(0.719-1.034)	0.1097		1.374(1.194-1.581)	9.268e-06		1.394(1.134-1.714)	0.001614		1.35(1.11-1.641)	0.002659		1.842(0.69-4.917)	0.2228
rs79101664	2	77972359	T	C	0.0476	0.0815	0.0519	LOC101927967	intron_variant	C	0.966(0.912-1.024)	0.2479		0.879(0.729-1.058)	0.1728		1.391(1.205-1.606)	6.494e-06		1.443(1.17-1.779)	0.0006002		1.35(1.104-1.651)	0.003417		1.48(0.504-4.349)	0.4755
rs1213767566	2	77972735	0	0	0	0	0	LOC101927967	intron_variant	C	0.967(0.912-1.025)	0.2528		0.879(0.73-1.059)	0.1741		1.392(1.205-1.606)	6.443e-06		1.443(1.17-1.779)	0.0006002		1.351(1.105-1.651)	0.003394		1.48(0.504-4.349)	0.4755
rs56006143	2	77974605	G	C	0.0476	0.0815	0.0519	LOC101927967	intron_variant	C	0.966(0.912-1.024)	0.2483		0.879(0.729-1.058)	0.1728		1.391(1.205-1.606)	6.515e-06		1.443(1.17-1.779)	0.0006002		1.35(1.104-1.651)	0.00343		1.48(0.504-4.349)	0.4755
rs115577354	2	77974973	C	G	0.0476	0.0815	0.0519	LOC101927967	intron_variant	G	0.966(0.912-1.024)	0.2483		0.879(0.729-1.058)	0.1728		1.391(1.205-1.606)	6.515e-06		1.443(1.17-1.779)	0.0006002		1.35(1.104-1.651)	0.00343		1.48(0.504-4.349)	0.4755
rs10179533	2	77980470	G	C	0.0496	0.0825	0.0749	LOC101927967	intron_variant	C	0.967(0.912-1.024)	0.2479		0.896(0.746-1.075)	0.2376		1.403(1.217-1.617)	2.996e-06		1.451(1.179-1.785)	0.0004407		1.367(1.121-1.668)	0.001994		1.435(0.489-4.211)	0.511
rs13398413	2	77980691	C	G	0.0496	0.0835	0.0591	LOC101927967	intron_variant	G	0.966(0.912-1.024)	0.2494		0.885(0.735-1.065)	0.1947		1.395(1.208-1.609)	5.347e-06		1.455(1.181-1.792)	0.0004237		1.346(1.101-1.646)	0.003769		1.471(0.501-4.322)	0.4828
rs13398656	2	77980913	C	T	0.0496	0.0825	0.0591	LOC101927967	intron_variant	T	0.966(0.912-1.024)	0.2434		0.885(0.735-1.065)	0.1947		1.395(1.209-1.61)	5.294e-06		1.456(1.182-1.793)	0.000418		1.346(1.101-1.646)	0.003769		1.471(0.501-4.322)	0.4828
rs138059446	2	77982163	C	T	0.0496	0.0815	0.0519	LOC101927967	intron_variant	T	0.968(0.913-1.026)	0.2696		0.874(0.726-1.053)	0.1566		1.383(1.198-1.596)	9.529e-06		1.432(1.162-1.766)	0.0007639		1.343(1.098-1.642)	0.004073		1.48(0.504-4.349)	0.4755
rs370899720	2	77982385	A	G	0.0595	0.0825	0.0778	LOC101927967	intron_variant	G	0.966(0.912-1.024)	0.2453		0.89(0.741-1.068)	0.2104		1.416(1.229-1.63)	1.394e-06		1.455(1.184-1.789)	0.0003719		1.388(1.14-1.69)	0.001106		1.435(0.489-4.211)	0.511
rs374556738	2	77982425	A	T	0.0585	0.0825	0.0778	LOC101927967	intron_variant	T	0.967(0.913-1.024)	0.2496		0.893(0.744-1.072)	0.2256		1.407(1.221-1.621)	2.346e-06		1.464(1.191-1.8)	0.0003008		1.364(1.119-1.664)	0.002163		1.435(0.489-4.211)	0.511
rs13419038	2	77982642	T	C	0.0585	0.0825	0.0778	LOC101927967	intron_variant	C	0.967(0.913-1.025)	0.2578		0.893(0.744-1.072)	0.2255		1.413(1.227-1.628)	1.637e-06		1.462(1.189-1.798)	0.0003135		1.378(1.131-1.679)	0.00149		1.435(0.489-4.211)	0.511
rs10199105	2	77983019	T	C	0.0476	0.0815	0.0519	LOC101927967	intron_variant	C	0.966(0.912-1.024)	0.2445		0.884(0.735-1.065)	0.1941		1.394(1.208-1.609)	5.484e-06		1.454(1.18-1.79)	0.0004353		1.346(1.101-1.645)	0.003795		1.471(0.501-4.322)	0.4828
rs11693334	2	77984477	G	C	0.0546	0.0795	0.0764	LOC101927967	intron_variant	C	0.969(0.915-1.027)	0.2852		0.893(0.744-1.072)	0.2264		1.415(1.228-1.63)	1.517e-06		1.461(1.188-1.797)	0.0003214		1.381(1.133-1.682)	0.001373		1.435(0.489-4.211)	0.511
rs536088956	2	77986901	0	0	0	0	0	LOC101927967	intron_variant	G	0.961(0.908-1.017)	0.1673		0.882(0.736-1.057)	0.1745		1.387(1.205-1.596)	5.261e-06		1.451(1.181-1.782)	0.0003906		1.34(1.101-1.631)	0.003556		1.433(0.489-4.205)	0.5122
rs76885154	2	84722082	A	T	0.0823	0	0.0043	SUCLG1-DNAH6	intergenic_region	T	1.001(0.96-1.044)	0.9619		0.94(0.824-1.073)	0.3612		1.074(0.957-1.205)	0.2241		0.994(0.837-1.18)	0.9419		1.072(0.91-1.262)	0.4053		3.818(2.117-6.885)	8.496e-06
rs12616698	2	84760450	G	T	0.0833	0	0.0043	DNAH6	intron_variant	T	1.002(0.96-1.044)	0.943		0.944(0.827-1.077)	0.39		1.078(0.96-1.209)	0.2029		0.993(0.836-1.178)	0.9339		1.08(0.918-1.271)	0.3542		3.81(2.113-6.872)	8.771e-06
rs77932714	2	84840432	T	C	0.0833	0	0.0043	DNAH6	intron_variant	C	0.999(0.959-1.042)	0.9759		0.944(0.828-1.076)	0.3882		1.083(0.967-1.214)	0.1693		1.009(0.853-1.195)	0.9155		1.077(0.916-1.266)	0.371		3.776(2.099-6.792)	9.181e-06
rs74677969	2	84840821	G	A	0.0833	0	0.0014	DNAH6	intron_variant	A	0.998(0.958-1.041)	0.9406		0.944(0.828-1.076)	0.3882		1.083(0.967-1.214)	0.1684		1.01(0.853-1.195)	0.912		1.077(0.916-1.266)	0.371		3.776(2.099-6.792)	9.181e-06
rs7571885	2	129181308	A	G	0.0188	0.1819	0.1945	HS6ST1-LOC101927881	intergenic_region	G	1.101(1.014-1.196)	0.02156		1.141(0.88-1.48)	0.3207		0.973(0.767-1.233)	0.8184		0.805(0.562-1.154)	0.2383		1.133(0.82-1.564)	0.4493		1.364(0.313-5.943)	0.6791
rs4662810	2	129181780	T	A	0.0188	0.1819	0.1945	HS6ST1-LOC101927881	intergenic_region	A	1.106(1.019-1.202)	0.01648		1.132(0.871-1.472)	0.353		0.978(0.772-1.24)	0.856		0.808(0.564-1.158)	0.2449		1.142(0.827-1.577)	0.4194		1.365(0.313-5.945)	0.6788
rs11405395	2	129181961	A	AT	0.0188	0.1819	0.1945	HS6ST1-LOC101927881	intergenic_region	AT	1.106(1.019-1.202)	0.01648		1.132(0.871-1.472)	0.353		0.978(0.772-1.24)	0.856		0.808(0.564-1.158)	0.2449		1.142(0.827-1.577)	0.4194		1.365(0.313-5.945)	0.6788
rs4662608	2	129182040	G	A	0.0188	0.1819	0.1945	HS6ST1-LOC101927881	intergenic_region	A	1.106(1.019-1.202)	0.01648		1.132(0.871-1.472)	0.353		0.978(0.772-1.24)	0.856		0.808(0.564-1.158)	0.2449		1.142(0.827-1.577)	0.4194		1.365(0.313-5.945)	0.6788
rs13003955	2	129183408	C	T	0.0188	0.1809	0.1945	HS6ST1-LOC101927881	intergenic_region	T	1.106(1.018-1.201)	0.01719		1.132(0.871-1.471)	0.3534		0.978(0.772-1.24)	0.8553		0.808(0.564-1.158)	0.2449		1.142(0.827-1.577)	0.4202		1.365(0.313-5.945)	0.6788
rs11898865	2	129183592	G	A	0.0188	0.1809	0.1931	HS6ST1-LOC101927881	intergenic_region	A	1.105(1.018-1.201)	0.01764		1.132(0.871-1.472)	0.353		0.979(0.772-1.241)	0.8599		0.809(0.565-1.159)	0.2481		1.142(0.827-1.577)	0.4194		1.365(0.313-5.945)	0.6788
rs936123	2	129184033	G	A	0.0188	0.1809	0.1931	HS6ST1-LOC101927881	intergenic_region	A	1.105(1.018-1.201)	0.01764		1.132(0.871-1.472)	0.353		0.979(0.772-1.241)	0.8599		0.809(0.565-1.159)	0.2481		1.142(0.827-1.577)	0.4194		1.365(0.313-5.945)	0.6788
rs7592955	2	129185787	T	G	0.0188	0.174	0.1916	HS6ST1-LOC101927881	intergenic_region	G	1.108(1.02-1.204)	0.01537		1.14(0.877-1.482)	0.3268		0.982(0.775-1.245)	0.8803		0.811(0.566-1.162)	0.2543		1.147(0.83-1.584)	0.4055		1.365(0.313-5.945)	0.6788
rs4436904	2	129190947	T	C	0.0188	0.173	0.1916	HS6ST1-LOC101927881	intergenic_region	C	1.108(1.02-1.204)	0.01537		1.14(0.877-1.482)	0.3268		0.982(0.775-1.245)	0.8803		0.811(0.566-1.162)	0.2543		1.147(0.83-1.584)	0.4055		1.365(0.313-5.945)	0.6788
rs72845301	2	129193572	G	A	0.0188	0.173	0.1916	HS6ST1-LOC101927881	intergenic_region	A	1.109(1.02-1.205)	0.01478		1.141(0.878-1.483)	0.3255		0.983(0.775-1.246)	0.8859		0.811(0.566-1.162)	0.2543		1.149(0.832-1.586)	0.4		1.365(0.313-5.945)	0.6788
rs138907054	2	129194269	A	ATG,ATGT	0.0188,0.1766	0.169,0.002	0.1916,0	HS6ST1-LOC101927881	intergenic_region	ATG	1.109(1.02-1.205)	0.01478		1.141(0.878-1.483)	0.3255		0.983(0.775-1.246)	0.8859		0.811(0.566-1.162)	0.2543		1.149(0.832-1.586)	0.4		1.365(0.313-5.945)	0.6788
rs72847810	2	129197324	T	A	0.0188	0.1759	0.1974	HS6ST1-LOC101927881	intergenic_region	A	1.106(1.018-1.202)	0.01671		1.137(0.875-1.478)	0.3368		0.98(0.773-1.242)	0.8683		0.811(0.566-1.161)	0.2522		1.144(0.828-1.58)	0.4146		1.365(0.313-5.945)	0.6788
rs6714711	2	129198396	T	C	0.0188	0.1769	0.196	HS6ST1-LOC101927881	intergenic_region	C	1.108(1.02-1.203)	0.01513		1.116(0.858-1.453)	0.4132		0.976(0.77-1.237)	0.8412		0.806(0.563-1.155)	0.2402		1.14(0.826-1.574)	0.4265		1.366(0.314-5.953)	0.6776
rs60506678	2	129199912	G	A	0.0188	0.1759	0.1974	HS6ST1-LOC101927881	intergenic_region	A	1.108(1.02-1.204)	0.01487		1.116(0.857-1.453)	0.4162		0.981(0.774-1.243)	0.8735		0.809(0.565-1.16)	0.2491		1.146(0.83-1.583)	0.4073		1.366(0.314-5.953)	0.6776
rs76741338	2	129200747	G	C	0.0188	0.1074	0.1628	HS6ST1-LOC101927881	intergenic_region	C	1.118(1.028-1.215)	0.008797		1.127(0.864-1.471)	0.3766		0.954(0.749-1.214)	0.7003		0.79(0.548-1.138)	0.2049		1.11(0.797-1.545)	0.5366		1.377(0.316-6.001)	0.6704
rs116073986	2	129200983	G	A	0.0188	0.1074	0.1628	HS6ST1-LOC101927881	intergenic_region	A	1.118(1.028-1.215)	0.008797		1.127(0.864-1.471)	0.3766		0.954(0.749-1.214)	0.7003		0.79(0.548-1.138)	0.2049		1.11(0.797-1.545)	0.5366		1.377(0.316-6.001)	0.6704
rs72847811	2	129201122	A	C	0.0188	0.1074	0.1628	HS6ST1-LOC101927881	intergenic_region	C	1.118(1.028-1.215)	0.008797		1.127(0.864-1.471)	0.3766		0.954(0.749-1.214)	0.7003		0.79(0.548-1.138)	0.2049		1.11(0.797-1.545)	0.5366		1.377(0.316-6.001)	0.6704
rs75232728	2	129201504	T	C	0.0188	0.1074	0.1628	HS6ST1-LOC101927881	intergenic_region	C	1.118(1.028-1.215)	0.008797		1.127(0.864-1.471)	0.3766		0.954(0.749-1.214)	0.7003		0.79(0.548-1.138)	0.2049		1.11(0.797-1.545)	0.5366		1.377(0.316-6.001)	0.6704
rs1455934	2	129201808	T	C	0.0188	0.1074	0.1628	HS6ST1-LOC101927881	intergenic_region	C	1.118(1.028-1.215)	0.008797		1.127(0.864-1.471)	0.3766		0.954(0.749-1.214)	0.7003		0.79(0.548-1.138)	0.2049		1.11(0.797-1.545)	0.5366		1.377(0.316-6.001)	0.6704
rs714527	2	129204472	C	T	0.0198	0.1083	0.1643	HS6ST1-LOC101927881	intergenic_region	T	1.119(1.029-1.216)	0.008266		1.125(0.863-1.468)	0.384		0.953(0.748-1.213)	0.6939		0.789(0.547-1.136)	0.2023		1.109(0.797-1.543)	0.5396		1.377(0.316-6.001)	0.6704
rs78899569	2	129205257	T	G	0.0188	0.1083	0.1643	HS6ST1-LOC101927881	intergenic_region	G	1.118(1.029-1.215)	0.008567		1.124(0.862-1.467)	0.3877		0.952(0.748-1.213)	0.6919		0.789(0.547-1.136)	0.202		1.109(0.797-1.543)	0.5412		1.377(0.316-6.001)	0.6704
rs4662820	2	129205382	A	G	0.0218	0.1103	0.1643	HS6ST1-LOC101927881	intergenic_region	G	1.131(1.046-1.224)	0.002075		1.128(0.877-1.449)	0.3485		0.921(0.731-1.162)	0.4881		0.781(0.551-1.107)	0.1644		1.054(0.767-1.448)	0.7443		1.212(0.28-5.257)	0.7971
rs75319353	2	129205877	G	T	0.0188	0.1083	0.1643	HS6ST1-LOC101927881	intergenic_region	T	1.117(1.028-1.214)	0.009115		1.123(0.861-1.465)	0.3941		0.95(0.746-1.21)	0.6797		0.786(0.546-1.133)	0.1969		1.107(0.795-1.541)	0.5468		1.377(0.316-6.001)	0.6704
rs72847813	2	129205908	A	G	0.0188	0.1083	0.1643	HS6ST1-LOC101927881	intergenic_region	G	1.117(1.028-1.214)	0.009115		1.123(0.861-1.465)	0.3941		0.95(0.746-1.21)	0.6797		0.786(0.546-1.133)	0.1969		1.107(0.795-1.541)	0.5468		1.377(0.316-6.001)	0.6704
rs79521775	2	134510683	A	G	0.4921	0.2167	0.1671	NCKAP5-MIR3679	intergenic_region	A	1.014(0.991-1.037)	0.244		1.019(0.95-1.093)	0.5968		1.098(1.03-1.17)	0.004101		1.081(0.986-1.186)	0.09793		1.106(1.011-1.21)	0.02766		1.241(0.799-1.929)	0.3364
rs13395105	2	138465037	C	T	0.0962	0.3111	0.1643	THSD7B-LOC101928273	intergenic_region	T	1.041(0.998-1.085)	0.06121		0.966(0.847-1.102)	0.604		1.219(1.093-1.36)	0.0003685		1.029(0.872-1.215)	0.7321		1.411(1.217-1.636)	4.925e-06		1.133(0.51-2.521)	0.7586
rs10196954	2	138512943	T	C	0.0863	0.1541	0.0922	THSD7B-LOC101928273	intergenic_region	C	1.032(0.988-1.077)	0.1563		0.964(0.842-1.103)	0.5904		1.214(1.085-1.357)	0.0006917		1.013(0.854-1.203)	0.879		1.413(1.215-1.643)	6.988e-06		1.213(0.545-2.7)	0.6359
rs1374154	2	138522393	G	A	0.0883	0.1551	0.0922	THSD7B-LOC101928273	intergenic_region	A	1.037(0.994-1.083)	0.09602		0.967(0.845-1.106)	0.6228		1.205(1.077-1.348)	0.001158		0.998(0.84-1.186)	0.9832		1.409(1.212-1.639)	8.398e-06		1.217(0.547-2.708)	0.6307
rs188499987	2	142482244	T	C	0.0149	0	0	LRP1B	intron_variant	C	0.941(0.85-1.042)	0.243		0.842(0.606-1.17)	0.3054		1.088(0.83-1.427)	0.5396		1.372(0.95-1.982)	0.09144		0.893(0.596-1.34)	0.585		-	-
rs7599490	2	143676145	T	A	0.0913	0.1223	0.0994	KYNU	intron_variant	A	1.042(0.994-1.093)	0.08854		1.397(1.226-1.592)	5.444e-07		0.98(0.856-1.121)	0.7638		1.004(0.829-1.217)	0.9655		0.954(0.785-1.16)	0.6375		0.942(0.404-2.196)	0.89
rs3768849	2	143685122	T	C	0.0903	0.1093	0.0879	KYNU	intron_variant	C	1.046(0.997-1.098)	0.06613		1.393(1.219-1.591)	1.051e-06		1.002(0.874-1.148)	0.9815		1.006(0.828-1.223)	0.9521		0.994(0.817-1.209)	0.9495		0.988(0.425-2.297)	0.9767
rs6714694	2	143690723	C	A	0.0903	0.1083	0.0821	KYNU	intron_variant	A	1.046(0.996-1.097)	0.07144		1.405(1.23-1.605)	5.247e-07		1(0.873-1.147)	0.9976		1.012(0.833-1.23)	0.9069		0.986(0.81-1.2)	0.8864		0.985(0.424-2.293)	0.9729
rs57646958	2	143722041	G	C	0.0675	0.003	0.0029	KYNU	intron_variant	C	1.041(0.971-1.116)	0.2614		1.517(1.259-1.826)	1.133e-05		0.904(0.736-1.11)	0.3359		0.901(0.67-1.211)	0.4903		0.9(0.67-1.209)	0.483		0.985(0.3-3.234)	0.9798
rs182708558	2	146525210	A	G	0.005	0.003	0.0533	TEX41-PABPC1P2	intergenic_region	G	0.935(0.85-1.028)	0.164		1.16(0.886-1.517)	0.2808		1.193(0.931-1.529)	0.1625		1.125(0.775-1.634)	0.5357		1.036(0.715-1.501)	0.8527		7.668(3.204-18.35)	4.748e-06
rs149702248	2	146547328	G	A	0.006	0.003	0.0548	TEX41-PABPC1P2	intergenic_region	A	0.953(0.867-1.048)	0.3215		1.166(0.891-1.527)	0.2627		1.17(0.911-1.501)	0.2184		1.109(0.764-1.61)	0.5865		1.003(0.688-1.461)	0.9896		7.668(3.204-18.35)	4.748e-06
rs140393019	2	146580293	A	G	0.0099	0.002	0.0548	TEX41-PABPC1P2	intergenic_region	G	0.944(0.865-1.029)	0.19		1.165(0.911-1.489)	0.2241		1.174(0.934-1.474)	0.1688		1.201(0.86-1.677)	0.2826		0.982(0.696-1.385)	0.9166		7.061(2.972-16.77)	9.555e-06
rs117252561	2	181790888	G	C	0.004	0	0	SCHLAP1-UBE2E3	intergenic_region	C	0.989(0.904-1.081)	0.8076		1.194(0.927-1.539)	0.1701		1.427(1.153-1.765)	0.001082		1.142(0.814-1.602)	0.4414		1.783(1.355-2.348)	3.74e-05		-	-
rs139405058	2	181791345	C	A	0.0317	0.007	0.0043	SCHLAP1-UBE2E3	intergenic_region	A	1.014(0.939-1.094)	0.7245		1.128(0.903-1.409)	0.2899		1.347(1.118-1.622)	0.001732		1.167(0.878-1.55)	0.2878		1.589(1.241-2.034)	0.0002366		-	-
rs4853535	2	191853419	T	C	0.0615	0.0149	0.1686	STAT1	intron_variant	C	0.999(0.946-1.055)	0.965		1.151(0.982-1.35)	0.08288		1.178(1.021-1.359)	0.02507		0.945(0.754-1.186)	0.6266		1.453(1.206-1.751)	8.482e-05		0.409(0.099-1.684)	0.2156
rs55999859	2	206055882	C	T	0.2847	0.4911	0.3242	PARD3B	intron_variant	T	1.003(0.977-1.029)	0.8476		1.002(0.926-1.085)	0.9568		1.094(1.019-1.174)	0.01338		1.143(1.031-1.266)	0.01076		1.036(0.936-1.146)	0.4936		1.508(0.943-2.411)	0.08632
rs138218873	2	207272130	G	A	0.0159	0	0.013	ZDBF2-ADAM23	intergenic_region	A	0.955(0.892-1.023)	0.1871		0.777(0.619-0.976)	0.03007		1.181(0.988-1.411)	0.06723		0.902(0.677-1.202)	0.482		1.458(1.158-1.837)	0.001352		0.973(0.225-4.209)	0.9707
rs117253284	2	207291056	G	A	0.0169	0.002	0.0187	ZDBF2-ADAM23	intergenic_region	A	0.956(0.893-1.023)	0.1921		0.805(0.644-1.006)	0.05659		1.176(0.984-1.404)	0.074		0.912(0.686-1.212)	0.5245		1.421(1.127-1.791)	0.002982		1.424(0.42-4.826)	0.5706
rs117653580	2	208500111	C	T	0.0427	0	0.0014	METTL21A-LOC102724714	intergenic_region	T	1.005(0.934-1.081)	0.8975		1.174(0.948-1.455)	0.142		0.912(0.738-1.127)	0.3942		0.946(0.698-1.281)	0.7179		0.86(0.632-1.171)	0.3385		1.359(0.437-4.227)	0.5963
rs141867039	2	208502361	G	A	0.0417	0	0.0014	METTL21A-LOC102724714	intergenic_region	A	1.003(0.933-1.079)	0.9295		1.175(0.948-1.456)	0.1411		0.915(0.74-1.132)	0.4138		0.952(0.703-1.289)	0.749		0.862(0.633-1.173)	0.3448		1.359(0.437-4.227)	0.5963
rs79316470	2	215655384	T	C	0.0119	0	0	BARD1	intron_variant	C	1.013(0.935-1.097)	0.7581		0.986(0.769-1.265)	0.9115		1.273(1.039-1.56)	0.02		0.719(0.497-1.041)	0.08095		1.826(1.423-2.343)	2.216e-06		2.126(0.638-7.089)	0.2195
rs189179434	2	215668431	G	A	0.0119	0	0	BARD1	intron_variant	A	1.018(0.938-1.106)	0.6655		1.031(0.8-1.33)	0.8118		1.218(0.984-1.508)	0.06984		0.635(0.424-0.95)	0.02728		1.834(1.42-2.369)	3.432e-06		1.39(0.328-5.895)	0.6552
rs17426219	2	215674893	G	A	0.0119	0	0	BARD1	upstream_gene_variant	A	1.018(0.937-1.105)	0.6786		1.032(0.8-1.331)	0.8088		1.217(0.984-1.507)	0.07074		0.635(0.424-0.95)	0.02728		1.832(1.418-2.367)	3.555e-06		1.39(0.328-5.895)	0.6552
rs1315244883	2	226176973	0	0	0	0	0	DOCK10-NYAP2	intergenic_region	A	1.039(1.015-1.064)	0.001392		1.038(0.966-1.115)	0.3111		0.985(0.923-1.053)	0.6627		1.001(0.91-1.102)	0.978		0.956(0.87-1.049)	0.3414		1.348(0.874-2.08)	0.1766
rs1517478	2	226181583	T	C	0.379	0.7266	0.7435	DOCK10-NYAP2	intergenic_region	C	1.037(1.013-1.061)	0.002515		1.028(0.957-1.104)	0.4485		0.98(0.917-1.046)	0.5366		1.001(0.91-1.101)	0.9914		0.947(0.863-1.04)	0.2546		1.276(0.826-1.973)	0.272
rs201221941	2	227932920	T	G	0.2222	0.33	0.3069	COL4A4	intron_variant	G	1.016(0.99-1.043)	0.2384		0.969(0.893-1.05)	0.4418		0.838(0.776-0.905)	6.833e-06		0.874(0.783-0.976)	0.01686		0.812(0.727-0.905)	0.0001847		0.623(0.351-1.105)	0.1053
rs62226767	2	227943712	C	A	0.2321	0.336	0.317	COL4A4	intron_variant	A	1.014(0.988-1.041)	0.2973		0.975(0.9-1.057)	0.5409		0.838(0.776-0.904)	6.014e-06		0.874(0.783-0.976)	0.01696		0.811(0.727-0.905)	0.0001697		0.606(0.343-1.071)	0.08485
rs66912741	2	227943908	C	CT	0.2361	0.339	0.317	COL4A4	intron_variant	CT	1.014(0.988-1.041)	0.2833		0.974(0.899-1.056)	0.5292		0.836(0.774-0.903)	4.812e-06		0.871(0.78-0.973)	0.01414		0.811(0.727-0.904)	0.0001667		0.608(0.344-1.074)	0.08646
rs185385701	2	231030246	A	C	0.003	0	0	SP110	downstream_gene_variant	C	1.064(0.956-1.185)	0.2562		0.917(0.631-1.334)	0.652		0.972(0.714-1.325)	0.8591		1.091(0.731-1.629)	0.6694		0.833(0.511-1.358)	0.4646		-	-
rs13026692	2	233243981	A	T	0.5377	0.337	0.4611	ALPP	missense_variant	A	1(0.978-1.023)	0.9985		1.183(1.104-1.269)	2.181e-06		1(0.939-1.066)	0.994		1.026(0.936-1.126)	0.579		0.998(0.912-1.091)	0.9602		0.593(0.375-0.94)	0.0261
rs10933394	2	233249080	T	C	0.5516	0.3877	0.4957	ALPP	downstream_gene_variant	T	1.003(0.98-1.026)	0.8086		1.179(1.099-1.264)	3.682e-06		0.983(0.923-1.048)	0.5999		1.017(0.927-1.115)	0.7203		0.972(0.889-1.063)	0.5324		0.596(0.377-0.944)	0.02744
rs12328730	2	233251366	C	T	0.5446	0.3837	0.4942	ALPP	downstream_gene_variant	C	1.003(0.981-1.026)	0.7739		1.189(1.109-1.275)	1.15e-06		0.994(0.932-1.059)	0.84		1.023(0.933-1.122)	0.6293		0.987(0.902-1.079)	0.7704		0.603(0.381-0.956)	0.03129
rs2344360	2	233259092	C	T	0.5833	0.5139	0.5634	ECEL1P2-ALPPL2	intergenic_region	C	1(0.978-1.023)	0.9869		1.175(1.096-1.26)	5.856e-06		1.006(0.944-1.072)	0.8591		1.058(0.965-1.16)	0.2305		0.986(0.901-1.079)	0.7562		0.503(0.311-0.814)	0.0051
rs539537516	2	233262812	T	TAACC	0.7024	0.8101	0.745	ECEL1P2-ALPPL2	intergenic_region	T	1.001(0.977-1.025)	0.9576		1.178(1.096-1.267)	9.559e-06		1.037(0.97-1.109)	0.2899		1.057(0.96-1.164)	0.2589		1.048(0.953-1.152)	0.3355		0.538(0.322-0.899)	0.01794
rs4638787	2	233263902	G	A	0.5843	0.5119	0.5634	ECEL1P2-ALPPL2	intergenic_region	G	1.001(0.978-1.024)	0.9379		1.175(1.096-1.26)	5.507e-06		1.009(0.947-1.076)	0.7749		1.059(0.966-1.161)	0.2251		0.992(0.907-1.086)	0.8628		0.505(0.313-0.816)	0.005235
rs10174443	2	233265644	G	A	0.5823	0.508	0.5591	ECEL1P2-ALPPL2	intergenic_region	G	1(0.978-1.023)	0.982		1.177(1.098-1.262)	4.573e-06		1.01(0.947-1.076)	0.765		1.051(0.958-1.152)	0.2918		0.998(0.912-1.092)	0.9611		0.543(0.338-0.872)	0.01154
rs117233709	2	236971723	C	T	0.0208	0	0	AGAP1	intron_variant	T	1.054(0.986-1.127)	0.1244		0.861(0.693-1.071)	0.1782		1.164(0.973-1.392)	0.09618		1.047(0.8-1.37)	0.7391		1.129(0.873-1.459)	0.3548		5.592(2.644-11.83)	6.682e-06
rs146043154	2	236998448	C	T	0.0208	0	0	AGAP1	intron_variant	T	1.049(0.98-1.124)	0.1657		0.858(0.687-1.071)	0.176		1.194(0.997-1.431)	0.05374		1.07(0.815-1.405)	0.6259		1.159(0.895-1.501)	0.2618		5.875(2.769-12.46)	3.947e-06
rs2278740	2	239041595	A	T	0.1954	0.2952	0.2017	ESPNL	3_prime_UTR_variant	T	1.002(0.977-1.028)	0.8744		0.97(0.896-1.051)	0.4555		0.878(0.815-0.946)	0.0005856		0.776(0.695-0.867)	7.293e-06		0.984(0.889-1.091)	0.763		0.794(0.464-1.359)	0.4008
rs74750783	3	8002564	G	T	0.0744	0.003	0.0447	LOC101927394	intron_variant	T	1.008(0.965-1.054)	0.706		1.119(0.984-1.272)	0.08669		1.064(0.943-1.201)	0.3111		1.077(0.905-1.283)	0.4016		1.06(0.893-1.258)	0.5084		1.038(0.444-2.427)	0.9321
rs80213773	3	8002565	C	T	0.0744	0.003	0.0447	LOC101927394	intron_variant	T	1.006(0.963-1.052)	0.7878		1.126(0.99-1.281)	0.0702		1.056(0.935-1.193)	0.3768		1.052(0.881-1.255)	0.5767		1.069(0.9-1.269)	0.4473		1.038(0.444-2.429)	0.9309
rs17048447	3	8004730	C	A	0.0754	0.003	0.0432	LOC101927394	intron_variant	A	1.006(0.962-1.051)	0.8027		1.13(0.993-1.285)	0.06296		1.059(0.938-1.196)	0.3539		1.05(0.88-1.254)	0.5855		1.076(0.907-1.276)	0.4037		1.038(0.444-2.427)	0.9322
rs12629118	3	10629659	A	T	0.0962	0.0229	0.0749	ATP2B2-ATP2B2-IT2	intergenic_region	T	0.975(0.935-1.017)	0.2328		1.016(0.895-1.154)	0.8066		1.218(1.091-1.359)	0.0004367		1.028(0.868-1.218)	0.7466		1.401(1.209-1.624)	7.431e-06		1.218(0.572-2.594)	0.6084
rs77116964	3	12045836	C	G	0.0238	0.1491	0.0778	SYN2	5_prime_UTR_variant	G	0.862(0.808-0.919)	5.772e-06		1.098(0.912-1.322)	0.3253		1.146(0.97-1.354)	0.1089		1.01(0.777-1.314)	0.9382		1.3(1.044-1.619)	0.01923		1.059(0.325-3.45)	0.9237
rs2923857	3	12046364	G	C	0.9762	0.8509	0.9222	SYN2	missense_variant	G	0.864(0.811-0.921)	6.683e-06		1.089(0.906-1.309)	0.3659		1.144(0.97-1.348)	0.1102		0.96(0.737-1.25)	0.7621		1.341(1.082-1.661)	0.007276		1.022(0.313-3.332)	0.9714
rs2623879	3	12046446	T	C	0.9762	0.8509	0.9222	SYN2	intron_variant	T	0.861(0.807-0.918)	4.798e-06		1.099(0.913-1.323)	0.3182		1.139(0.964-1.346)	0.1277		0.994(0.763-1.295)	0.966		1.3(1.044-1.619)	0.01916		1.059(0.325-3.45)	0.9237
rs1491149346	3	12047075	0	0	0	0	0	SYN2	intron_variant	ATTT	0.861(0.808-0.918)	5.159e-06		1.096(0.911-1.32)	0.3315		1.15(0.974-1.358)	0.09822		1.009(0.776-1.311)	0.9481		1.31(1.053-1.63)	0.0153		1.059(0.325-3.45)	0.9237
rs2618389	3	12048734	C	T	0.9762	0.8509	0.9135	SYN2	intron_variant	C	0.863(0.81-0.921)	7.489e-06		1.099(0.913-1.323)	0.3201		1.147(0.971-1.355)	0.1065		1.011(0.778-1.314)	0.9357		1.301(1.045-1.621)	0.01865		1.059(0.325-3.45)	0.9237
rs2618387	3	12049463	T	A	0.9762	0.8509	0.9135	SYN2	intron_variant	T	0.863(0.81-0.921)	7.489e-06		1.099(0.913-1.323)	0.3201		1.147(0.971-1.355)	0.1065		1.011(0.778-1.314)	0.9357		1.301(1.045-1.621)	0.01865		1.059(0.325-3.45)	0.9237
rs217049	3	12060917	C	T	0.9752	0.8499	0.9222	SYN2	intron_variant	C	0.862(0.809-0.92)	6.138e-06		1.101(0.915-1.325)	0.3081		1.148(0.973-1.356)	0.1027		1.007(0.774-1.309)	0.961		1.309(1.052-1.628)	0.01581		1.046(0.321-3.407)	0.9399
rs59306735	3	12062003	T	C	0.0248	0.0557	0.0706	SYN2	intron_variant	C	0.863(0.809-0.921)	7.429e-06		1.104(0.917-1.329)	0.2948		1.129(0.955-1.334)	0.157		0.995(0.764-1.296)	0.9693		1.28(1.027-1.596)	0.02831		1.046(0.321-3.407)	0.9399
rs307611	3	12063344	G	C	0.9752	0.8499	0.9236	SYN2	intron_variant	G	0.861(0.808-0.918)	5.288e-06		1.104(0.918-1.329)	0.2934		1.134(0.96-1.341)	0.1391		0.992(0.761-1.292)	0.9508		1.295(1.039-1.613)	0.02114		1.046(0.321-3.407)	0.9399
rs307608	3	12064791	G	A	0.9752	0.8499	0.9222	SYN2	intron_variant	G	0.862(0.808-0.919)	5.898e-06		1.102(0.916-1.327)	0.3015		1.141(0.966-1.348)	0.1211		1.007(0.774-1.309)	0.9599		1.294(1.039-1.611)	0.02151		1.046(0.321-3.407)	0.9399
rs394945	3	12075117	T	C	0.9752	0.8499	0.9236	SYN2	intron_variant	T	0.861(0.807-0.918)	5.036e-06		1.104(0.917-1.328)	0.2965		1.134(0.96-1.341)	0.1393		0.992(0.761-1.292)	0.9508		1.295(1.039-1.612)	0.02121		1.046(0.321-3.407)	0.9399
rs402149	3	12075344	G	A	0.9752	0.8499	0.9236	SYN2	intron_variant	G	0.861(0.807-0.918)	5.036e-06		1.104(0.917-1.328)	0.2965		1.134(0.96-1.341)	0.1393		0.992(0.761-1.292)	0.9508		1.295(1.039-1.612)	0.02121		1.046(0.321-3.407)	0.9399
rs373827	3	12076475	G	A	0.9752	0.8499	0.9222	SYN2	intron_variant	G	0.862(0.808-0.919)	5.562e-06		1.102(0.916-1.326)	0.3041		1.141(0.966-1.348)	0.1199		1.008(0.775-1.31)	0.9535		1.294(1.039-1.611)	0.02151		1.046(0.321-3.407)	0.9399
rs6767059	3	12076562	A	G	0.0248	0.0547	0.0274	SYN2	intron_variant	G	0.863(0.809-0.92)	7.318e-06		1.107(0.92-1.332)	0.2826		1.131(0.957-1.338)	0.1488		0.995(0.764-1.296)	0.9716		1.285(1.031-1.603)	0.02577		1.046(0.321-3.407)	0.9399
rs454615	3	12077010	T	C	0.9752	0.8499	0.9236	SYN2	intron_variant	T	0.861(0.807-0.918)	5.036e-06		1.104(0.917-1.328)	0.2965		1.134(0.96-1.341)	0.1393		0.992(0.761-1.292)	0.9508		1.295(1.039-1.612)	0.02121		1.046(0.321-3.407)	0.9399
rs10510409	3	12083304	C	T	0.0248	0.0547	0.0274	SYN2	intron_variant	T	0.862(0.809-0.92)	6.455e-06		1.107(0.92-1.332)	0.2826		1.132(0.958-1.339)	0.1465		0.997(0.766-1.299)	0.9821		1.285(1.031-1.603)	0.02577		1.046(0.321-3.407)	0.9399
rs167408	3	12088448	A	G	0.9752	0.8499	0.9251	SYN2	intron_variant	A	0.861(0.807-0.918)	5.031e-06		1.103(0.916-1.327)	0.3012		1.135(0.961-1.342)	0.1363		0.994(0.763-1.294)	0.9613		1.295(1.04-1.613)	0.02109		1.046(0.321-3.407)	0.9399
rs2030150	3	12091690	C	T	0.0248	0.0547	0.0274	SYN2	intron_variant	T	0.862(0.808-0.92)	6.407e-06		1.106(0.919-1.33)	0.2876		1.132(0.957-1.338)	0.1481		0.997(0.766-1.299)	0.9821		1.284(1.03-1.601)	0.02631		1.046(0.321-3.407)	0.9399
rs307560	3	12093405	T	C	0.9752	0.8499	0.9251	SYN2	intron_variant	T	0.862(0.808-0.919)	6.037e-06		1.103(0.917-1.327)	0.2993		1.136(0.962-1.343)	0.1335		0.994(0.763-1.294)	0.9613		1.297(1.041-1.615)	0.02031		1.046(0.321-3.407)	0.9399
rs147433183	3	12120002	A	G	0.0248	0.0557	0.0274	SYN2	intron_variant	G	0.861(0.808-0.919)	5.648e-06		1.106(0.919-1.331)	0.2843		1.132(0.958-1.339)	0.1464		0.998(0.766-1.3)	0.987		1.285(1.03-1.602)	0.02615		1.046(0.321-3.407)	0.9399
rs1587385	3	12129236	C	G	0.0248	0.0557	0.0677	SYN2	intron_variant	G	0.862(0.808-0.919)	5.903e-06		1.108(0.921-1.333)	0.277		1.133(0.958-1.34)	0.144		0.998(0.766-1.3)	0.987		1.286(1.032-1.604)	0.02534		1.046(0.321-3.407)	0.9399
rs35416561	3	12129699	TCAAA	T	0.0248	0.0557	0.0533	SYN2	intron_variant	T	0.862(0.808-0.919)	5.903e-06		1.108(0.921-1.333)	0.277		1.133(0.958-1.34)	0.144		0.998(0.766-1.3)	0.987		1.286(1.032-1.604)	0.02534		1.046(0.321-3.407)	0.9399
rs61156889	3	12130162	TAA	T	0.9752	0.8489	0.8674	SYN2	intron_variant	TAA	0.861(0.807-0.918)	4.879e-06		1.103(0.917-1.327)	0.2985		1.145(0.969-1.352)	0.1117		1.012(0.779-1.316)	0.9273		1.296(1.041-1.615)	0.02051		1.046(0.321-3.407)	0.9399
rs2119812	3	12131687	C	T	0.0248	0.0547	0.0274	SYN2	intron_variant	T	0.862(0.808-0.919)	6.289e-06		1.101(0.914-1.326)	0.3099		1.133(0.959-1.34)	0.1431		0.998(0.766-1.3)	0.987		1.287(1.032-1.604)	0.02524		1.051(0.323-3.421)	0.9347
rs34389637	3	12132016	C	CT	0.0248	0.0557	0.0706	SYN2	intron_variant	CT	0.862(0.808-0.919)	6.289e-06		1.101(0.914-1.326)	0.3099		1.133(0.959-1.34)	0.1431		0.998(0.766-1.3)	0.987		1.287(1.032-1.604)	0.02524		1.051(0.323-3.421)	0.9347
rs184262	3	12134740	A	G	0.9752	0.8499	0.9107	SYN2	intron_variant	A	0.861(0.807-0.918)	5.2e-06		1.096(0.91-1.32)	0.3331		1.145(0.969-1.353)	0.1109		1.012(0.779-1.316)	0.9273		1.297(1.041-1.615)	0.02043		1.051(0.323-3.421)	0.9347
rs6798755	3	12139092	C	T	0.0248	0.0557	0.0706	SYN2	intron_variant	T	0.862(0.808-0.919)	6.289e-06		1.101(0.914-1.326)	0.3099		1.133(0.959-1.34)	0.1431		0.998(0.766-1.3)	0.987		1.287(1.032-1.604)	0.02524		1.051(0.323-3.421)	0.9347
rs58683249	3	12140265	T	C	0.0248	0.0557	0.0735	SYN2	intron_variant	C	0.863(0.809-0.92)	6.94e-06		1.099(0.913-1.324)	0.3177		1.14(0.965-1.348)	0.1232		1.014(0.78-1.318)	0.9172		1.286(1.031-1.603)	0.02559		1.051(0.323-3.421)	0.9347
rs453131	3	12140953	C	G	0.9752	0.8489	0.8703	SYN2	intron_variant	C	0.861(0.807-0.918)	5.2e-06		1.096(0.91-1.32)	0.3331		1.145(0.969-1.353)	0.1109		1.012(0.779-1.316)	0.9273		1.297(1.041-1.615)	0.02043		1.051(0.323-3.421)	0.9347
rs6442307	3	12143355	A	C	0.0248	0.0557	0.072	SYN2	intron_variant	C	0.862(0.808-0.919)	6.289e-06		1.101(0.914-1.326)	0.3099		1.133(0.959-1.34)	0.1431		0.998(0.766-1.3)	0.987		1.287(1.032-1.604)	0.02524		1.051(0.323-3.421)	0.9347
rs34206487	3	12145349	A	G	0.0248	0.0547	0.0303	SYN2	intron_variant	G	0.862(0.808-0.919)	6.289e-06		1.101(0.914-1.326)	0.3099		1.133(0.959-1.34)	0.1431		0.998(0.766-1.3)	0.987		1.287(1.032-1.604)	0.02524		1.051(0.323-3.421)	0.9347
rs11715886	3	12147236	C	G	0.0248	0.0547	0.0274	SYN2	intron_variant	G	0.862(0.808-0.919)	6.289e-06		1.101(0.914-1.326)	0.3099		1.133(0.959-1.34)	0.1431		0.998(0.766-1.3)	0.987		1.287(1.032-1.604)	0.02524		1.051(0.323-3.421)	0.9347
rs73813125	3	12148263	T	C	0.0248	0.0557	0.0706	SYN2	intron_variant	C	0.862(0.808-0.919)	6.289e-06		1.101(0.914-1.326)	0.3099		1.133(0.959-1.34)	0.1431		0.998(0.766-1.3)	0.987		1.287(1.032-1.604)	0.02524		1.051(0.323-3.421)	0.9347
rs13079332	3	12148848	G	A	0.0248	0.0547	0.0303	SYN2	intron_variant	A	0.862(0.808-0.919)	6.289e-06		1.101(0.914-1.326)	0.3099		1.133(0.959-1.34)	0.1431		0.998(0.766-1.3)	0.987		1.287(1.032-1.604)	0.02524		1.051(0.323-3.421)	0.9347
rs13064800	3	12151657	C	A	0.0238	0.0547	0.0303	SYN2	intron_variant	A	0.861(0.807-0.918)	5.476e-06		1.103(0.916-1.328)	0.3004		1.134(0.959-1.341)	0.1403		0.999(0.767-1.301)	0.9927		1.288(1.033-1.606)	0.02469		1.051(0.323-3.421)	0.9347
rs71628735	3	12154877	A	AG	0.0248	0.0547	0.0303	SYN2	intron_variant	AG	0.862(0.808-0.919)	6.021e-06		1.1(0.914-1.324)	0.3145		1.132(0.958-1.339)	0.1464		0.998(0.766-1.299)	0.9852		1.284(1.03-1.601)	0.02624		1.051(0.323-3.421)	0.9347
rs35814004	3	12156037	CTA	C	0.0248	0.0547	0.0303	SYN2	intron_variant	C	0.862(0.808-0.919)	6.021e-06		1.1(0.914-1.324)	0.3145		1.132(0.958-1.339)	0.1464		0.998(0.766-1.299)	0.9852		1.284(1.03-1.601)	0.02624		1.051(0.323-3.421)	0.9347
rs71628736	3	12156535	C	A	0.0248	0.0547	0.0303	SYN2	intron_variant	A	0.862(0.808-0.919)	6.021e-06		1.1(0.914-1.324)	0.3145		1.132(0.958-1.339)	0.1464		0.998(0.766-1.299)	0.9852		1.284(1.03-1.601)	0.02624		1.051(0.323-3.421)	0.9347
rs66822996	3	12156642	CAT	C	0.0258	0.0547	0.0303	SYN2	intron_variant	C	0.86(0.807-0.918)	4.518e-06		1.092(0.907-1.315)	0.3509		1.127(0.953-1.332)	0.1628		0.991(0.76-1.29)	0.9434		1.279(1.026-1.594)	0.02868		1.051(0.323-3.421)	0.9347
rs71624931	3	12167148	G	A	0.0248	0.0547	0.0303	SYN2	intron_variant	A	0.862(0.808-0.919)	5.983e-06		1.1(0.914-1.325)	0.3126		1.131(0.957-1.338)	0.1483		0.996(0.765-1.297)	0.9752		1.284(1.03-1.601)	0.0261		1.051(0.323-3.421)	0.9347
rs7647950	3	12180596	G	T	0.0248	0.0557	0.0533	SYN2	intron_variant	T	0.862(0.809-0.92)	6.518e-06		1.1(0.914-1.325)	0.3126		1.13(0.955-1.336)	0.1539		0.992(0.761-1.292)	0.9515		1.284(1.03-1.601)	0.0261		1.051(0.323-3.421)	0.9347
rs71304088	3	12181133	T	C	0.0248	0.0547	0.0303	SYN2	intron_variant	C	0.862(0.808-0.919)	5.983e-06		1.1(0.914-1.325)	0.3126		1.131(0.957-1.338)	0.1483		0.996(0.765-1.297)	0.9752		1.284(1.03-1.601)	0.0261		1.051(0.323-3.421)	0.9347
rs4488811	3	12182028	C	T	0.0248	0.0547	0.0274	SYN2	intron_variant	T	0.862(0.809-0.92)	6.455e-06		1.101(0.914-1.325)	0.3113		1.132(0.957-1.338)	0.1481		0.996(0.765-1.297)	0.9752		1.285(1.03-1.601)	0.02601		1.051(0.323-3.421)	0.9347
rs11721223	3	12185160	A	G	0.0248	0.0557	0.0533	SYN2	intron_variant	G	0.863(0.809-0.92)	7.03e-06		1.101(0.914-1.325)	0.3113		1.13(0.956-1.336)	0.1536		0.992(0.761-1.292)	0.9515		1.285(1.03-1.601)	0.02601		1.051(0.323-3.421)	0.9347
rs1039247	3	12186304	T	G	0.0248	0.0557	0.0533	SYN2	intron_variant	G	0.863(0.809-0.92)	7.03e-06		1.101(0.914-1.325)	0.3113		1.13(0.956-1.336)	0.1536		0.992(0.761-1.292)	0.9515		1.285(1.03-1.601)	0.02601		1.051(0.323-3.421)	0.9347
rs1867012	3	12188243	T	C	0.0248	0.0557	0.0562	SYN2	intron_variant	C	0.865(0.811-0.922)	9.438e-06		1.101(0.915-1.325)	0.3097		1.13(0.956-1.336)	0.1534		0.991(0.761-1.29)	0.9446		1.286(1.031-1.603)	0.02551		1.051(0.323-3.421)	0.9347
rs11708978	3	12188495	A	G	0.0248	0.0547	0.0303	SYN2	intron_variant	G	0.864(0.81-0.922)	8.676e-06		1.101(0.915-1.325)	0.3097		1.132(0.957-1.338)	0.1479		0.995(0.764-1.296)	0.9683		1.286(1.031-1.603)	0.02551		1.051(0.323-3.421)	0.9347
rs35522627	3	12188566	C	A	0.0248	0.0547	0.0303	SYN2	intron_variant	A	0.864(0.81-0.922)	8.676e-06		1.101(0.915-1.325)	0.3097		1.132(0.957-1.338)	0.1479		0.995(0.764-1.296)	0.9683		1.286(1.031-1.603)	0.02551		1.051(0.323-3.421)	0.9347
rs6768568	3	12189818	G	A	0.0238	0.0547	0.0303	TIMP4	downstream_gene_variant	A	0.864(0.81-0.922)	8.676e-06		1.101(0.915-1.325)	0.3097		1.132(0.957-1.338)	0.1479		0.995(0.764-1.296)	0.9683		1.286(1.031-1.603)	0.02551		1.051(0.323-3.421)	0.9347
rs6792867	3	12189900	A	C	0.0238	0.0547	0.0303	TIMP4	downstream_gene_variant	C	0.864(0.81-0.922)	8.676e-06		1.101(0.915-1.325)	0.3097		1.132(0.957-1.338)	0.1479		0.995(0.764-1.296)	0.9683		1.286(1.031-1.603)	0.02551		1.051(0.323-3.421)	0.9347
rs7629805	3	12192394	A	G	0.0248	0.0557	0.0533	TIMP4	downstream_gene_variant	G	0.865(0.811-0.922)	9.438e-06		1.101(0.915-1.325)	0.3097		1.13(0.956-1.336)	0.1534		0.991(0.761-1.29)	0.9446		1.286(1.031-1.603)	0.02551		1.051(0.323-3.421)	0.9347
rs7652520	3	12192627	G	C	0.0248	0.0557	0.0533	TIMP4	downstream_gene_variant	C	0.865(0.811-0.922)	9.438e-06		1.101(0.915-1.325)	0.3097		1.13(0.956-1.336)	0.1534		0.991(0.761-1.29)	0.9446		1.286(1.031-1.603)	0.02551		1.051(0.323-3.421)	0.9347
rs71304089	3	12196963	C	T	0.0248	0.0547	0.0303	SYN2	intron_variant	T	0.865(0.811-0.922)	9.195e-06		1.099(0.913-1.323)	0.3192		1.14(0.965-1.347)	0.1235		0.993(0.762-1.293)	0.957		1.304(1.047-1.624)	0.01763		1.051(0.323-3.421)	0.9347
rs71304090	3	12197499	A	G	0.0248	0.0547	0.0274	SYN2	intron_variant	G	0.865(0.811-0.922)	9.195e-06		1.099(0.913-1.323)	0.3192		1.14(0.965-1.347)	0.1235		0.993(0.762-1.293)	0.957		1.304(1.047-1.624)	0.01763		1.051(0.323-3.421)	0.9347
rs10433537	3	12198485	A	T	0.0248	0.0547	0.0303	SYN2	intron_variant	T	0.865(0.811-0.922)	9.195e-06		1.099(0.913-1.323)	0.3192		1.14(0.965-1.347)	0.1235		0.993(0.762-1.293)	0.957		1.304(1.047-1.624)	0.01763		1.051(0.323-3.421)	0.9347
rs146888519	3	12204801	A	ATTAT	0.0248	0.0547	0.0274	TIMP4	upstream_gene_variant	ATTAT	0.864(0.81-0.921)	8.498e-06		1.099(0.913-1.323)	0.3195		1.139(0.964-1.347)	0.1253		0.992(0.762-1.292)	0.9542		1.303(1.047-1.623)	0.01795		1.051(0.323-3.421)	0.9347
rs78518024	3	12207461	T	C	0.0248	0.0547	0.0274	SYN2	intron_variant	C	0.864(0.81-0.921)	8.035e-06		1.099(0.913-1.323)	0.3198		1.139(0.964-1.346)	0.1256		0.992(0.762-1.292)	0.9542		1.303(1.046-1.623)	0.01802		1.051(0.323-3.421)	0.9347
rs6781687	3	12216260	A	G	0.0556	0.0557	0.1023	SYN2	intron_variant	G	0.89(0.847-0.936)	5.774e-06		1.066(0.919-1.236)	0.4009		1.056(0.922-1.21)	0.4299		0.918(0.741-1.137)	0.4352		1.197(0.999-1.433)	0.05083		1.104(0.431-2.83)	0.8361
rs34189310	3	12216517	AT	A	0.0248	0.0547	0.0432	SYN2	intron_variant	A	0.865(0.811-0.923)	9.978e-06		1.099(0.913-1.323)	0.3194		1.14(0.965-1.347)	0.1246		0.992(0.761-1.291)	0.9494		1.304(1.048-1.624)	0.01756		1.051(0.323-3.421)	0.9347
rs6805092	3	12221424	C	T	0.0317	0.0557	0.062	SYN2	intron_variant	T	0.875(0.829-0.923)	1.008e-06		1.105(0.945-1.292)	0.2098		1.101(0.955-1.27)	0.1842		0.973(0.777-1.218)	0.8115		1.241(1.029-1.498)	0.02419		0.996(0.353-2.81)	0.9945
rs71304092	3	12236565	G	A	0.0327	0.0557	0.0634	SYN2	downstream_gene_variant	A	0.874(0.828-0.922)	7.281e-07		1.081(0.924-1.265)	0.3299		1.1(0.954-1.268)	0.1877		0.978(0.782-1.222)	0.8416		1.246(1.034-1.503)	0.02111		0.736(0.226-2.396)	0.6106
rs13077227	3	12241766	A	G	0.0327	0.0557	0.0634	SYN2-PPARG	intergenic_region	G	0.874(0.828-0.922)	8.035e-07		1.082(0.925-1.266)	0.3243		1.101(0.955-1.269)	0.1855		0.978(0.782-1.222)	0.8416		1.248(1.034-1.504)	0.02062		0.736(0.226-2.396)	0.6106
rs35355828	3	12266505	G	A	0.0317	0.0477	0.0562	SYN2-PPARG	intergenic_region	A	0.884(0.838-0.932)	4.967e-06		1.081(0.924-1.264)	0.3319		1.063(0.921-1.227)	0.4057		0.94(0.75-1.177)	0.5873		1.207(0.999-1.458)	0.05094		0.734(0.226-2.389)	0.6076
rs11720578	3	12267084	G	T	0.0317	0.0477	0.0562	SYN2-PPARG	intergenic_region	T	0.884(0.838-0.932)	4.967e-06		1.081(0.924-1.264)	0.3319		1.063(0.921-1.227)	0.4057		0.94(0.75-1.177)	0.5873		1.207(0.999-1.458)	0.05094		0.734(0.226-2.389)	0.6076
rs13065423	3	12274592	G	A	0.0228	0.0487	0.0173	SYN2-PPARG	intergenic_region	A	0.861(0.809-0.916)	2.008e-06		1.059(0.884-1.27)	0.5331		1.077(0.914-1.268)	0.378		0.994(0.77-1.283)	0.9645		1.178(0.947-1.464)	0.1412		0.982(0.302-3.194)	0.9757
rs13088452	3	12274961	T	C	0.0228	0.0467	0.0173	SYN2-PPARG	intergenic_region	C	0.862(0.81-0.917)	2.398e-06		1.061(0.885-1.272)	0.5221		1.07(0.908-1.262)	0.4171		0.995(0.771-1.285)	0.9697		1.165(0.936-1.45)	0.1711		0.982(0.302-3.194)	0.9757
rs13066157	3	12274994	G	A	0.0228	0.0467	0.0173	SYN2-PPARG	intergenic_region	A	0.862(0.81-0.917)	2.398e-06		1.061(0.885-1.272)	0.5221		1.07(0.908-1.262)	0.4171		0.995(0.771-1.285)	0.9697		1.165(0.936-1.45)	0.1711		0.982(0.302-3.194)	0.9757
rs71304093	3	12275320	C	T	0.0228	0.0467	0.0173	SYN2-PPARG	intergenic_region	T	0.861(0.81-0.916)	2.147e-06		1.06(0.884-1.27)	0.5309		1.07(0.908-1.261)	0.4199		0.995(0.771-1.285)	0.9697		1.164(0.935-1.449)	0.173		0.982(0.302-3.194)	0.9757
rs13071168	3	12275447	G	A	0.0228	0.0467	0.0173	SYN2-PPARG	intergenic_region	A	0.861(0.81-0.916)	2.147e-06		1.06(0.884-1.27)	0.5309		1.07(0.908-1.261)	0.4199		0.995(0.771-1.285)	0.9697		1.164(0.935-1.449)	0.173		0.982(0.302-3.194)	0.9757
rs11709119	3	12276493	G	T	0.0228	0.0467	0.0173	SYN2-PPARG	intergenic_region	T	0.862(0.81-0.917)	2.432e-06		1.06(0.884-1.27)	0.5309		1.07(0.908-1.261)	0.4213		0.995(0.77-1.284)	0.9661		1.164(0.935-1.449)	0.173		0.982(0.302-3.194)	0.9757
rs36086545	3	12277190	G	A	0.0228	0.0467	0.0173	SYN2-PPARG	intergenic_region	A	0.862(0.811-0.917)	2.544e-06		1.058(0.882-1.268)	0.5435		1.067(0.905-1.258)	0.4385		0.99(0.767-1.277)	0.9356		1.163(0.935-1.448)	0.1757		0.982(0.302-3.194)	0.9757
rs112560967	3	12277656	C	A	0.0218	0.0467	0.0173	SYN2-PPARG	intergenic_region	A	0.864(0.812-0.919)	3.393e-06		1.058(0.883-1.268)	0.5418		1.069(0.907-1.261)	0.4241		0.991(0.768-1.28)	0.9466		1.166(0.937-1.451)	0.1694		0.982(0.302-3.194)	0.9757
rs113205156	3	12277657	T	C	0.0218	0.0467	0.0173	SYN2-PPARG	intergenic_region	C	0.864(0.812-0.919)	3.393e-06		1.058(0.883-1.268)	0.5418		1.069(0.907-1.261)	0.4241		0.991(0.768-1.28)	0.9466		1.166(0.937-1.451)	0.1694		0.982(0.302-3.194)	0.9757
rs17036101	3	12277845	G	A	0.0228	0.0467	0.0173	SYN2-PPARG	intergenic_region	A	0.863(0.811-0.918)	2.687e-06		1.056(0.881-1.266)	0.5547		1.067(0.905-1.257)	0.4418		0.989(0.766-1.277)	0.9339		1.163(0.934-1.447)	0.1775		0.982(0.302-3.194)	0.9757
rs34780220	3	12278113	A	G	0.0228	0.0467	0.0173	SYN2-PPARG	intergenic_region	G	0.861(0.81-0.916)	2.116e-06		1.053(0.878-1.262)	0.578		1.066(0.904-1.256)	0.4476		0.99(0.767-1.278)	0.9396		1.16(0.932-1.444)	0.1834		0.982(0.302-3.194)	0.9757
rs11715362	3	12278464	T	G	0.0228	0.0467	0.0173	SYN2-PPARG	intergenic_region	G	0.861(0.809-0.915)	1.863e-06		1.062(0.887-1.273)	0.5118		1.067(0.905-1.258)	0.4395		0.993(0.769-1.282)	0.9559		1.161(0.933-1.445)	0.1821		0.98(0.301-3.189)	0.9736
rs11719082	3	12278528	A	G	0.0228	0.0467	0.0173	SYN2-PPARG	intergenic_region	G	0.861(0.809-0.915)	1.863e-06		1.062(0.887-1.273)	0.5118		1.067(0.905-1.258)	0.4395		0.993(0.769-1.282)	0.9559		1.161(0.933-1.445)	0.1821		0.98(0.301-3.189)	0.9736
rs35551471	3	12279209	G	A	0.0228	0.0467	0.0173	SYN2-PPARG	intergenic_region	A	0.862(0.81-0.917)	2.309e-06		1.054(0.879-1.263)	0.5731		1.065(0.903-1.255)	0.4533		0.989(0.766-1.276)	0.9307		1.159(0.931-1.443)	0.1866		0.993(0.305-3.229)	0.9901
rs67201468	3	12280006	GT	G	0.0228	0.0467	0.0173	SYN2-PPARG	intergenic_region	G	0.862(0.81-0.917)	2.241e-06		1.053(0.879-1.263)	0.5751		1.064(0.903-1.255)	0.4578		0.989(0.766-1.276)	0.9297		1.158(0.93-1.442)	0.1894		0.993(0.305-3.229)	0.9901
rs35220653	3	12283571	C	G	0.0228	0.0467	0.0216	SYN2-PPARG	intergenic_region	G	0.862(0.81-0.916)	2.129e-06		1.052(0.878-1.261)	0.5823		1.065(0.904-1.256)	0.4512		0.992(0.768-1.28)	0.9479		1.157(0.929-1.441)	0.1919		0.993(0.305-3.229)	0.9901
rs1562040	3	12285405	G	A	0.0228	0.0467	0.0216	SYN2-PPARG	intergenic_region	A	0.86(0.808-0.914)	1.627e-06		1.044(0.87-1.253)	0.6432		1.074(0.911-1.266)	0.3957		0.999(0.774-1.289)	0.9916		1.166(0.937-1.452)	0.1695		1.031(0.318-3.351)	0.9589
rs17036130	3	12288288	G	A	0.0228	0.0467	0.0202	SYN2-PPARG	intergenic_region	A	0.866(0.815-0.92)	3.764e-06		1.054(0.881-1.261)	0.5667		1.071(0.91-1.26)	0.4106		0.996(0.774-1.281)	0.9724		1.164(0.937-1.446)	0.1694		0.956(0.294-3.112)	0.94
rs13081389	3	12289800	A	G	0.0228	0.0467	0.0159	SYN2-PPARG	intergenic_region	G	0.869(0.818-0.923)	5.346e-06		1.034(0.864-1.238)	0.7133		1.066(0.907-1.254)	0.4367		1.007(0.785-1.291)	0.9589		1.145(0.922-1.423)	0.2207		0.956(0.294-3.112)	0.94
rs7628899	3	12290513	T	A	0.0228	0.0467	0.0202	SYN2-PPARG	intergenic_region	A	0.866(0.815-0.92)	3.593e-06		1.053(0.88-1.26)	0.5726		1.07(0.91-1.259)	0.4128		0.996(0.774-1.281)	0.9724		1.164(0.937-1.446)	0.171		0.956(0.294-3.112)	0.94
rs1274007168	3	12290792	0	0	0	0	0	SYN2-PPARG	intergenic_region	C	0.867(0.815-0.921)	4.224e-06		1.055(0.881-1.262)	0.5613		1.071(0.91-1.26)	0.4085		0.996(0.774-1.281)	0.9724		1.165(0.938-1.447)	0.1679		0.956(0.294-3.112)	0.94
rs1596417	3	12290898	A	T	0.0228	0.0467	0.0159	SYN2-PPARG	intergenic_region	T	0.866(0.815-0.92)	3.593e-06		1.053(0.88-1.26)	0.5726		1.07(0.91-1.259)	0.4128		0.996(0.774-1.281)	0.9724		1.164(0.937-1.446)	0.171		0.956(0.294-3.112)	0.94
rs34881099	3	12291502	C	A	0.0228	0.0467	0.0202	SYN2-PPARG	intergenic_region	A	0.866(0.815-0.92)	3.593e-06		1.053(0.88-1.26)	0.5726		1.07(0.91-1.259)	0.4128		0.996(0.774-1.281)	0.9724		1.164(0.937-1.446)	0.171		0.956(0.294-3.112)	0.94
rs35577339	3	12296346	G	A	0.0228	0.0467	0.0202	SYN2-PPARG	intergenic_region	A	0.866(0.815-0.921)	3.942e-06		1.054(0.881-1.261)	0.5661		1.071(0.91-1.26)	0.4099		0.996(0.774-1.281)	0.9724		1.165(0.937-1.447)	0.1689		0.956(0.294-3.112)	0.94
rs71304095	3	12296513	G	A	0.0228	0.0467	0.0159	SYN2-PPARG	intergenic_region	A	0.867(0.816-0.922)	4.647e-06		1.055(0.882-1.263)	0.5579		1.071(0.91-1.261)	0.4067		0.996(0.774-1.281)	0.9724		1.165(0.938-1.448)	0.1666		0.956(0.294-3.112)	0.94
rs35252428	3	12297153	C	T	0.0228	0.0477	0.0216	SYN2-PPARG	intergenic_region	T	0.866(0.815-0.921)	3.942e-06		1.054(0.881-1.261)	0.5661		1.071(0.91-1.26)	0.4099		0.996(0.774-1.281)	0.9724		1.165(0.937-1.447)	0.1689		0.956(0.294-3.112)	0.94
rs35316189	3	12298567	G	A	0.0228	0.0467	0.0159	SYN2-PPARG	intergenic_region	A	0.866(0.815-0.921)	3.942e-06		1.054(0.881-1.261)	0.5661		1.071(0.91-1.26)	0.4099		0.996(0.774-1.281)	0.9724		1.165(0.937-1.447)	0.1689		0.956(0.294-3.112)	0.94
rs35099296	3	12298638	CATA	C	0.0228	0.0467	0.0159	SYN2-PPARG	intergenic_region	C	0.866(0.815-0.921)	3.942e-06		1.054(0.881-1.261)	0.5661		1.071(0.91-1.26)	0.4099		0.996(0.774-1.281)	0.9724		1.165(0.937-1.447)	0.1689		0.956(0.294-3.112)	0.94
rs71304096	3	12299365	A	G	0.0228	0.0467	0.0159	SYN2-PPARG	intergenic_region	G	0.866(0.815-0.921)	3.942e-06		1.054(0.881-1.261)	0.5661		1.071(0.91-1.26)	0.4099		0.996(0.774-1.281)	0.9724		1.165(0.937-1.447)	0.1689		0.956(0.294-3.112)	0.94
rs71304097	3	12299615	C	A	0.0228	0.0467	0.0159	SYN2-PPARG	intergenic_region	A	0.866(0.815-0.921)	3.942e-06		1.054(0.881-1.261)	0.5661		1.071(0.91-1.26)	0.4099		0.996(0.774-1.281)	0.9724		1.165(0.937-1.447)	0.1689		0.956(0.294-3.112)	0.94
rs35877199	3	12299660	G	A	0.0228	0.0457	0.0159	SYN2-PPARG	intergenic_region	A	0.866(0.814-0.92)	3.505e-06		1.054(0.881-1.262)	0.5656		1.071(0.911-1.261)	0.4059		0.997(0.775-1.282)	0.9794		1.165(0.938-1.447)	0.1683		0.956(0.294-3.112)	0.94
rs35057507	3	12299722	G	A	0.0228	0.0467	0.0159	SYN2-PPARG	intergenic_region	A	0.866(0.815-0.921)	3.942e-06		1.054(0.881-1.261)	0.5661		1.071(0.91-1.26)	0.4099		0.996(0.774-1.281)	0.9724		1.165(0.937-1.447)	0.1689		0.956(0.294-3.112)	0.94
rs13067702	3	12299945	G	C	0.0228	0.0477	0.0159	SYN2-PPARG	intergenic_region	C	0.866(0.815-0.921)	3.942e-06		1.054(0.881-1.261)	0.5661		1.071(0.91-1.26)	0.4099		0.996(0.774-1.281)	0.9724		1.165(0.937-1.447)	0.1689		0.956(0.294-3.112)	0.94
rs34685612	3	12299983	G	A	0.0228	0.0487	0.0159	SYN2-PPARG	intergenic_region	A	0.866(0.815-0.921)	3.942e-06		1.054(0.881-1.261)	0.5661		1.071(0.91-1.26)	0.4099		0.996(0.774-1.281)	0.9724		1.165(0.937-1.447)	0.1689		0.956(0.294-3.112)	0.94
rs71304098	3	12300058	G	A	0.0228	0.0477	0.0159	SYN2-PPARG	intergenic_region	A	0.866(0.815-0.921)	3.942e-06		1.054(0.881-1.261)	0.5661		1.071(0.91-1.26)	0.4099		0.996(0.774-1.281)	0.9724		1.165(0.937-1.447)	0.1689		0.956(0.294-3.112)	0.94
rs13088598	3	12301063	C	T	0.0228	0.0477	0.0159	SYN2-PPARG	intergenic_region	T	0.867(0.816-0.922)	4.611e-06		1.055(0.882-1.263)	0.5562		1.071(0.911-1.261)	0.4063		0.996(0.774-1.281)	0.9724		1.166(0.938-1.448)	0.1663		0.956(0.294-3.112)	0.94
rs13088608	3	12301116	A	G	0.0228	0.0487	0.0159	SYN2-PPARG	intergenic_region	G	0.867(0.816-0.922)	4.611e-06		1.055(0.882-1.263)	0.5562		1.071(0.911-1.261)	0.4063		0.996(0.774-1.281)	0.9724		1.166(0.938-1.448)	0.1663		0.956(0.294-3.112)	0.94
rs13089415	3	12301360	G	T	0.0228	0.0467	0.0159	SYN2-PPARG	intergenic_region	T	0.867(0.816-0.922)	4.611e-06		1.055(0.882-1.263)	0.5562		1.071(0.911-1.261)	0.4063		0.996(0.774-1.281)	0.9724		1.166(0.938-1.448)	0.1663		0.956(0.294-3.112)	0.94
rs6771792	3	12301472	C	T	0.0228	0.0477	0.0418	SYN2-PPARG	intergenic_region	T	0.867(0.816-0.922)	4.732e-06		1.054(0.881-1.261)	0.5677		1.084(0.922-1.275)	0.3279		1.009(0.786-1.296)	0.9411		1.178(0.949-1.462)	0.1367		0.956(0.294-3.112)	0.94
rs34430055	3	12301571	T	C	0.0228	0.0467	0.0159	SYN2-PPARG	intergenic_region	C	0.867(0.816-0.922)	4.68e-06		1.055(0.882-1.263)	0.5561		1.072(0.911-1.261)	0.4034		0.996(0.775-1.282)	0.9779		1.166(0.938-1.448)	0.1659		0.956(0.294-3.112)	0.94
rs35541642	3	12302262	C	T	0.0228	0.0467	0.0159	SYN2-PPARG	intergenic_region	T	0.867(0.816-0.921)	4.466e-06		1.055(0.882-1.263)	0.5585		1.072(0.911-1.262)	0.4007		0.998(0.776-1.283)	0.985		1.166(0.938-1.448)	0.1662		0.956(0.294-3.112)	0.94
rs376168186	3	12311549	0	0	0	0	0	SYN2-PPARG	intergenic_region	TAATTCAACATGGAATTCAACATGG	0.871(0.82-0.925)	6.265e-06		1.08(0.907-1.286)	0.386		1.103(0.942-1.292)	0.2234		0.993(0.775-1.273)	0.9562		1.216(0.986-1.5)	0.06716		1.257(0.448-3.527)	0.6638
rs11715261	3	12317232	G	C	0.0248	0.0656	0.0259	SYN2-PPARG	intergenic_region	C	0.871(0.821-0.925)	5.862e-06		1.065(0.895-1.267)	0.4769		1.092(0.933-1.278)	0.274		0.993(0.776-1.27)	0.9527		1.196(0.97-1.475)	0.09423		1.228(0.437-3.45)	0.6962
rs11715234	3	12317310	C	A	0.0248	0.0656	0.0259	SYN2-PPARG	intergenic_region	A	0.872(0.822-0.926)	7.044e-06		1.065(0.895-1.267)	0.4769		1.091(0.932-1.278)	0.2776		0.991(0.775-1.268)	0.9417		1.196(0.97-1.475)	0.09423		1.228(0.437-3.45)	0.6962
rs183181489	3	12329279	T	C	0.1706	0.2227	0.2695	PPARG	upstream_gene_variant	C	0.942(0.917-0.967)	9.471e-06		1.017(0.938-1.102)	0.6856		0.985(0.915-1.062)	0.6992		0.939(0.841-1.048)	0.2634		1.013(0.914-1.124)	0.8003		1.683(1.063-2.664)	0.02631
rs11709077	3	12336507	G	A	0.0258	0.1193	0.1167	PPARG	intron_variant	A	0.881(0.835-0.929)	2.643e-06		1.03(0.88-1.205)	0.7152		1.065(0.924-1.227)	0.386		0.99(0.796-1.231)	0.925		1.154(0.954-1.396)	0.1413		0.978(0.356-2.69)	0.9656
rs60943442	3	12341701	CAG	C	0.3383	0.0378	0.0216	PPARG	intron_variant	C	1.058(1.032-1.084)	9.87e-06		1.018(0.944-1.098)	0.6456		1.033(0.964-1.107)	0.3626		1.061(0.96-1.172)	0.2483		1.021(0.926-1.127)	0.6729		0.58(0.334-1.007)	0.05299
rs11712037	3	12344730	C	G	0.0258	0.1203	0.1167	PPARG	intron_variant	G	0.881(0.836-0.929)	2.85e-06		1.029(0.879-1.204)	0.7236		1.065(0.924-1.227)	0.3878		0.989(0.796-1.23)	0.9235		1.153(0.953-1.395)	0.1423		0.978(0.356-2.69)	0.9656
rs35000407	3	12351521	T	G	0.0258	0.1193	0.1124	PPARG	intron_variant	G	0.881(0.835-0.929)	2.573e-06		1.026(0.877-1.2)	0.7514		1.072(0.931-1.235)	0.3352		1.005(0.809-1.248)	0.9673		1.154(0.954-1.396)	0.1394		0.985(0.358-2.708)	0.9761
rs2067819	3	12359049	G	A	0.0268	0.2157	0.3386	PPARG	intron_variant	A	0.877(0.832-0.924)	1.11e-06		1.022(0.873-1.196)	0.7876		1.09(0.947-1.255)	0.2304		1.017(0.819-1.262)	0.8782		1.179(0.976-1.424)	0.08734		0.978(0.349-2.737)	0.9659
rs527620413	3	12360357	G	GT	0.0268	0.1213	0.121	PPARG	intron_variant	GT	0.881(0.835-0.928)	2.22e-06		1.019(0.872-1.192)	0.8121		1.069(0.928-1.23)	0.3568		1.015(0.819-1.259)	0.8895		1.138(0.941-1.377)	0.182		0.97(0.354-2.66)	0.9526
rs150732434	3	12360884	TG	T	0.0258	0.1193	0.1124	PPARG	intron_variant	T	0.881(0.835-0.929)	2.666e-06		1.026(0.877-1.2)	0.7514		1.072(0.93-1.235)	0.3378		1.004(0.808-1.247)	0.9735		1.154(0.954-1.396)	0.1394		0.985(0.358-2.708)	0.9761
rs13083375	3	12365308	G	T	0.0258	0.1193	0.1124	PPARG	intron_variant	T	0.881(0.836-0.929)	2.891e-06		1.025(0.876-1.199)	0.7604		1.071(0.929-1.234)	0.3436		1.003(0.807-1.246)	0.9795		1.153(0.954-1.395)	0.1418		0.985(0.358-2.708)	0.9761
rs13064760	3	12369401	C	T	0.0258	0.1193	0.1124	PPARG	intron_variant	T	0.879(0.834-0.927)	1.834e-06		1.01(0.863-1.183)	0.8992		1.068(0.927-1.23)	0.3635		1(0.805-1.243)	0.9966		1.149(0.95-1.39)	0.1515		0.985(0.358-2.709)	0.9773
rs2012444	3	12375956	C	T	0.0258	0.1193	0.1124	PPARG	intron_variant	T	0.879(0.834-0.927)	1.989e-06		1.02(0.872-1.194)	0.8035		1.071(0.93-1.234)	0.3402		1.004(0.808-1.247)	0.973		1.154(0.954-1.395)	0.1414		0.985(0.358-2.709)	0.977
rs35240997	3	12379351	A	G	0.0268	0.2167	0.3285	PPARG	intron_variant	G	0.877(0.832-0.924)	1.077e-06		1.028(0.879-1.203)	0.7272		1.065(0.925-1.228)	0.3805		0.976(0.784-1.216)	0.831		1.167(0.966-1.409)	0.1098		0.965(0.346-2.693)	0.9463
rs13085211	3	12383265	G	A	0.0258	0.1203	0.1354	PPARG	intron_variant	A	0.879(0.833-0.926)	1.629e-06		1.019(0.871-1.193)	0.8103		1.057(0.917-1.219)	0.4414		0.978(0.785-1.217)	0.8384		1.149(0.95-1.39)	0.1516		0.992(0.356-2.765)	0.9875
rs7638903	3	12383714	G	A	0.0258	0.1213	0.1354	PPARG	intron_variant	A	0.879(0.834-0.927)	1.875e-06		1.013(0.865-1.187)	0.8707		1.062(0.922-1.224)	0.4042		0.988(0.794-1.228)	0.9125		1.149(0.95-1.39)	0.152		0.993(0.356-2.768)	0.9898
rs3963364	3	12385357	C	A	0.0377	0.1799	0.245	PPARG	intron_variant	A	0.883(0.84-0.929)	1.685e-06		1.041(0.896-1.21)	0.5986		1.081(0.944-1.238)	0.2595		1.006(0.817-1.239)	0.9576		1.156(0.963-1.388)	0.1209		1.377(0.583-3.254)	0.4657
rs11128603	3	12385828	A	G	0.0258	0.1213	0.1326	PPARG	intron_variant	G	0.879(0.834-0.927)	1.734e-06		1.02(0.871-1.193)	0.8101		1.058(0.917-1.219)	0.4399		0.978(0.785-1.217)	0.8384		1.15(0.951-1.391)	0.1507		0.992(0.356-2.765)	0.9875
rs4684847	3	12386337	C	T	0.0258	0.1203	0.1138	PPARG	intron_variant	T	0.878(0.833-0.926)	1.417e-06		1.024(0.875-1.198)	0.7683		1.056(0.916-1.218)	0.4511		0.977(0.785-1.216)	0.8319		1.148(0.949-1.389)	0.1555		0.986(0.354-2.748)	0.978
rs7610055	3	12388409	G	A	0.0258	0.1213	0.1326	PPARG	upstream_gene_variant	A	0.876(0.83-0.924)	1.024e-06		1.022(0.873-1.197)	0.7833		1.047(0.907-1.209)	0.5297		0.967(0.775-1.206)	0.7643		1.15(0.95-1.392)	0.1527		0.729(0.226-2.348)	0.596
rs35788455	3	12388908	CTTG	C	0.0258	0.1203	0.1138	PPARG	upstream_gene_variant	C	0.876(0.83-0.924)	1.04e-06		1.023(0.873-1.198)	0.7802		1.048(0.908-1.21)	0.5185		0.968(0.776-1.208)	0.7732		1.151(0.951-1.394)	0.1491		0.729(0.226-2.348)	0.596
rs17036326	3	12389313	A	G	0.0258	0.1213	0.1326	PPARG	upstream_gene_variant	G	0.876(0.831-0.924)	9.223e-07		1.022(0.874-1.196)	0.7863		1.042(0.903-1.202)	0.5738		0.962(0.772-1.199)	0.7288		1.144(0.946-1.385)	0.165		0.716(0.222-2.308)	0.5759
rs17036328	3	12390484	T	C	0.0258	0.1213	0.1326	PPARG	upstream_gene_variant	C	0.875(0.83-0.923)	8.443e-07		1.02(0.871-1.194)	0.8064		1.051(0.911-1.213)	0.494		0.966(0.775-1.206)	0.762		1.158(0.957-1.4)	0.1312		0.729(0.226-2.348)	0.596
rs6802898	3	12391207	C	T	0.0258	0.1223	0.1816	PPARG	upstream_gene_variant	T	0.877(0.832-0.925)	1.274e-06		1.027(0.877-1.202)	0.744		1.043(0.904-1.204)	0.5628		0.964(0.773-1.203)	0.745		1.146(0.947-1.387)	0.1624		0.721(0.228-2.283)	0.5779
rs2197423	3	12391583	G	A	0.0258	0.1213	0.1326	PPARG	upstream_gene_variant	A	0.876(0.831-0.924)	1.163e-06		1.022(0.873-1.197)	0.7844		1.046(0.906-1.207)	0.5393		0.966(0.774-1.205)	0.7593		1.148(0.949-1.39)	0.1559		0.729(0.226-2.348)	0.596
rs7647481	3	12391813	G	A	0.0258	0.1213	0.1326	PPARG	upstream_gene_variant	A	0.875(0.83-0.923)	8.129e-07		1.026(0.876-1.201)	0.7534		1.045(0.905-1.206)	0.5518		0.965(0.773-1.204)	0.753		1.146(0.947-1.387)	0.1621		0.728(0.226-2.344)	0.5949
rs7649970	3	12392272	C	T	0.0258	0.1213	0.1326	PPARG	upstream_gene_variant	T	0.879(0.833-0.927)	1.874e-06		1.022(0.873-1.197)	0.789		1.046(0.907-1.208)	0.5353		0.964(0.773-1.203)	0.7485		1.15(0.95-1.393)	0.1512		0.729(0.226-2.348)	0.596
rs1801282	3	12393125	C	G	0.0258	0.1203	0.1167	PPARG	missense_variant	G	0.876(0.831-0.924)	1.093e-06		1.021(0.872-1.195)	0.7993		1.048(0.908-1.21)	0.5211		0.968(0.776-1.208)	0.7727		1.151(0.95-1.393)	0.1504		0.729(0.226-2.348)	0.596
rs17036342	3	12393682	A	G	0.0258	0.1213	0.1326	PPARG	intron_variant	G	0.876(0.831-0.924)	1.148e-06		1.021(0.872-1.195)	0.8001		1.047(0.907-1.209)	0.5302		0.967(0.775-1.206)	0.7638		1.15(0.95-1.392)	0.1528		0.729(0.226-2.348)	0.596
rs1899951	3	12394840	C	T	0.0258	0.1213	0.1801	PPARG	intron_variant	T	0.879(0.833-0.927)	1.885e-06		1.016(0.867-1.191)	0.8416		1.054(0.914-1.217)	0.4696		0.979(0.785-1.22)	0.8495		1.153(0.952-1.395)	0.1454		0.733(0.228-2.363)	0.6033
rs4684848	3	12395645	G	A	0.0258	0.1213	0.1801	PPARG	intron_variant	A	0.876(0.831-0.924)	1.113e-06		1.022(0.873-1.197)	0.7851		1.055(0.914-1.217)	0.4654		0.969(0.776-1.209)	0.7791		1.163(0.961-1.407)	0.1206		0.732(0.227-2.358)	0.6008
rs4135250	3	12396845	A	G	0.0258	0.1213	0.1326	PPARG	intron_variant	G	0.877(0.831-0.925)	1.268e-06		1.016(0.868-1.191)	0.84		1.055(0.914-1.218)	0.463		0.969(0.776-1.209)	0.7791		1.163(0.962-1.407)	0.1197		0.733(0.228-2.363)	0.6033
rs71304101	3	12396913	G	A	0.0258	0.1203	0.1153	PPARG	intron_variant	A	0.877(0.831-0.925)	1.287e-06		1.017(0.868-1.191)	0.8368		1.056(0.916-1.219)	0.4525		0.97(0.777-1.211)	0.7881		1.165(0.963-1.409)	0.1167		0.733(0.228-2.363)	0.6033
rs2881654	3	12396955	G	A	0.0258	0.1213	0.1801	PPARG	intron_variant	A	0.877(0.831-0.925)	1.268e-06		1.016(0.868-1.191)	0.84		1.055(0.914-1.218)	0.463		0.969(0.776-1.209)	0.7791		1.163(0.962-1.407)	0.1197		0.733(0.228-2.363)	0.6033
rs142706129	3	27881665	C	G	0.0218	0	0	LOC100996624-CMC1	intergenic_region	G	0.985(0.914-1.063)	0.7028		1.058(0.846-1.324)	0.6202		1.319(1.093-1.592)	0.003912		1.149(0.859-1.537)	0.351		1.463(1.135-1.884)	0.003243		1.885(0.636-5.583)	0.2526
rs2581187	3	27929871	T	G	0.4742	0.2684	0.3732	LOC100996624-CMC1	intergenic_region	G	1.023(1-1.046)	0.05531		0.997(0.929-1.07)	0.9362		0.941(0.882-1.004)	0.06766		1.084(0.989-1.19)	0.08636		0.802(0.73-0.881)	4.282e-06		1.347(0.871-2.084)	0.1807
rs9816729	3	27945306	C	T	0.4712	0.327	0.4409	LOC100996624-CMC1	intergenic_region	T	1.021(0.998-1.044)	0.07987		0.996(0.928-1.069)	0.9134		0.952(0.892-1.015)	0.1324		1.117(1.018-1.225)	0.0194		0.799(0.728-0.878)	2.691e-06		1.31(0.849-2.021)	0.2225
rs73060926	3	35406095	G	A	0.0179	0.004	0.0317	LOC101928135	intron_variant	A	0.994(0.936-1.055)	0.8449		1.471(1.257-1.721)	1.481e-06		0.977(0.824-1.158)	0.7848		1.012(0.793-1.291)	0.9252		0.982(0.771-1.251)	0.8838		0.39(0.093-1.63)	0.197
rs1495457	3	65807098	T	C	0.9425	0.6133	0.7579	MAGI1	intron_variant	T	0.938(0.883-0.997)	0.03877		0.852(0.702-1.035)	0.1059		1.234(1.058-1.438)	0.007385		1.605(1.311-1.965)	4.649e-06		0.958(0.754-1.218)	0.7277		0.293(0.04-2.154)	0.2279
rs2036069	3	65807722	A	G	0.9425	0.6243	0.7594	MAGI1	intron_variant	A	0.94(0.885-0.999)	0.04771		0.84(0.691-1.022)	0.08103		1.236(1.06-1.442)	0.006969		1.604(1.309-1.966)	5.35e-06		0.964(0.758-1.225)	0.7636		0.306(0.042-2.246)	0.2444
rs12490463	3	65813373	A	C	0.9385	0.5905	0.7522	MAGI1	intron_variant	A	0.94(0.886-0.997)	0.04039		0.877(0.728-1.058)	0.1715		1.223(1.053-1.422)	0.00858		1.591(1.305-1.94)	4.322e-06		0.951(0.752-1.203)	0.673		0.271(0.037-1.994)	0.1998
rs17073937	3	65821701	A	G	0.9375	0.6243	0.7133	MAGI1	intron_variant	A	0.944(0.89-1.001)	0.05215		0.841(0.696-1.015)	0.07116		1.255(1.082-1.454)	0.002593		1.645(1.355-1.997)	5.063e-07		0.962(0.764-1.212)	0.7444		0.286(0.039-2.094)	0.2176
rs1390237	3	65822937	G	C	0.9405	0.5686	0.7075	MAGI1	intron_variant	G	0.931(0.877-0.989)	0.02115		0.858(0.708-1.04)	0.1194		1.274(1.096-1.481)	0.00165		1.679(1.378-2.047)	2.898e-07		0.973(0.768-1.233)	0.8212		0.297(0.04-2.182)	0.233
rs1390238	3	65823202	C	T	0.9375	0.5467	0.6916	MAGI1	intron_variant	C	0.935(0.882-0.992)	0.02564		0.908(0.755-1.091)	0.3036		1.261(1.088-1.462)	0.002063		1.654(1.363-2.008)	3.514e-07		0.967(0.767-1.22)	0.7778		0.273(0.037-2.009)	0.2024
rs2088165	3	65823930	T	G	0.9415	0.5865	0.7133	MAGI1	intron_variant	T	0.935(0.88-0.993)	0.02944		0.852(0.702-1.034)	0.1048		1.263(1.084-1.471)	0.002676		1.659(1.357-2.028)	7.947e-07		0.972(0.766-1.233)	0.8141		0.306(0.042-2.243)	0.244
rs12633030	3	65825597	G	A	0.9306	0.5467	0.6369	MAGI1	intron_variant	G	0.948(0.896-1.003)	0.06217		0.913(0.767-1.088)	0.3094		1.243(1.078-1.433)	0.002788		1.63(1.352-1.966)	3.003e-07		0.952(0.761-1.191)	0.6686		0.245(0.033-1.8)	0.1668
rs7635883	3	65825637	C	G	0.9306	0.5467	0.6484	MAGI1	intron_variant	C	0.945(0.893-1)	0.04864		0.893(0.747-1.067)	0.2115		1.252(1.085-1.445)	0.00208		1.647(1.365-1.987)	1.925e-07		0.956(0.763-1.197)	0.6922		0.254(0.035-1.869)	0.1784
rs6794138	3	65826277	C	G	0.9306	0.5457	0.647	MAGI1	intron_variant	C	0.945(0.893-1)	0.0502		0.899(0.753-1.074)	0.2417		1.245(1.079-1.437)	0.002768		1.632(1.352-1.97)	3.501e-07		0.955(0.763-1.196)	0.6895		0.251(0.034-1.842)	0.174
rs6445509	3	65826547	C	G	0.9306	0.5467	0.6455	MAGI1	intron_variant	C	0.943(0.891-0.998)	0.04061		0.898(0.752-1.073)	0.2356		1.251(1.085-1.444)	0.002093		1.638(1.358-1.976)	2.484e-07		0.961(0.768-1.202)	0.7276		0.254(0.035-1.865)	0.1779
rs2036072	3	65831007	C	G	0.9315	0.5646	0.6816	MAGI1	intron_variant	C	0.951(0.899-1.007)	0.08294		0.847(0.707-1.016)	0.07435		1.241(1.075-1.431)	0.003119		1.618(1.342-1.951)	4.611e-07		0.946(0.755-1.185)	0.6301		0.265(0.036-1.948)	0.1921
rs78121287	3	86369174	A	G	0.0526	0	0.0245	CADM2-LOC101927494	intergenic_region	G	0.966(0.922-1.012)	0.1463		1.097(0.957-1.258)	0.1829		1.085(0.957-1.229)	0.2015		1.411(1.194-1.668)	5.396e-05		0.82(0.674-0.997)	0.04689		0.887(0.343-2.298)	0.8053
rs6551338	3	88585081	A	C	0.9058	0.8678	0.9265	C3orf38-EPHA3	intergenic_region	A	0.985(0.944-1.027)	0.471		0.933(0.818-1.064)	0.3013		1.077(0.96-1.209)	0.2051		0.882(0.736-1.056)	0.1723		1.262(1.082-1.471)	0.00295		1.319(0.613-2.84)	0.4785
rs13062460	3	88668946	T	A	0.0893	0.0219	0.0173	C3orf38-EPHA3	intergenic_region	A	0.989(0.948-1.033)	0.6234		0.934(0.818-1.068)	0.3186		1.102(0.981-1.238)	0.1016		0.884(0.736-1.062)	0.1868		1.323(1.136-1.542)	0.0003273		0.961(0.408-2.263)	0.928
rs1426095890	3	97418803	0	0	0	0	0	EPHA6	intron_variant	G	0.936(0.845-1.037)	0.2042		0.754(0.531-1.07)	0.114		1.413(1.098-1.817)	0.007126		1.674(1.189-2.357)	0.003183		1.188(0.814-1.733)	0.3728		1.404(0.182-10.86)	0.7451
rs1032552894	3	97620786	0	0	0	0	0	CRYBG3	intron_variant	C	1.018(0.929-1.115)	0.699		0.709(0.509-0.987)	0.04158		1.373(1.09-1.729)	0.007199		1.614(1.185-2.197)	0.002371		1.137(0.798-1.622)	0.4771		1.32(0.171-10.17)	0.79
rs894493169	3	97654327	0	0	0	0	0	CRYBG3	intron_variant	A	0.998(0.912-1.094)	0.972		0.699(0.502-0.973)	0.03392		1.399(1.113-1.758)	0.00395		1.623(1.192-2.21)	0.0021		1.188(0.841-1.677)	0.3282		1.32(0.171-10.17)	0.79
rs74799384	3	104432805	A	T	0.0079	0	0	MIR548A3-ALCAM	intergenic_region	T	0.937(0.859-1.021)	0.135		1.002(0.766-1.31)	0.9878		1.296(1.042-1.611)	0.01978		1.044(0.735-1.483)	0.8102		1.326(0.979-1.795)	0.06863		8.263(3.673-18.59)	3.295e-07
rs141602596	3	104444813	G	A	0.0069	0	0	MIR548A3-ALCAM	intergenic_region	A	0.934(0.856-1.018)	0.1183		1.005(0.768-1.314)	0.9721		1.291(1.037-1.607)	0.02245		1.022(0.716-1.46)	0.9047		1.334(0.985-1.807)	0.06254		8.263(3.673-18.59)	3.295e-07
rs138026283	3	104493963	A	C	0.0109	0	0.0274	MIR548A3-ALCAM	intergenic_region	C	0.974(0.906-1.047)	0.4717		1.104(0.89-1.369)	0.3705		1.147(0.946-1.391)	0.1617		0.886(0.646-1.214)	0.4503		1.247(0.959-1.62)	0.09893		5.268(2.589-10.72)	4.548e-06
rs117861366	3	104513553	A	G	0.0109	0	0.0288	MIR548A3-ALCAM	intergenic_region	G	0.966(0.898-1.04)	0.3574		1.124(0.905-1.396)	0.2911		1.126(0.924-1.372)	0.24		0.899(0.653-1.236)	0.5115		1.185(0.902-1.556)	0.223		5.352(2.629-10.9)	3.734e-06
rs59973628	3	106419709	C	T	0.0863	0.0815	0.0677	CBLB-LINC00882	intergenic_region	T	1.027(0.986-1.07)	0.1967		0.965(0.85-1.095)	0.5763		1.079(0.966-1.205)	0.1771		1.257(1.08-1.462)	0.003058		0.915(0.775-1.081)	0.2956		0.915(0.392-2.139)	0.838
rs1976715	3	122864627	C	G	0.8165	0.5835	0.5951	PDIA5	intron_variant	C	0.942(0.912-0.973)	0.0003124		1.048(0.952-1.154)	0.335		1.021(0.934-1.116)	0.6523		1.12(0.985-1.274)	0.08443		0.95(0.836-1.078)	0.4252		0.925(0.497-1.725)	0.8072
rs1567991	3	122864818	T	C	0.8194	0.5835	0.5922	PDIA5	intron_variant	T	0.944(0.914-0.975)	0.0004828		1.052(0.955-1.158)	0.3045		1.025(0.937-1.121)	0.5896		1.128(0.992-1.283)	0.06634		0.95(0.836-1.079)	0.4307		0.935(0.501-1.745)	0.8333
rs2673345	3	122865136	T	A	0.8165	0.5765	0.5447	PDIA5	intron_variant	T	0.944(0.914-0.975)	0.0004216		1.045(0.949-1.15)	0.3718		1.021(0.934-1.116)	0.6461		1.115(0.98-1.267)	0.09721		0.954(0.841-1.084)	0.4712		0.915(0.491-1.707)	0.7806
rs2673343	3	122866299	A	G	0.8165	0.5835	0.562	PDIA5	intron_variant	A	0.944(0.914-0.975)	0.0004976		1.046(0.95-1.151)	0.3584		1.024(0.937-1.12)	0.5961		1.117(0.983-1.271)	0.09087		0.958(0.844-1.088)	0.5113		0.922(0.494-1.718)	0.7971
rs1877262	3	122868826	G	A	0.8165	0.5795	0.5562	PDIA5	intron_variant	G	0.945(0.915-0.976)	0.0005991		1.058(0.961-1.164)	0.2506		1.018(0.931-1.113)	0.6953		1.11(0.976-1.263)	0.1111		0.952(0.838-1.081)	0.4484		0.919(0.494-1.709)	0.7885
rs9289276	3	125998050	C	T	0.0804	0.1133	0.2118	ALDH1L1-AS2-KLF15	intergenic_region	T	1.001(0.961-1.042)	0.9658		0.988(0.871-1.12)	0.8488		1.151(1.033-1.282)	0.01093		1.069(0.911-1.255)	0.414		1.136(0.974-1.326)	0.1036		3.695(2.174-6.281)	1.367e-06
rs78842699	3	125998410	A	AT,ATT	0.8919,0.0823	0.8698,0.1093	0.7219,0.1916	ALDH1L1-AS2-KLF15	intergenic_region	ATT	1.002(0.961-1.044)	0.9395		1.007(0.887-1.143)	0.9183		1.12(1.003-1.251)	0.04384		1.044(0.886-1.229)	0.609		1.097(0.937-1.285)	0.2497		3.778(2.216-6.443)	1.052e-06
rs368635392	3	126001293	0	0	0	0	0	ALDH1L1-AS2-KLF15	intergenic_region	TTA	1.028(0.991-1.066)	0.1355		0.984(0.879-1.101)	0.7754		1.121(1.016-1.236)	0.02237		1.073(0.929-1.239)	0.3402		1.094(0.952-1.258)	0.2053		3.057(1.841-5.077)	1.58e-05
rs11715987	3	127462250	G	A	0.0258	0.1541	0.0793	MGLL	intron_variant	A	1.058(0.992-1.13)	0.08844		1.067(0.878-1.298)	0.5134		1.167(0.983-1.386)	0.07839		1.049(0.81-1.358)	0.716		1.126(0.879-1.443)	0.3463		4.747(2.377-9.478)	1.016e-05
rs9848829	3	140101327	T	A	0.7232	0.2823	0.4899	CLSTN2	intron_variant	T	0.964(0.939-0.99)	0.006319		0.985(0.909-1.068)	0.716		1.035(0.962-1.114)	0.3543		0.968(0.868-1.079)	0.5571		1.112(1.005-1.231)	0.04062		0.9(0.536-1.511)	0.6904
rs6793803	3	140101406	C	T	0.6736	0.2406	0.464	CLSTN2	intron_variant	C	0.964(0.941-0.988)	0.003675		1.003(0.93-1.08)	0.9469		0.984(0.918-1.054)	0.6397		0.924(0.835-1.022)	0.1258		1.051(0.955-1.157)	0.3116		0.925(0.578-1.481)	0.7461
rs76629804	3	152331995	A	C	0.1161	0.0517	0.0605	MBNL1-P2RY1	intergenic_region	C	0.999(0.963-1.036)	0.9538		1.101(0.989-1.225)	0.07924		0.949(0.856-1.052)	0.3215		0.9(0.771-1.049)	0.1765		0.982(0.851-1.134)	0.8079		1.384(0.739-2.591)	0.3104
rs74942670	3	152506114	G	T	0.1151	0.0457	0.0648	MBNL1-P2RY1	intergenic_region	T	1.017(0.981-1.054)	0.3581		1.11(0.998-1.235)	0.05354		0.968(0.874-1.072)	0.5295		0.875(0.751-1.02)	0.08682		1.039(0.903-1.195)	0.5954		1.431(0.778-2.63)	0.2489
rs79060012	3	159609724	T	G	0.0506	0	0	IQCJ-SCHIP1	intron_variant	G	0.951(0.897-1.009)	0.09726		0.901(0.749-1.085)	0.271		0.671(0.552-0.815)	5.692e-05		0.895(0.696-1.15)	0.3857		0.487(0.356-0.667)	7.395e-06		0.295(0.04-2.157)	0.229
rs78416326	3	170074517	G	C	0.2381	0.1829	0.2522	SKIL	upstream_gene_variant	C	0.973(0.947-1)	0.05021		0.939(0.863-1.022)	0.1455		1.005(0.932-1.085)	0.8934		0.991(0.887-1.107)	0.8657		0.974(0.874-1.085)	0.627		2.872(1.78-4.635)	1.544e-05
rs76111967	3	174749494	A	G	0.2778	0.17	0.2392	NAALADL2	intron_variant	G	0.962(0.937-0.987)	0.003702		1.063(0.981-1.151)	0.1345		0.958(0.889-1.032)	0.2597		1.03(0.926-1.145)	0.5857		0.907(0.815-1.009)	0.07238		0.712(0.413-1.226)	0.2203
rs77666731	3	174760337	C	T	0.2619	0.1163	0.1873	NAALADL2	intron_variant	T	0.962(0.937-0.988)	0.004604		1.059(0.977-1.147)	0.1646		0.956(0.887-1.03)	0.2394		1.027(0.923-1.143)	0.6226		0.907(0.814-1.01)	0.07458		0.682(0.393-1.182)	0.1724
rs6788065	3	174767354	C	T	0.2629	0.1233	0.2075	NAALADL2	intron_variant	T	0.962(0.937-0.988)	0.004386		1.047(0.966-1.135)	0.2609		0.952(0.884-1.027)	0.2023		1.016(0.913-1.131)	0.7643		0.909(0.817-1.012)	0.08204		0.682(0.393-1.181)	0.1719
rs7619132	3	174767735	C	T	0.2679	0.1809	0.2997	NAALADL2	intron_variant	T	0.959(0.934-0.984)	0.00173		1.049(0.968-1.136)	0.2443		0.955(0.886-1.029)	0.2242		1.03(0.927-1.146)	0.5811		0.903(0.812-1.005)	0.06163		0.66(0.38-1.147)	0.141
rs75030756	3	174768342	G	T	0.2649	0.1412	0.2579	NAALADL2	intron_variant	T	0.963(0.938-0.989)	0.005098		1.052(0.971-1.14)	0.2156		0.939(0.871-1.012)	0.1001		0.997(0.896-1.11)	0.9565		0.9(0.809-1.003)	0.05596		0.676(0.39-1.171)	0.1623
rs200088515	3	174770468	AAT	A	0.2619	0.1382	0.196	NAALADL2	intron_variant	A	0.963(0.938-0.989)	0.005703		1.047(0.966-1.135)	0.2623		0.954(0.885-1.028)	0.2155		1.021(0.918-1.136)	0.7028		0.908(0.815-1.01)	0.07662		0.681(0.393-1.18)	0.1707
rs201808165	3	174770477	C	T	0.2619	0.1382	0.196	NAALADL2	intron_variant	T	0.963(0.938-0.989)	0.005639		1.047(0.966-1.135)	0.2597		0.954(0.885-1.028)	0.2162		1.021(0.918-1.136)	0.7014		0.908(0.815-1.01)	0.07675		0.681(0.393-1.18)	0.1707
rs572871950	3	193630274	AG	A	0.0069	0	0	OPA1-LOC647323	intergenic_region	A	0.934(0.839-1.039)	0.2108		0.683(0.472-0.989)	0.04339		1.516(1.18-1.946)	0.001114		1.524(1.059-2.193)	0.0232		1.54(1.09-2.175)	0.01438		-	-
rs192167543	4	767319	C	T	0.0794	0	0	PCGF3	downstream_gene_variant	T	1.006(0.955-1.059)	0.8246		1.193(1.027-1.386)	0.02136		1.151(1.003-1.32)	0.04524		1.144(0.936-1.399)	0.1901		1.196(0.988-1.447)	0.06652		0.44(0.108-1.793)	0.252
rs141486276	4	772764	T	G	0.0079	0.0089	0.0403	LOC100129917	downstream_gene_variant	G	0.91(0.828-1)	0.04951		0.943(0.708-1.254)	0.6845		1.178(0.92-1.51)	0.1941		0.883(0.577-1.35)	0.5645		1.444(1.06-1.967)	0.0197		0.861(0.113-6.577)	0.8856
rs79012420	4	979829	C	T	0.0188	0	0.0014	IDUA	upstream_gene_variant	T	1.015(0.917-1.122)	0.779		1.13(0.835-1.529)	0.4297		1.68(1.339-2.108)	7.409e-06		1.677(1.209-2.326)	0.001941		1.722(1.251-2.37)	0.0008511		0.907(0.119-6.916)	0.9246
rs377407916	4	5491355	A	T	0.0516	0	0.0072	STK32B	intron_variant	T	0.931(0.894-0.969)	0.0004873		0.888(0.784-1.006)	0.06172		0.902(0.803-1.014)	0.08528		0.984(0.832-1.163)	0.8489		0.842(0.713-0.995)	0.04392		0.727(0.297-1.783)	0.4867
rs73091014	4	6626263	T	C	0.0119	0.0119	0.0274	MAN2B2	downstream_gene_variant	C	1.039(0.957-1.127)	0.3637		1.036(0.811-1.324)	0.7763		1.227(0.993-1.515)	0.05817		1.121(0.818-1.537)	0.4767		1.288(0.961-1.726)	0.09097		2.14(0.628-7.296)	0.2241
rs1174381991	4	21110724	0	0	0	0	0	KCNIP4	intron_variant	A	0.787(0.71-0.873)	5.436e-06		0.921(0.672-1.261)	0.6064		0.614(0.431-0.876)	0.007113		0.715(0.431-1.187)	0.1945		0.571(0.346-0.941)	0.02799		-	-
rs78192914	4	28131336	T	A	0.0169	0.0676	0.0245	LOC101929199-MIR4275	intergenic_region	A	0.978(0.907-1.054)	0.5594		1.2(0.97-1.485)	0.09382		1.143(0.936-1.395)	0.1904		0.927(0.675-1.272)	0.6371		1.197(0.908-1.577)	0.2019		6.143(2.82-13.38)	4.875e-06
rs6858726	4	28136301	G	T	0.0169	0.0676	0.0245	LOC101929199-MIR4275	intergenic_region	T	0.978(0.907-1.054)	0.5594		1.2(0.97-1.485)	0.09382		1.143(0.936-1.395)	0.1904		0.927(0.675-1.272)	0.6371		1.197(0.908-1.577)	0.2019		6.143(2.82-13.38)	4.875e-06
rs114818723	4	28164939	C	T	0.0169	0.0666	0.0245	LOC101929199-MIR4275	intergenic_region	T	0.978(0.907-1.054)	0.5594		1.2(0.97-1.485)	0.09382		1.143(0.936-1.395)	0.1904		0.927(0.675-1.272)	0.6371		1.197(0.908-1.577)	0.2019		6.143(2.82-13.38)	4.875e-06
rs117916206	4	30513808	C	A,T	0.0327,0	0,0.001	0,0	MIR4275-PCDH7	intergenic_region	A	0.97(0.908-1.036)	0.3586		0.744(0.595-0.931)	0.009733		1.166(0.979-1.388)	0.08486		0.873(0.652-1.17)	0.3634		1.466(1.177-1.826)	0.0006347		0.441(0.06-3.247)	0.4213
rs149146743	4	31318142	A	C	0.0099	0	0	LOC102723778-LOC102723828	intergenic_region	C	1.014(0.956-1.076)	0.6364		0.943(0.783-1.137)	0.54		1.301(1.121-1.51)	0.0005406		1.23(0.986-1.534)	0.06624		1.385(1.128-1.701)	0.001876		0.933(0.281-3.104)	0.91
rs56082512	4	36407073	G	T	0.12	0.0229	0.1816	DTHD1-MIR1255B1	intergenic_region	T	1.014(0.978-1.051)	0.4501		1.061(0.951-1.183)	0.2895		1.067(0.967-1.178)	0.1974		1.049(0.907-1.212)	0.5206		1.018(0.884-1.174)	0.8001		3.189(1.884-5.4)	1.584e-05
rs112508140	4	36409086	CAA	C	0.12	0.0229	0.1816	DTHD1-MIR1255B1	intergenic_region	C	1.014(0.978-1.051)	0.4501		1.061(0.951-1.183)	0.2895		1.067(0.967-1.178)	0.1974		1.049(0.907-1.212)	0.5206		1.018(0.884-1.174)	0.8001		3.189(1.884-5.4)	1.584e-05
rs112205247	4	36409242	TTAAAAG	T	0.12	0.0229	0.1816	DTHD1-MIR1255B1	intergenic_region	T	1.014(0.978-1.051)	0.4501		1.061(0.951-1.183)	0.2895		1.067(0.967-1.178)	0.1974		1.049(0.907-1.212)	0.5206		1.018(0.884-1.174)	0.8001		3.189(1.884-5.4)	1.584e-05
rs56292509	4	36414469	G	A	0.12	0.0229	0.1801	DTHD1-MIR1255B1	intergenic_region	A	1.015(0.979-1.052)	0.4258		1.057(0.947-1.179)	0.3228		1.066(0.966-1.177)	0.2044		1.049(0.908-1.212)	0.5135		1.015(0.881-1.17)	0.8367		3.203(1.892-5.423)	1.463e-05
rs73233187	4	36420672	A	G	0.12	0.0229	0.183	DTHD1-MIR1255B1	intergenic_region	G	1.016(0.98-1.053)	0.3984		1.06(0.95-1.182)	0.2973		1.069(0.968-1.18)	0.1886		1.049(0.908-1.212)	0.5187		1.021(0.886-1.176)	0.7784		3.192(1.885-5.404)	1.56e-05
rs73233190	4	36422532	T	A	0.12	0.0219	0.1787	DTHD1-MIR1255B1	intergenic_region	A	1.019(0.984-1.056)	0.2945		1.045(0.939-1.164)	0.4186		1.084(0.985-1.194)	0.1005		1.044(0.906-1.203)	0.5538		1.055(0.92-1.21)	0.4431		3.191(1.911-5.329)	9.177e-06
rs73233191	4	36422648	A	G	0.12	0.0219	0.1801	DTHD1-MIR1255B1	intergenic_region	G	1.019(0.984-1.056)	0.2958		1.048(0.941-1.167)	0.3907		1.086(0.987-1.197)	0.09198		1.049(0.91-1.209)	0.5083		1.055(0.92-1.21)	0.4445		3.181(1.905-5.313)	9.755e-06
rs73233192	4	36422876	G	T	0.12	0.0219	0.1801	DTHD1-MIR1255B1	intergenic_region	T	1.02(0.985-1.057)	0.2613		1.05(0.944-1.169)	0.37		1.083(0.984-1.193)	0.1027		1.054(0.916-1.213)	0.4646		1.045(0.91-1.199)	0.5339		3.172(1.899-5.3)	1.042e-05
rs73233193	4	36422973	G	A	0.12	0.0219	0.1801	DTHD1-MIR1255B1	intergenic_region	A	1.019(0.984-1.056)	0.2958		1.048(0.941-1.167)	0.3907		1.086(0.987-1.197)	0.09198		1.049(0.91-1.209)	0.5083		1.055(0.92-1.21)	0.4445		3.181(1.905-5.313)	9.755e-06
rs11935565	4	36423712	G	A	0.12	0.0229	0.1787	MIR1255B1	downstream_gene_variant	A	1.019(0.984-1.056)	0.2945		1.045(0.939-1.164)	0.4186		1.084(0.985-1.194)	0.1005		1.044(0.906-1.203)	0.5538		1.055(0.92-1.21)	0.4431		3.191(1.911-5.329)	9.177e-06
rs73233196	4	36424671	G	A	0.12	0.0219	0.1801	MIR1255B1	downstream_gene_variant	A	1.02(0.984-1.056)	0.2841		1.048(0.942-1.167)	0.3895		1.084(0.985-1.194)	0.1005		1.044(0.906-1.203)	0.5535		1.055(0.92-1.211)	0.4408		3.181(1.905-5.313)	9.755e-06
rs73233198	4	36425456	T	C	0.12	0.0219	0.1801	MIR1255B1	downstream_gene_variant	C	1.019(0.984-1.056)	0.2863		1.048(0.942-1.167)	0.3899		1.084(0.985-1.194)	0.1006		1.044(0.906-1.203)	0.5535		1.055(0.92-1.211)	0.4411		3.181(1.905-5.313)	9.755e-06
rs6855055	4	36429725	G	A	0.12	0.0219	0.1801	MIR1255B1	upstream_gene_variant	A	1.019(0.984-1.056)	0.2905		1.045(0.939-1.164)	0.4187		1.084(0.985-1.194)	0.1006		1.044(0.906-1.203)	0.5512		1.055(0.92-1.21)	0.4462		3.191(1.911-5.329)	9.177e-06
rs57723063	4	36435381	T	C	0.12	0.0557	0.219	MIR1255B1-LOC100508631	intergenic_region	C	1.019(0.984-1.056)	0.2981		1.05(0.943-1.169)	0.3719		1.083(0.983-1.193)	0.1067		1.042(0.905-1.201)	0.5659		1.054(0.919-1.209)	0.4537		3.178(1.903-5.309)	9.994e-06
rs10004535	4	36436057	C	A	0.12	0.0567	0.219	MIR1255B1-LOC100508631	intergenic_region	A	1.019(0.984-1.056)	0.2981		1.05(0.943-1.169)	0.3719		1.083(0.983-1.193)	0.1067		1.042(0.905-1.201)	0.5659		1.054(0.919-1.209)	0.4537		3.178(1.903-5.309)	9.994e-06
rs56094883	4	36436368	C	T	0.12	0.0557	0.219	MIR1255B1-LOC100508631	intergenic_region	T	1.019(0.984-1.056)	0.2981		1.05(0.943-1.169)	0.3719		1.083(0.983-1.193)	0.1067		1.042(0.905-1.201)	0.5659		1.054(0.919-1.209)	0.4537		3.178(1.903-5.309)	9.994e-06
rs11945452	4	36436727	G	A	0.12	0.0219	0.1801	MIR1255B1-LOC100508631	intergenic_region	A	1.019(0.984-1.056)	0.292		1.045(0.939-1.164)	0.4185		1.084(0.985-1.194)	0.1003		1.044(0.906-1.203)	0.5507		1.055(0.92-1.21)	0.4452		3.191(1.911-5.329)	9.177e-06
rs145503420	4	36439314	A	C	0.119	0.0219	0.1801	MIR1255B1-LOC100508631	intergenic_region	C	1.02(0.984-1.056)	0.2839		1.043(0.936-1.161)	0.446		1.085(0.985-1.195)	0.09901		1.044(0.906-1.204)	0.5487		1.055(0.92-1.211)	0.4428		3.196(1.914-5.336)	8.861e-06
rs144291106	4	36440832	G	A	0.12	0.0219	0.1801	MIR1255B1-LOC100508631	intergenic_region	A	1.019(0.984-1.056)	0.2958		1.045(0.939-1.164)	0.4185		1.084(0.985-1.194)	0.09986		1.044(0.906-1.204)	0.5487		1.055(0.92-1.21)	0.4452		3.191(1.911-5.329)	9.177e-06
rs10213244	4	36442015	A	G	0.12	0.0557	0.219	MIR1255B1-LOC100508631	intergenic_region	G	1.019(0.984-1.056)	0.2973		1.05(0.943-1.169)	0.3719		1.083(0.983-1.192)	0.1072		1.042(0.904-1.201)	0.5681		1.054(0.919-1.209)	0.4537		3.178(1.903-5.309)	9.994e-06
rs1318914435	4	36452142	0	0	0	0	0	MIR1255B1-LOC100508631	intergenic_region	C	1.019(0.983-1.055)	0.3067		1.051(0.944-1.17)	0.3651		1.081(0.982-1.191)	0.1126		1.041(0.903-1.2)	0.5833		1.053(0.917-1.208)	0.4648		3.182(1.905-5.314)	9.755e-06
rs67587417	4	36511690	A	G	0.1081	0.0219	0.1931	MIR1255B1-LOC100508631	intergenic_region	G	1.015(0.979-1.053)	0.409		1.02(0.913-1.14)	0.7253		1.069(0.968-1.181)	0.185		1.03(0.891-1.192)	0.6884		1.038(0.902-1.195)	0.604		3.256(1.924-5.509)	1.087e-05
rs9683484	4	36514680	G	A	0.1042	0.0209	0.1888	MIR1255B1-LOC100508631	intergenic_region	A	1.014(0.978-1.052)	0.4469		1.009(0.903-1.128)	0.8729		1.067(0.966-1.178)	0.2002		1.026(0.887-1.188)	0.7296		1.037(0.9-1.194)	0.6169		3.303(1.953-5.585)	8.268e-06
rs28656190	4	36521271	C	A	0.1131	0.0567	0.2248	MIR1255B1-LOC100508631	intergenic_region	A	1.012(0.976-1.049)	0.5258		1.007(0.901-1.125)	0.9019		1.062(0.962-1.172)	0.2362		1.024(0.885-1.185)	0.7506		1.03(0.895-1.186)	0.6825		3.274(1.936-5.538)	9.755e-06
rs28589658	4	36521272	C	G	0.1131	0.0567	0.2248	MIR1255B1-LOC100508631	intergenic_region	G	1.012(0.976-1.049)	0.5258		1.007(0.901-1.125)	0.9019		1.062(0.962-1.172)	0.2362		1.024(0.885-1.185)	0.7506		1.03(0.895-1.186)	0.6825		3.274(1.936-5.538)	9.755e-06
rs80198804	4	36524486	C	T	0.1121	0.0209	0.1787	MIR1255B1-LOC100508631	intergenic_region	T	1.011(0.975-1.048)	0.5493		1.005(0.899-1.123)	0.9306		1.067(0.966-1.178)	0.1999		1.029(0.889-1.19)	0.7014		1.035(0.899-1.191)	0.6354		3.289(1.945-5.562)	8.92e-06
rs140348010	4	36534318	C	T	0.0179	0.0209	0.0432	MIR1255B1-LOC100508631	intergenic_region	T	1.016(0.946-1.09)	0.6679		0.865(0.681-1.098)	0.2331		1.026(0.842-1.25)	0.7976		0.95(0.707-1.279)	0.7369		0.975(0.736-1.291)	0.8586		8.072(3.238-20.12)	7.414e-06
rs12651011	4	40725234	C	G	0.0129	0	0	RBM47-NSUN7	intergenic_region	G	1.046(0.937-1.169)	0.4232		1.01(0.721-1.415)	0.9551		1.145(0.851-1.541)	0.3711		1.137(0.735-1.761)	0.5638		0.854(0.532-1.372)	0.5145		11.13(4.266-29.03)	8.411e-07
rs28509200	4	71466451	C	T	0.1865	0.1292	0.1542	AMBN	intron_variant	T	1.009(0.982-1.037)	0.5221		0.975(0.897-1.06)	0.5589		1.122(1.042-1.209)	0.002355		1.201(1.08-1.336)	0.0007522		1.039(0.934-1.156)	0.4773		1.484(0.919-2.397)	0.1068
rs13137545	4	71594175	G	A	0.4534	0.6123	0.5663	RUFY3	intron_variant	A	0.954(0.932-0.976)	5.975e-05		1.036(0.965-1.112)	0.3283		1.021(0.957-1.089)	0.5298		1.046(0.952-1.149)	0.3536		1(0.913-1.095)	0.9994		1.082(0.697-1.681)	0.7241
rs545373899	4	71595652	G	GT	0.4365	0.5199	0.513	RUFY3	upstream_gene_variant	GT	0.956(0.935-0.979)	0.0001708		1.042(0.971-1.119)	0.2521		1.025(0.961-1.094)	0.4543		1.056(0.961-1.162)	0.2577		1.001(0.913-1.097)	0.9818		1.034(0.658-1.626)	0.8836
rs118190473	4	79578251	T	C	0.0952	0.0099	0.0231	LINC01094	intron_variant	C	1.08(1.047-1.114)	1.206e-06		0.924(0.838-1.02)	0.1179		0.992(0.908-1.083)	0.8522		1.059(0.936-1.197)	0.3636		0.935(0.822-1.062)	0.302		0.538(0.254-1.139)	0.1052
rs75759936	4	79619199	C	A	0.1032	0.001	0.0231	LINC01094-BMP2K	intergenic_region	A	1.085(1.05-1.121)	9.373e-07		0.958(0.865-1.061)	0.4143		0.972(0.886-1.066)	0.5459		1.003(0.88-1.145)	0.959		0.94(0.822-1.074)	0.3621		0.736(0.363-1.494)	0.3966
rs7660883	4	87982876	C	G	0.4048	0.3628	0.3473	AFF1	intron_variant	G	0.943(0.922-0.965)	3.813e-07		1.005(0.938-1.078)	0.8841		1.002(0.94-1.068)	0.9558		0.974(0.888-1.068)	0.5711		1.048(0.958-1.147)	0.306		0.703(0.446-1.109)	0.1299
rs10597574	4	87983007	ATG	A	0.4048	0.3688	0.3588	AFF1	intron_variant	A	0.943(0.922-0.965)	4.491e-07		1.009(0.941-1.082)	0.7983		1.005(0.943-1.071)	0.89		0.975(0.889-1.07)	0.5933		1.053(0.962-1.152)	0.2612		0.697(0.443-1.098)	0.1195
rs759726319	4	87983900	0	0	0	0	0	AFF1	intron_variant	C	0.943(0.922-0.965)	4.301e-07		1.009(0.941-1.082)	0.7983		1.003(0.942-1.07)	0.9155		0.973(0.887-1.067)	0.5614		1.053(0.962-1.152)	0.2612		0.697(0.443-1.098)	0.1195
rs28432336	4	87984331	A	G	0.4048	0.3678	0.3386	AFF1	intron_variant	G	0.943(0.922-0.965)	4.068e-07		1.009(0.941-1.081)	0.8016		1.003(0.942-1.07)	0.9156		0.973(0.887-1.067)	0.5602		1.053(0.962-1.152)	0.2607		0.697(0.443-1.098)	0.1195
rs11946481	4	87984610	C	T	0.4048	0.3628	0.3473	AFF1	intron_variant	T	0.943(0.922-0.965)	4.25e-07		1.008(0.941-1.081)	0.8126		1.004(0.942-1.07)	0.9084		0.972(0.886-1.066)	0.5436		1.055(0.964-1.154)	0.2464		0.701(0.446-1.103)	0.1242
rs3775228	4	87985166	C	T	0.3899	0.3807	0.3415	AFF1	intron_variant	T	1.058(1.033-1.083)	2.836e-06		0.954(0.887-1.026)	0.2052		1.011(0.946-1.079)	0.7564		0.996(0.905-1.096)	0.9347		1.019(0.928-1.119)	0.6914		0.967(0.615-1.521)	0.8836
rs17668131	4	87985530	G	T	0.3938	0.4115	0.3573	AFF1	intron_variant	T	1.059(1.034-1.084)	1.957e-06		0.959(0.892-1.031)	0.2588		1.012(0.948-1.081)	0.7201		0.995(0.904-1.095)	0.9173		1.024(0.933-1.124)	0.6176		0.956(0.608-1.504)	0.8457
rs72877984	4	87985721	G	A	0.4048	0.3628	0.3516	AFF1	intron_variant	A	0.943(0.922-0.965)	4.864e-07		1.009(0.941-1.082)	0.799		1.004(0.942-1.07)	0.8939		0.975(0.889-1.069)	0.5897		1.053(0.962-1.152)	0.2622		0.697(0.443-1.098)	0.1195
rs10018904	4	87986206	G	C	0.3938	0.4115	0.3573	AFF1	intron_variant	C	1.059(1.034-1.084)	1.957e-06		0.959(0.892-1.031)	0.2588		1.012(0.948-1.081)	0.7201		0.995(0.904-1.095)	0.9173		1.024(0.933-1.124)	0.6176		0.956(0.608-1.504)	0.8457
rs28677145	4	87986381	G	A	0.4048	0.3628	0.3516	AFF1	intron_variant	A	0.943(0.922-0.965)	4.689e-07		1.009(0.941-1.082)	0.7983		1.005(0.943-1.071)	0.8902		0.975(0.889-1.07)	0.593		1.053(0.962-1.152)	0.2612		0.697(0.443-1.098)	0.1195
rs13120301	4	87986395	C	T	0.3938	0.4115	0.3573	AFF1	intron_variant	T	1.058(1.034-1.083)	2.266e-06		0.959(0.892-1.031)	0.2592		1.011(0.947-1.08)	0.7386		0.993(0.902-1.093)	0.8854		1.024(0.933-1.124)	0.6141		0.956(0.608-1.504)	0.8457
rs236679	4	87986601	A	C	0.3938	0.4115	0.3573	AFF1	intron_variant	C	1.058(1.034-1.084)	2.159e-06		0.959(0.892-1.031)	0.2554		1.014(0.949-1.083)	0.6822		0.999(0.908-1.099)	0.9853		1.023(0.933-1.123)	0.6254		0.956(0.608-1.504)	0.8457
rs1325429425	4	87987740	0	0	0	0	0	AFF1	intron_variant	C	1.058(1.033-1.083)	2.838e-06		0.954(0.887-1.025)	0.2002		1.012(0.947-1.081)	0.7217		0.999(0.908-1.099)	0.9806		1.019(0.929-1.119)	0.6865		0.967(0.615-1.522)	0.8857
rs236681	4	87988508	T	G	0.3958	0.4115	0.3588	AFF1	intron_variant	G	1.058(1.034-1.083)	2.21e-06		0.958(0.891-1.03)	0.2455		1.013(0.948-1.082)	0.7043		0.999(0.908-1.099)	0.9784		1.022(0.931-1.121)	0.6477		0.956(0.608-1.504)	0.8457
rs2280952	4	87988540	T	C	0.3938	0.4115	0.3588	AFF1	intron_variant	C	1.058(1.034-1.084)	2.183e-06		0.958(0.891-1.03)	0.2451		1.013(0.948-1.082)	0.7019		0.999(0.908-1.099)	0.9792		1.022(0.931-1.122)	0.6453		0.956(0.608-1.504)	0.8457
rs2280953	4	87988590	C	T	0.3938	0.4115	0.3588	AFF1	intron_variant	T	1.059(1.034-1.084)	2.026e-06		0.958(0.891-1.03)	0.2451		1.013(0.948-1.082)	0.7016		0.999(0.908-1.099)	0.9789		1.022(0.931-1.122)	0.6448		0.956(0.608-1.504)	0.8457
rs2280954	4	87988862	A	G	0.3938	0.4115	0.3588	AFF1	intron_variant	G	1.059(1.034-1.084)	1.873e-06		0.957(0.89-1.029)	0.2314		1.013(0.949-1.082)	0.7002		0.999(0.908-1.099)	0.9781		1.022(0.932-1.122)	0.6428		0.956(0.608-1.505)	0.8466
rs3775226	4	87989465	G	A	0.3889	0.1938	0.2262	AFF1	intron_variant	A	1.058(1.033-1.083)	2.675e-06		0.952(0.885-1.023)	0.1814		1.011(0.947-1.08)	0.7395		0.998(0.907-1.099)	0.9741		1.018(0.928-1.118)	0.7041		0.968(0.615-1.522)	0.8866
rs11097127	4	87990334	G	T	0.4038	0.3648	0.3487	AFF1	intron_variant	T	0.942(0.921-0.964)	2.36e-07		1.012(0.945-1.085)	0.727		1.008(0.945-1.074)	0.815		0.977(0.891-1.072)	0.6248		1.057(0.967-1.157)	0.2238		0.7(0.445-1.102)	0.1236
rs11461770	4	87990865	C	CA	0.4087	0.3996	0.3761	AFF1	intron_variant	CA	0.944(0.922-0.965)	5.747e-07		1.014(0.946-1.087)	0.6954		1.008(0.945-1.074)	0.8169		0.974(0.888-1.068)	0.5707		1.061(0.97-1.161)	0.1961		0.696(0.442-1.095)	0.1171
rs3736668	4	87992210	T	C	0.3879	0.1938	0.2262	AFF1	intron_variant	C	1.058(1.033-1.083)	3.15e-06		0.953(0.886-1.025)	0.1925		1.011(0.946-1.08)	0.7489		1(0.909-1.101)	0.9975		1.016(0.926-1.115)	0.7381		0.963(0.612-1.515)	0.8703
rs3736669	4	87992753	G	A	0.4137	0.3688	0.3588	AFF1	intron_variant	A	0.943(0.922-0.965)	3.76e-07		1.011(0.943-1.084)	0.7559		1.01(0.948-1.077)	0.7499		0.97(0.884-1.064)	0.519		1.07(0.979-1.171)	0.1375		0.7(0.446-1.1)	0.1224
rs75859984	4	87993514	0	0	0	0	0	AFF1	intron_variant	C	0.946(0.924-0.969)	3.863e-06		1.019(0.948-1.094)	0.6128		1.014(0.95-1.083)	0.6712		1.01(0.918-1.111)	0.8347		1.032(0.941-1.132)	0.4999		0.843(0.531-1.336)	0.4671
rs17012368	4	87996119	T	G	0.4058	0.3688	0.3141	AFF1	intron_variant	G	0.943(0.922-0.965)	5.143e-07		1.01(0.942-1.082)	0.7854		1.021(0.958-1.088)	0.5192		0.991(0.903-1.087)	0.8469		1.071(0.979-1.172)	0.1347		0.7(0.445-1.102)	0.1232
rs2125787	4	87996623	A	G	0.4097	0.3986	0.3343	AFF1	intron_variant	G	0.944(0.923-0.966)	7.229e-07		1.014(0.946-1.087)	0.6871		1.018(0.955-1.085)	0.5777		0.979(0.892-1.073)	0.6474		1.078(0.985-1.179)	0.1017		0.694(0.441-1.093)	0.1152
rs17605615	4	87996745	G	A	0.381	0.3807	0.3487	AFF1	intron_variant	A	1.059(1.034-1.084)	2.182e-06		0.951(0.884-1.023)	0.1757		1.005(0.941-1.074)	0.8729		0.999(0.908-1.099)	0.9788		1.006(0.916-1.104)	0.9054		0.981(0.624-1.541)	0.9333
rs11408312	4	87997408	C	CT	0.4097	0.3986	0.3372	AFF1	intron_variant	CT	0.944(0.923-0.966)	7.247e-07		1.014(0.946-1.087)	0.6863		1.018(0.956-1.085)	0.5768		0.979(0.892-1.074)	0.648		1.078(0.985-1.179)	0.1015		0.694(0.441-1.093)	0.1152
rs9998251	4	87999055	G	A	0.4058	0.3628	0.3055	AFF1	intron_variant	A	0.943(0.922-0.965)	4.933e-07		1.012(0.944-1.084)	0.7449		1.017(0.954-1.083)	0.6142		0.976(0.889-1.07)	0.5994		1.076(0.984-1.178)	0.1079		0.707(0.45-1.112)	0.1339
rs236995	4	88000423	C	G	0.4097	0.3926	0.3285	AFF1	intron_variant	G	0.944(0.923-0.966)	6.466e-07		1.014(0.946-1.087)	0.6897		1.017(0.954-1.084)	0.6018		0.976(0.89-1.071)	0.6135		1.078(0.985-1.179)	0.1021		0.694(0.441-1.093)	0.1152
rs3775223	4	88000446	A	T	0.4058	0.3628	0.3055	AFF1	intron_variant	T	0.943(0.922-0.964)	3.566e-07		1.009(0.941-1.081)	0.8048		1.015(0.952-1.082)	0.6512		0.975(0.889-1.069)	0.5891		1.074(0.982-1.175)	0.1195		0.702(0.446-1.105)	0.1262
rs554274580	4	88002304	A	G	0	0.0099	0.0029	AFF1	intron_variant	A	1.057(1.033-1.081)	1.953e-06		0.984(0.917-1.055)	0.6474		1.005(0.942-1.072)	0.8802		1.014(0.924-1.113)	0.7682		0.99(0.904-1.084)	0.831		1.044(0.665-1.639)	0.8505
rs3836602	4	88004814	A	ATT	0.4058	0.3688	0.3141	AFF1	intron_variant	ATT	0.943(0.922-0.965)	4.451e-07		1.011(0.943-1.084)	0.7615		1.015(0.952-1.082)	0.6506		0.977(0.891-1.072)	0.6216		1.072(0.98-1.172)	0.1304		0.702(0.446-1.105)	0.1262
rs236996	4	88005203	G	A	0.4097	0.3986	0.3343	AFF1	intron_variant	A	0.943(0.922-0.965)	5.112e-07		1.019(0.951-1.093)	0.5925		1.019(0.956-1.086)	0.563		0.982(0.896-1.078)	0.7073		1.075(0.983-1.177)	0.1125		0.694(0.441-1.093)	0.1148
rs151451	4	88006367	C	T	0.38	0.1958	0.2248	AFF1	intron_variant	T	1.058(1.033-1.083)	2.633e-06		0.952(0.885-1.024)	0.1846		1.006(0.941-1.074)	0.87		1(0.909-1.1)	0.9961		1.005(0.916-1.104)	0.914		0.976(0.621-1.534)	0.9161
rs4693156	4	88007227	T	C	0.4058	0.3688	0.317	AFF1	intron_variant	C	0.944(0.922-0.965)	5.578e-07		1.005(0.937-1.077)	0.894		1.014(0.952-1.081)	0.6603		0.979(0.892-1.073)	0.6471		1.065(0.973-1.165)	0.1712		0.767(0.489-1.203)	0.2479
rs236984	4	88008614	G	A	0.4097	0.3996	0.3372	AFF1	intron_variant	A	0.944(0.923-0.966)	8.313e-07		1.016(0.948-1.089)	0.66		1.016(0.953-1.083)	0.6265		0.974(0.888-1.069)	0.5836		1.077(0.985-1.178)	0.1053		0.699(0.445-1.099)	0.1213
rs236985	4	88008782	G	A	0.4097	0.3986	0.3401	AFF1	intron_variant	A	0.945(0.923-0.966)	8.487e-07		1.015(0.947-1.088)	0.6828		1.015(0.952-1.082)	0.6481		0.972(0.886-1.067)	0.5527		1.077(0.985-1.178)	0.1053		0.7(0.445-1.102)	0.1232
rs769539249	4	88009037	0	0	0	0	0	AFF1	intron_variant	C	0.943(0.922-0.965)	4.931e-07		1.011(0.943-1.083)	0.7634		1.014(0.952-1.081)	0.6622		0.975(0.888-1.069)	0.5864		1.073(0.981-1.174)	0.1249		0.706(0.449-1.11)	0.1319
rs236676	4	88009620	G	A	0.38	0.1938	0.2363	AFF1	intron_variant	A	1.058(1.034-1.083)	2.512e-06		0.951(0.885-1.023)	0.1769		1.006(0.942-1.075)	0.858		1(0.908-1.1)	0.9952		1.006(0.916-1.105)	0.8985		0.979(0.623-1.539)	0.9279
rs1239958680	4	88009757	0	0	0	0	0	AFF1	intron_variant	A	0.944(0.923-0.966)	8.324e-07		1.014(0.946-1.087)	0.6934		1.017(0.954-1.084)	0.6067		0.977(0.89-1.071)	0.6152		1.077(0.984-1.178)	0.1064		0.701(0.446-1.101)	0.123
rs236987	4	88009779	C	T	0.4097	0.3926	0.3285	AFF1	intron_variant	T	0.945(0.923-0.966)	8.689e-07		1.015(0.947-1.088)	0.6723		1.017(0.954-1.084)	0.6085		0.976(0.89-1.071)	0.6134		1.077(0.984-1.178)	0.1064		0.699(0.445-1.099)	0.1213
rs3775221	4	88011793	T	G	0.4058	0.3688	0.317	AFF1	intron_variant	G	0.943(0.922-0.965)	3.916e-07		1.012(0.944-1.085)	0.7301		1.016(0.953-1.082)	0.6364		0.977(0.89-1.072)	0.619		1.071(0.979-1.172)	0.1324		0.738(0.47-1.158)	0.186
rs2045592	4	88014346	C	G	0.4058	0.3688	0.317	AFF1	intron_variant	G	0.944(0.923-0.966)	6.229e-07		1.011(0.943-1.084)	0.7591		1.016(0.953-1.083)	0.6311		0.98(0.893-1.075)	0.6624		1.071(0.979-1.171)	0.1354		0.702(0.446-1.106)	0.1269
rs3775220	4	88014753	A	G	0.4058	0.3688	0.317	AFF1	intron_variant	G	0.943(0.922-0.965)	5.107e-07		1.014(0.946-1.087)	0.702		1.018(0.955-1.085)	0.5797		0.983(0.896-1.078)	0.7079		1.073(0.981-1.174)	0.123		0.7(0.445-1.102)	0.1236
rs151450	4	88016514	G	A	0.381	0.3807	0.3429	AFF1	intron_variant	A	1.058(1.033-1.083)	3.222e-06		0.952(0.885-1.024)	0.1841		1.005(0.94-1.073)	0.8906		0.999(0.908-1.099)	0.9781		1.005(0.915-1.103)	0.9244		0.977(0.622-1.536)	0.9204
rs236992	4	88016739	A	G	0.5903	0.6014	0.6628	AFF1	intron_variant	A	0.945(0.924-0.967)	1.137e-06		1.013(0.944-1.086)	0.7257		1.017(0.954-1.084)	0.6074		0.975(0.889-1.07)	0.5995		1.077(0.985-1.179)	0.1051		0.7(0.443-1.104)	0.125
rs236993	4	88016874	G	T	0.5903	0.6014	0.6628	AFF1	intron_variant	G	0.945(0.924-0.967)	1.135e-06		1.016(0.948-1.089)	0.6592		1.016(0.954-1.083)	0.6197		0.978(0.892-1.073)	0.6396		1.074(0.982-1.175)	0.1196		0.696(0.442-1.096)	0.1178
rs342452	4	88018408	A	G	0.5903	0.6014	0.6599	AFF1	intron_variant	A	0.945(0.924-0.967)	1.207e-06		1.014(0.946-1.087)	0.686		1.017(0.954-1.084)	0.6077		0.977(0.891-1.072)	0.6234		1.076(0.984-1.177)	0.11		0.701(0.446-1.102)	0.1238
rs342453	4	88018489	C	G	0.5903	0.6014	0.6628	AFF1	intron_variant	C	0.945(0.924-0.967)	1.08e-06		1.015(0.947-1.088)	0.6684		1.017(0.954-1.084)	0.6092		0.977(0.891-1.072)	0.6249		1.076(0.983-1.177)	0.1107		0.7(0.445-1.101)	0.1225
rs2035403	4	88018991	A	G	0.381	0.3807	0.3487	AFF1	intron_variant	G	1.058(1.033-1.083)	2.652e-06		0.952(0.885-1.023)	0.1815		1.005(0.941-1.074)	0.8806		1.002(0.91-1.102)	0.9731		1.003(0.913-1.101)	0.9576		0.974(0.619-1.531)	0.909
rs3775217	4	88019467	A	G	0.4058	0.3688	0.317	AFF1	intron_variant	G	0.944(0.923-0.966)	6.081e-07		1.011(0.943-1.084)	0.7513		1.018(0.955-1.085)	0.5856		0.981(0.895-1.076)	0.6897		1.073(0.981-1.174)	0.1223		0.706(0.449-1.109)	0.131
rs342454	4	88021500	T	A	0.5903	0.5994	0.6599	AFF1	intron_variant	T	0.945(0.924-0.966)	9.364e-07		1.015(0.947-1.089)	0.6648		1.016(0.953-1.082)	0.6336		0.975(0.889-1.07)	0.5952		1.075(0.983-1.176)	0.1125		0.7(0.445-1.101)	0.1229
rs60695258	4	88022709	C	T	0.3859	0.3807	0.3487	AFF1	intron_variant	T	1.058(1.034-1.084)	2.318e-06		0.952(0.885-1.023)	0.1805		1.007(0.943-1.076)	0.8345		1.006(0.914-1.107)	0.9075		1.003(0.913-1.101)	0.9575		0.973(0.619-1.53)	0.9071
rs57043448	4	88022736	G	GAA	0.5883	0.5865	0.6513	AFF1	intron_variant	G	0.944(0.923-0.966)	6.045e-07		1.011(0.943-1.084)	0.7545		1.012(0.95-1.079)	0.7028		0.97(0.885-1.064)	0.5242		1.074(0.982-1.175)	0.1194		0.7(0.445-1.101)	0.123
rs3836600	4	88023228	A	AT	0.5903	0.6004	0.6599	AFF1	intron_variant	A	0.945(0.924-0.967)	1.049e-06		1.015(0.947-1.088)	0.6671		1.014(0.952-1.081)	0.658		0.973(0.887-1.067)	0.5613		1.075(0.983-1.177)	0.1122		0.7(0.445-1.1)	0.1218
rs3775214	4	88023299	A	G	0.4097	0.3976	0.3256	AFF1	intron_variant	G	0.945(0.924-0.967)	1.041e-06		1.016(0.948-1.089)	0.6567		1.011(0.948-1.077)	0.7433		0.972(0.886-1.067)	0.5517		1.069(0.977-1.17)	0.1457		0.694(0.441-1.091)	0.1135
rs342456	4	88023870	T	C	0.5913	0.6004	0.6614	AFF1	intron_variant	T	0.945(0.924-0.967)	1.049e-06		1.015(0.947-1.088)	0.6671		1.014(0.952-1.081)	0.658		0.973(0.887-1.067)	0.5613		1.075(0.983-1.177)	0.1122		0.7(0.445-1.1)	0.1218
rs3755985	4	88024738	A	G	0.3819	0.1978	0.2262	AFF1	intron_variant	G	1.057(1.032-1.082)	3.834e-06		0.952(0.886-1.024)	0.1864		1.008(0.943-1.076)	0.8213		1.002(0.911-1.103)	0.9625		1.007(0.917-1.105)	0.8841		0.976(0.621-1.533)	0.9146
rs1674999	4	88027650	G	A	0.5913	0.6004	0.6614	AFF1	intron_variant	G	0.945(0.923-0.966)	8.96e-07		1.021(0.952-1.094)	0.5663		1.011(0.949-1.078)	0.7359		0.976(0.889-1.07)	0.5985		1.066(0.974-1.166)	0.1634		0.695(0.442-1.095)	0.1168
rs3841987	4	88028245	A	AG	0.5913	0.6004	0.6614	AFF1	intron_variant	A	0.945(0.924-0.967)	9.62e-07		1.015(0.947-1.088)	0.6718		1.014(0.952-1.081)	0.6587		0.973(0.887-1.067)	0.5631		1.075(0.983-1.176)	0.1128		0.7(0.445-1.1)	0.1218
rs3733377	4	88029482	C	G	0.381	0.1978	0.2277	AFF1	intron_variant	G	1.057(1.033-1.082)	3.505e-06		0.952(0.886-1.024)	0.1868		1.008(0.943-1.076)	0.8237		1.004(0.913-1.105)	0.9275		1.005(0.915-1.103)	0.922		0.976(0.621-1.533)	0.9146
rs442177	4	88030261	G	T	0.5913	0.5785	0.6513	AFF1	intron_variant	G	0.945(0.924-0.967)	1.311e-06		1.014(0.946-1.086)	0.7037		1.017(0.955-1.084)	0.5955		0.979(0.892-1.074)	0.6493		1.075(0.983-1.177)	0.1122		0.699(0.445-1.1)	0.1215
rs75921854	4	88032096	T	A	0.381	0.1968	0.2277	AFF1	intron_variant	A	1.057(1.033-1.082)	3.783e-06		0.952(0.886-1.024)	0.1872		1.009(0.944-1.077)	0.8014		1.004(0.913-1.105)	0.9275		1.007(0.917-1.105)	0.889		0.976(0.621-1.533)	0.9146
rs3755983	4	88037792	G	A	0.3919	0.2048	0.2349	AFF1	intron_variant	A	1.058(1.034-1.083)	2.302e-06		0.947(0.881-1.018)	0.1404		1.012(0.948-1.081)	0.7166		1.001(0.91-1.101)	0.9853		1.017(0.927-1.116)	0.7171		0.971(0.619-1.525)	0.8998
rs3836599	4	88039000	T	TC	0.5982	0.6074	0.647	AFF1	intron_variant	T	0.945(0.924-0.967)	1.173e-06		1.017(0.949-1.091)	0.6284		1.014(0.951-1.081)	0.6719		0.98(0.894-1.076)	0.6754		1.066(0.975-1.167)	0.1614		0.705(0.448-1.108)	0.1299
rs3775211	4	88039091	T	C	0.3909	0.2048	0.2334	AFF1	intron_variant	C	1.058(1.034-1.084)	2.138e-06		0.947(0.881-1.018)	0.1404		1.012(0.948-1.081)	0.7182		1.001(0.91-1.101)	0.9882		1.017(0.927-1.116)	0.7171		0.971(0.619-1.525)	0.8998
rs2307789	4	88039461	C	CAT	0.5972	0.6074	0.6772	AFF1	intron_variant	C	0.944(0.923-0.966)	7.894e-07		1.016(0.948-1.09)	0.6463		1.013(0.95-1.079)	0.6988		0.979(0.893-1.074)	0.6584		1.065(0.973-1.165)	0.1701		0.705(0.448-1.108)	0.1299
rs11280827	4	88040185	T	TCCAGCTG	0.5982	0.6083	0.6772	AFF1	intron_variant	T	0.944(0.923-0.966)	7.894e-07		1.016(0.948-1.09)	0.6463		1.013(0.95-1.079)	0.6988		0.979(0.893-1.074)	0.6584		1.065(0.973-1.165)	0.1701		0.705(0.448-1.108)	0.1299
rs342438	4	88040406	A	G	0.5982	0.6083	0.6715	AFF1	intron_variant	A	0.944(0.923-0.966)	7.433e-07		1.014(0.946-1.087)	0.6866		1.013(0.95-1.079)	0.6983		0.979(0.893-1.075)	0.6604		1.065(0.973-1.165)	0.1715		0.706(0.449-1.111)	0.1319
rs342437	4	88040909	A	G	0.5982	0.6083	0.6772	AFF1	intron_variant	A	0.944(0.923-0.966)	6.756e-07		1.014(0.946-1.087)	0.6995		1.014(0.952-1.081)	0.6637		0.985(0.898-1.081)	0.7503		1.062(0.971-1.162)	0.1906		0.713(0.454-1.121)	0.1433
rs2307788	4	88042178	CAG	C	0.5982	0.6083	0.6772	AFF1	intron_variant	CAG	0.944(0.923-0.966)	7.734e-07		1.016(0.948-1.09)	0.6467		1.013(0.95-1.079)	0.7002		0.979(0.893-1.074)	0.6584		1.065(0.973-1.165)	0.1709		0.705(0.448-1.108)	0.1299
rs3755980	4	88042251	C	T	0.3919	0.2028	0.2334	AFF1	intron_variant	T	1.058(1.034-1.084)	2.202e-06		0.947(0.881-1.018)	0.1414		1.012(0.948-1.081)	0.7138		1.001(0.91-1.101)	0.9857		1.018(0.927-1.117)	0.7128		0.971(0.619-1.525)	0.8998
rs342435	4	88043206	G	A	0.5972	0.4254	0.536	AFF1	intron_variant	G	0.944(0.923-0.966)	8.429e-07		1.014(0.946-1.087)	0.6908		1.014(0.952-1.081)	0.6631		0.982(0.895-1.077)	0.7003		1.066(0.974-1.166)	0.1661		0.705(0.448-1.108)	0.1299
rs16930	4	88043945	G	A	0.5972	0.4254	0.5476	AFF1	intron_variant	G	0.944(0.923-0.966)	7.005e-07		1.015(0.947-1.088)	0.6701		1.013(0.95-1.08)	0.6948		0.981(0.894-1.076)	0.6823		1.064(0.972-1.164)	0.1774		0.705(0.448-1.108)	0.1299
rs3775209	4	88046946	G	A	0.3919	0.2028	0.2349	AFF1	intron_variant	A	1.058(1.034-1.083)	2.345e-06		0.947(0.881-1.018)	0.1418		1.013(0.948-1.081)	0.7106		1.001(0.91-1.102)	0.9798		1.018(0.927-1.117)	0.7135		0.971(0.619-1.525)	0.8998
rs557812341	4	88048315	0	0	0	0	0	AFF1	intron_variant	G	1.055(1.032-1.08)	2.978e-06		0.981(0.915-1.052)	0.5917		1.007(0.945-1.073)	0.8381		1.04(0.948-1.14)	0.4093		0.97(0.887-1.062)	0.5126		1.091(0.701-1.698)	0.7001
rs1037814	4	88049850	T	C	0.6012	0.6083	0.6715	AFF1	intron_variant	T	0.944(0.922-0.965)	5.588e-07		1.016(0.948-1.089)	0.6542		1.015(0.952-1.082)	0.6521		0.982(0.896-1.078)	0.7069		1.066(0.974-1.166)	0.1641		0.708(0.45-1.113)	0.1342
rs342469	4	88050554	G	A	0.6012	0.6083	0.67	AFF1	intron_variant	G	0.944(0.922-0.965)	5.673e-07		1.015(0.947-1.088)	0.6691		1.014(0.952-1.081)	0.6637		0.982(0.895-1.077)	0.698		1.066(0.974-1.166)	0.1664		0.704(0.447-1.108)	0.1293
rs342468	4	88051908	G	A	0.6002	0.6083	0.67	AFF1	intron_variant	G	0.944(0.923-0.966)	7.511e-07		1.016(0.948-1.089)	0.6508		1.016(0.953-1.083)	0.6279		0.983(0.896-1.079)	0.7187		1.067(0.976-1.168)	0.1548		0.709(0.451-1.115)	0.1363
rs342467	4	88052219	T	C	0.6002	0.6083	0.6715	AFF1	intron_variant	T	0.944(0.923-0.966)	8.134e-07		1.017(0.949-1.09)	0.639		1.016(0.954-1.083)	0.6201		0.983(0.896-1.079)	0.7214		1.068(0.976-1.169)	0.1513		0.708(0.45-1.113)	0.1344
rs342466	4	88053085	C	T	0.6002	0.6083	0.6787	AFF1	intron_variant	C	0.944(0.923-0.966)	6.851e-07		1.017(0.948-1.09)	0.6443		1.016(0.953-1.083)	0.6268		0.983(0.896-1.079)	0.7202		1.068(0.976-1.168)	0.1542		0.708(0.45-1.113)	0.1344
rs184833258	4	88056719	0	0	0	0	0	AFF1	splice_region_variant&intron_variant	GT	0.943(0.922-0.965)	5.175e-07		1.014(0.946-1.087)	0.7034		1.015(0.952-1.082)	0.6534		0.982(0.895-1.077)	0.7005		1.066(0.975-1.166)	0.1622		0.706(0.449-1.111)	0.1323
rs1408	4	88057353	G	A	0.5992	0.5755	0.6614	AFF1	3_prime_UTR_variant	G	0.946(0.925-0.968)	1.776e-06		1.017(0.949-1.091)	0.6255		1.015(0.952-1.082)	0.6473		0.989(0.901-1.085)	0.8108		1.06(0.969-1.16)	0.2048		0.702(0.446-1.104)	0.1255
rs3841986	4	88058643	C	CT	0.3978	0.2058	0.2363	AFF1	3_prime_UTR_variant	CT	1.061(1.036-1.086)	8.824e-07		0.947(0.88-1.018)	0.1364		1.005(0.941-1.074)	0.876		0.992(0.902-1.092)	0.8749		1.012(0.922-1.11)	0.8082		0.969(0.617-1.521)	0.8904
rs10029915	4	88059617	G	C	0.3978	0.2058	0.232	AFF1	3_prime_UTR_variant	C	1.06(1.035-1.085)	1.157e-06		0.946(0.88-1.017)	0.1336		1.006(0.942-1.075)	0.8508		0.993(0.903-1.093)	0.8912		1.013(0.923-1.112)	0.7841		0.964(0.614-1.513)	0.873
rs771993203	4	88059662	0	0	0	0	0	AFF1	3_prime_UTR_variant	T	1.06(1.035-1.085)	1.197e-06		0.946(0.88-1.017)	0.1336		1.007(0.942-1.075)	0.8458		0.994(0.903-1.093)	0.8994		1.013(0.923-1.112)	0.7841		0.964(0.614-1.513)	0.873
rs1842685	4	88060832	T	C	0.3988	0.2058	0.2363	AFF1	3_prime_UTR_variant	C	1.06(1.035-1.085)	1.182e-06		0.945(0.879-1.016)	0.1282		1.007(0.943-1.075)	0.8448		0.996(0.905-1.095)	0.9257		1.011(0.922-1.11)	0.8099		0.963(0.613-1.512)	0.8695
rs1307294251	4	88061624	0	0	0	0	0	AFF1	3_prime_UTR_variant	ATATAT	0.944(0.922-0.966)	6.241e-07		1.019(0.95-1.092)	0.6042		1.019(0.956-1.086)	0.5696		0.99(0.902-1.086)	0.8231		1.067(0.975-1.167)	0.1592		0.71(0.451-1.116)	0.1376
rs2926511	4	88062611	A	G	0.6022	0.4245	0.5418	AFF1	downstream_gene_variant	A	0.944(0.923-0.966)	7.702e-07		1.019(0.951-1.092)	0.5969		1.019(0.956-1.086)	0.5706		0.989(0.902-1.085)	0.8173		1.067(0.975-1.167)	0.1582		0.71(0.451-1.116)	0.1376
rs66477840	4	88063359	G	A	0.3978	0.2058	0.232	AFF1	downstream_gene_variant	A	1.06(1.035-1.085)	1.327e-06		0.946(0.88-1.017)	0.1325		1.006(0.942-1.075)	0.8481		0.994(0.904-1.094)	0.9021		1.013(0.923-1.111)	0.789		0.964(0.614-1.513)	0.873
rs10023050	4	88064431	A	G	0.3958	0.3917	0.3256	AFF1	downstream_gene_variant	G	0.944(0.923-0.966)	6.607e-07		1.019(0.95-1.092)	0.6012		1.017(0.954-1.084)	0.6016		0.989(0.902-1.086)	0.822		1.064(0.972-1.164)	0.1787		0.71(0.451-1.116)	0.1376
rs10023056	4	88064466	A	G	0.3978	0.2058	0.2305	AFF1	downstream_gene_variant	G	1.06(1.035-1.085)	1.247e-06		0.945(0.879-1.016)	0.1261		1.006(0.942-1.074)	0.865		0.993(0.902-1.092)	0.8786		1.013(0.923-1.111)	0.7926		0.964(0.614-1.513)	0.873
rs10032710	4	88066259	G	A	0.3829	0.2078	0.2291	AFF1	downstream_gene_variant	A	1.057(1.033-1.083)	3.218e-06		0.95(0.884-1.022)	0.1688		1.006(0.942-1.074)	0.867		0.993(0.902-1.092)	0.8771		1.013(0.923-1.112)	0.7854		0.965(0.615-1.514)	0.8759
rs17012512	4	88067504	T	C	0.3849	0.2087	0.2305	AFF1-KLHL8	intergenic_region	C	1.057(1.032-1.082)	4.342e-06		0.953(0.887-1.025)	0.1951		1.001(0.937-1.069)	0.9784		0.986(0.896-1.085)	0.7781		1.01(0.92-1.108)	0.8411		0.96(0.613-1.504)	0.8585
rs55747890	4	88076626	A	G	0.3462	0.2008	0.2363	KLHL8	downstream_gene_variant	G	1.059(1.034-1.084)	3.205e-06		0.958(0.89-1.032)	0.2555		1.005(0.94-1.075)	0.889		0.994(0.902-1.096)	0.9054		1.006(0.914-1.106)	0.9086		1.029(0.652-1.624)	0.9018
rs35469118	4	88168178	C	T	0.3373	0.1978	0.1182	KLHL8-MIR5705	intergenic_region	T	1.056(1.031-1.081)	7.096e-06		0.963(0.895-1.036)	0.3162		0.953(0.891-1.02)	0.1642		0.969(0.879-1.067)	0.5205		0.931(0.846-1.024)	0.1427		1.011(0.643-1.588)	0.9638
rs139497546	4	88981593	C	CATATAT	0.1637	0.0785	0.121	PKD2	intron_variant	CATATAT	1.069(1.039-1.099)	3.012e-06		1.041(0.956-1.134)	0.3513		1.036(0.958-1.12)	0.3788		0.976(0.871-1.094)	0.6751		1.068(0.957-1.192)	0.2432		1.484(0.902-2.443)	0.1205
rs60230748	4	89691714	G	GA	0.245	0.0954	0.2205	FAM13A	intron_variant	GA	0.941(0.916-0.966)	5.984e-06		1.015(0.937-1.1)	0.7141		0.935(0.867-1.008)	0.07907		0.887(0.793-0.993)	0.03718		0.983(0.885-1.091)	0.7422		0.988(0.595-1.64)	0.9613
rs34154818	4	89726823	A	AT	0.6885	0.4712	0.5216	FAM13A	intron_variant	A	0.945(0.922-0.969)	8.052e-06		1.022(0.948-1.102)	0.5711		0.93(0.867-0.998)	0.04451		0.933(0.842-1.033)	0.1821		0.929(0.842-1.026)	0.1445		1.064(0.667-1.699)	0.7934
rs1350506	4	89734587	T	C	0.7054	0.492	0.549	FAM13A	intron_variant	T	0.941(0.918-0.966)	3.059e-06		1.042(0.966-1.125)	0.2884		0.93(0.865-0.999)	0.04688		0.92(0.828-1.023)	0.1238		0.937(0.847-1.037)	0.2076		1.112(0.693-1.784)	0.6603
rs7695177	4	89737558	C	G	0.7014	0.492	0.5504	FAM13A	intron_variant	C	0.942(0.918-0.966)	2.988e-06		1.036(0.96-1.118)	0.3679		0.932(0.867-1.001)	0.05186		0.929(0.837-1.032)	0.1683		0.934(0.845-1.033)	0.1838		1.081(0.673-1.737)	0.747
rs3775380	4	89739808	A	G	0.6974	0.492	0.5504	FAM13A	intron_variant	A	0.944(0.92-0.968)	5.689e-06		1.034(0.959-1.115)	0.388		0.934(0.87-1.003)	0.05898		0.93(0.838-1.032)	0.172		0.936(0.847-1.034)	0.1925		1.117(0.701-1.78)	0.6428
rs3775379	4	89739903	A	G	0.6974	0.492	0.549	FAM13A	intron_variant	A	0.944(0.92-0.968)	6.066e-06		1.033(0.958-1.114)	0.4019		0.934(0.87-1.003)	0.06041		0.933(0.841-1.035)	0.1885		0.934(0.846-1.032)	0.1808		1.115(0.7-1.778)	0.6463
rs74536896	4	96449304	A	C	0.0466	0	0	UNC5C	intron_variant	C	1.044(0.97-1.123)	0.2553		1.053(0.841-1.317)	0.6544		1.263(1.045-1.527)	0.01593		1.442(1.112-1.87)	0.005785		0.948(0.698-1.286)	0.7298		6.267(2.78-14.13)	9.647e-06
rs78465995	4	96451479	C	T	0.0476	0	0	UNC5C	intron_variant	T	1.037(0.964-1.116)	0.3303		1.052(0.841-1.316)	0.6565		1.263(1.044-1.526)	0.01609		1.445(1.114-1.874)	0.005542		0.946(0.697-1.283)	0.7203		6.267(2.78-14.13)	9.647e-06
rs75884784	4	96453348	T	TA	0.0476	0	0	UNC5C	intron_variant	TA	1.037(0.963-1.116)	0.3392		1.054(0.842-1.318)	0.6477		1.277(1.057-1.543)	0.01122		1.448(1.116-1.878)	0.005267		0.971(0.718-1.313)	0.8485		6.267(2.78-14.13)	9.647e-06
rs562093965	4	96455176	A	AT	0.0476	0	0.0014	UNC5C	intron_variant	AT	1.038(0.964-1.117)	0.323		1.077(0.861-1.346)	0.5164		1.26(1.041-1.525)	0.01762		1.403(1.078-1.826)	0.01181		0.977(0.722-1.322)	0.8795		6.218(2.76-14.01)	1.032e-05
rs117505577	4	96455266	T	C	0.0476	0	0	UNC5C	intron_variant	C	1.038(0.964-1.118)	0.3202		1.077(0.862-1.346)	0.5145		1.261(1.042-1.527)	0.01699		1.406(1.08-1.83)	0.01134		0.978(0.723-1.323)	0.8837		6.218(2.76-14.01)	1.032e-05
rs78375412	4	96455706	A	C	0.0476	0	0	UNC5C	intron_variant	C	1.039(0.965-1.118)	0.3154		1.079(0.863-1.348)	0.5052		1.262(1.043-1.527)	0.01683		1.406(1.08-1.83)	0.01134		0.978(0.723-1.324)	0.8872		6.218(2.76-14.01)	1.032e-05
rs76302680	4	96456852	C	T	0.0476	0	0	UNC5C	intron_variant	T	1.036(0.962-1.115)	0.3518		1.068(0.854-1.336)	0.565		1.253(1.034-1.517)	0.02116		1.386(1.063-1.807)	0.01598		0.978(0.723-1.323)	0.8856		6.372(2.825-14.38)	8.125e-06
rs7686136	4	96456973	A	G	0.0476	0	0	UNC5C	intron_variant	G	1.036(0.962-1.115)	0.3488		1.065(0.851-1.332)	0.5832		1.25(1.033-1.514)	0.02208		1.386(1.063-1.807)	0.01601		0.976(0.721-1.319)	0.8726		6.372(2.825-14.38)	8.125e-06
rs76912171	4	96458142	A	G	0.0476	0	0	UNC5C	intron_variant	G	1.037(0.963-1.116)	0.337		1.068(0.854-1.336)	0.5643		1.253(1.034-1.517)	0.02115		1.385(1.062-1.807)	0.01609		0.978(0.723-1.324)	0.8871		6.372(2.825-14.38)	8.125e-06
rs12503094	4	97688178	G	T	0.0665	0.2992	0.3746	PDHA2-STPG2-AS1	intergenic_region	T	1.036(0.992-1.081)	0.1069		1.309(1.158-1.481)	1.741e-05		1.021(0.906-1.152)	0.7323		1.024(0.862-1.218)	0.7863		1.062(0.897-1.257)	0.4884		0.224(0.055-0.917)	0.03753
rs61692318	4	97688967	G	A	0.0417	0.1083	0.2032	PDHA2-STPG2-AS1	intergenic_region	A	1.035(0.99-1.083)	0.1333		1.286(1.129-1.464)	0.0001462		1.036(0.914-1.174)	0.5779		1.032(0.861-1.235)	0.7358		1.084(0.909-1.292)	0.371		0.242(0.058-0.999)	0.04977
rs10516415	4	97689917	G	A	0.0417	0.1074	0.1974	PDHA2-STPG2-AS1	intergenic_region	A	1.035(0.99-1.083)	0.1333		1.286(1.129-1.464)	0.0001462		1.036(0.914-1.174)	0.5779		1.032(0.861-1.235)	0.7358		1.084(0.909-1.292)	0.371		0.242(0.058-0.999)	0.04977
rs2865747	4	97692263	C	T	0.0427	0.1083	0.2017	PDHA2-STPG2-AS1	intergenic_region	T	1.038(0.992-1.085)	0.1091		1.29(1.133-1.468)	0.0001185		1.035(0.913-1.173)	0.5896		1.03(0.86-1.233)	0.7506		1.083(0.908-1.292)	0.373		0.241(0.058-0.996)	0.0494
rs966471722	4	97693490	0	0	0	0	0	PDHA2-STPG2-AS1	intergenic_region	T	1.029(0.987-1.073)	0.178		1.278(1.133-1.44)	6.115e-05		1.011(0.9-1.137)	0.8499		1.009(0.852-1.194)	0.9203		1.058(0.898-1.246)	0.5018		0.215(0.053-0.875)	0.03186
rs7693743	4	97704391	G	T	0.0417	0.1093	0.2032	PDHA2-STPG2-AS1	intergenic_region	T	1.036(0.991-1.084)	0.1204		1.291(1.134-1.469)	0.000112		1.035(0.913-1.173)	0.5885		1.029(0.859-1.232)	0.7571		1.084(0.909-1.293)	0.369		0.241(0.058-0.997)	0.04955
rs1922852	4	97709942	T	C	0.0417	0.1103	0.2032	PDHA2-STPG2-AS1	intergenic_region	C	1.036(0.991-1.084)	0.121		1.291(1.134-1.47)	0.0001101		1.036(0.914-1.175)	0.5767		1.031(0.861-1.235)	0.742		1.085(0.91-1.293)	0.3658		0.241(0.058-0.997)	0.04955
rs148167403	4	97710695	CTCCCTCCCTCCG	C	0.0417	0.1064	0.196	PDHA2-STPG2-AS1	intergenic_region	C	1.036(0.991-1.084)	0.121		1.291(1.134-1.47)	0.0001101		1.036(0.914-1.175)	0.5767		1.031(0.861-1.235)	0.742		1.085(0.91-1.293)	0.3658		0.241(0.058-0.997)	0.04955
rs11937182	4	97711654	A	G	0.0417	0.1083	0.196	PDHA2-STPG2-AS1	intergenic_region	G	1.036(0.991-1.084)	0.121		1.291(1.134-1.47)	0.0001101		1.036(0.914-1.175)	0.5767		1.031(0.861-1.235)	0.742		1.085(0.91-1.293)	0.3658		0.241(0.058-0.997)	0.04955
rs75034643	4	97713486	G	T	0.0417	0.1083	0.196	PDHA2-STPG2-AS1	intergenic_region	T	1.036(0.991-1.084)	0.121		1.291(1.134-1.47)	0.0001101		1.036(0.914-1.175)	0.5767		1.031(0.861-1.235)	0.742		1.085(0.91-1.293)	0.3658		0.241(0.058-0.997)	0.04955
rs76400479	4	97723277	G	A	0.0427	0.0984	0.1945	PDHA2-STPG2-AS1	intergenic_region	A	1.027(0.982-1.074)	0.2502		1.305(1.147-1.485)	5.37e-05		1.033(0.911-1.171)	0.611		1.02(0.851-1.223)	0.8282		1.09(0.914-1.299)	0.3367		0.239(0.058-0.986)	0.04778
rs12507929	4	97762405	C	T	0.0417	0.0944	0.1643	PDHA2-STPG2-AS1	intergenic_region	T	1.028(0.983-1.074)	0.2276		1.316(1.16-1.493)	2.005e-05		1.047(0.926-1.183)	0.4666		1.035(0.867-1.235)	0.7062		1.101(0.928-1.306)	0.2717		0.239(0.057-0.99)	0.04847
rs75848990	4	97764952	T	C	0.0417	0.0934	0.1585	PDHA2-STPG2-AS1	intergenic_region	C	1.028(0.984-1.074)	0.2219		1.316(1.16-1.493)	2.004e-05		1.047(0.926-1.183)	0.4649		1.035(0.867-1.235)	0.7062		1.101(0.928-1.307)	0.2703		0.239(0.057-0.99)	0.04847
rs73845207	4	97767394	T	A	0.0417	0.0944	0.1643	PDHA2-STPG2-AS1	intergenic_region	A	1.028(0.983-1.074)	0.2276		1.316(1.16-1.493)	2.005e-05		1.047(0.926-1.183)	0.4666		1.035(0.867-1.235)	0.7062		1.101(0.928-1.306)	0.2717		0.239(0.057-0.99)	0.04847
rs771943041	4	97775726	0	0	0	0	0	PDHA2-STPG2-AS1	intergenic_region	T	1.033(0.988-1.08)	0.1565		1.322(1.165-1.501)	1.549e-05		1.038(0.918-1.175)	0.549		1.029(0.861-1.229)	0.7536		1.09(0.917-1.295)	0.3301		0.239(0.057-0.991)	0.04863
rs10446705	4	97776997	C	T	0.0476	0.2952	0.3631	PDHA2-STPG2-AS1	intergenic_region	T	1.029(0.985-1.075)	0.1953		1.345(1.188-1.523)	2.943e-06		1.039(0.921-1.174)	0.5318		1.04(0.874-1.238)	0.659		1.081(0.912-1.282)	0.3705		0.231(0.056-0.957)	0.04339
rs11725440	4	97781855	G	A	0.0446	0.2942	0.3689	PDHA2-STPG2-AS1	intergenic_region	A	1.028(0.984-1.074)	0.2152		1.339(1.182-1.516)	4.295e-06		1.038(0.92-1.172)	0.5436		1.039(0.872-1.236)	0.6703		1.08(0.911-1.281)	0.3759		0.231(0.056-0.958)	0.04352
rs73845210	4	97782156	C	T	0.0446	0.0934	0.1614	PDHA2-STPG2-AS1	intergenic_region	T	1.037(0.992-1.084)	0.1052		1.319(1.164-1.496)	1.526e-05		1.036(0.917-1.171)	0.5686		1.023(0.857-1.22)	0.8017		1.09(0.919-1.294)	0.3233		0.236(0.057-0.981)	0.04694
rs12499297	4	100338607	C	T	0.131	0.0109	0.0476	ADH7	intron_variant	T	0.938(0.907-0.969)	0.0001133		1.06(0.961-1.17)	0.2457		1.018(0.93-1.115)	0.7005		0.97(0.846-1.111)	0.6579		1.049(0.926-1.19)	0.4512		1.557(0.891-2.72)	0.1197
rs930478	4	100341381	G	A	0.119	0.0099	0.049	ADH7	intron_variant	A	0.935(0.905-0.967)	8.739e-05		1.038(0.939-1.148)	0.4687		1.026(0.935-1.125)	0.5916		0.976(0.85-1.121)	0.7355		1.058(0.932-1.202)	0.3834		1.537(0.874-2.701)	0.1356
rs971074	4	100341861	C	T	0.12	0.1183	0.1268	ADH7	synonymous_variant	T	0.935(0.904-0.966)	6.901e-05		1.03(0.932-1.139)	0.5652		1.03(0.939-1.129)	0.5296		0.974(0.848-1.118)	0.7062		1.069(0.942-1.214)	0.2992		1.537(0.874-2.701)	0.1356
rs111540153	4	100342619	G	A	0.12	0.1183	0.1268	ADH7	intron_variant	A	0.935(0.904-0.966)	6.873e-05		1.03(0.931-1.139)	0.5655		1.029(0.939-1.129)	0.5378		0.973(0.848-1.117)	0.6994		1.069(0.942-1.213)	0.3033		1.537(0.874-2.701)	0.1356
rs78289245	4	100352400	T	C	0.122	0.0089	0.0476	ADH7	intron_variant	C	0.935(0.905-0.965)	4.415e-05		1.039(0.942-1.146)	0.4439		1.011(0.924-1.107)	0.8096		0.957(0.836-1.097)	0.5295		1.053(0.93-1.192)	0.4145		1.403(0.799-2.463)	0.2386
rs75162587	4	100353417	A	G	0.122	0.0099	0.0519	ADH7	intron_variant	G	0.932(0.903-0.963)	2.217e-05		1.039(0.943-1.145)	0.4418		1.01(0.923-1.105)	0.8231		0.96(0.839-1.099)	0.5542		1.049(0.927-1.187)	0.4466		1.393(0.793-2.447)	0.2485
rs60003800	4	100359488	A	G	0.122	0.0099	0.0519	ADH7	upstream_gene_variant	G	0.932(0.902-0.963)	1.972e-05		1.039(0.943-1.146)	0.4359		1.009(0.922-1.104)	0.8455		0.958(0.837-1.097)	0.537		1.048(0.926-1.186)	0.4559		1.392(0.793-2.446)	0.2497
rs77360237	4	100360847	T	C	0.122	0.006	0.0389	ADH7	upstream_gene_variant	C	0.935(0.906-0.966)	5.614e-05		1.037(0.94-1.143)	0.4714		1.013(0.926-1.109)	0.7721		0.962(0.84-1.101)	0.5711		1.052(0.929-1.191)	0.4237		1.412(0.805-2.477)	0.2291
rs72904929	4	100366342	G	A	0.122	0.0099	0.0548	ADH7-C4orf17	intergenic_region	A	0.932(0.902-0.962)	1.724e-05		1.04(0.943-1.146)	0.434		1.01(0.923-1.105)	0.835		0.955(0.834-1.093)	0.5001		1.053(0.93-1.191)	0.4164		1.4(0.798-2.459)	0.2411
rs2903200	4	100367740	T	C	0.122	0.008	0.0504	ADH7-C4orf17	intergenic_region	C	0.931(0.902-0.962)	1.642e-05		1.037(0.941-1.143)	0.4682		1.011(0.924-1.106)	0.8128		0.956(0.835-1.094)	0.5134		1.054(0.931-1.192)	0.4065		1.402(0.798-2.462)	0.2397
rs6853853	4	100370194	C	T	0.122	0.0089	0.0562	ADH7-C4orf17	intergenic_region	T	0.932(0.902-0.962)	1.829e-05		1.036(0.94-1.142)	0.4807		1.01(0.923-1.105)	0.8305		0.955(0.834-1.093)	0.5005		1.053(0.931-1.191)	0.414		1.402(0.798-2.462)	0.2397
rs57441592	4	100371375	C	G	0.122	0.008	0.0504	ADH7-C4orf17	intergenic_region	G	0.932(0.902-0.962)	1.705e-05		1.037(0.941-1.143)	0.4682		1.011(0.924-1.106)	0.8145		0.956(0.835-1.094)	0.5112		1.054(0.931-1.192)	0.4065		1.402(0.798-2.462)	0.2397
rs7690269	4	100377506	T	C	0.122	0.0089	0.0576	ADH7-C4orf17	intergenic_region	C	0.932(0.902-0.962)	1.829e-05		1.036(0.94-1.142)	0.4807		1.01(0.923-1.105)	0.8305		0.955(0.834-1.093)	0.5005		1.053(0.931-1.191)	0.414		1.402(0.798-2.462)	0.2397
rs58440244	4	100378680	G	A	0.122	0.0089	0.0576	ADH7-C4orf17	intergenic_region	A	0.932(0.902-0.963)	1.893e-05		1.036(0.94-1.142)	0.4805		1.01(0.923-1.105)	0.8295		0.955(0.834-1.093)	0.5005		1.053(0.931-1.191)	0.4131		1.402(0.798-2.462)	0.2397
rs11453122	4	100381617	C	CT	0.122	0.0089	0.0591	ADH7-C4orf17	intergenic_region	CT	0.932(0.902-0.963)	1.941e-05		1.035(0.939-1.141)	0.4836		1.01(0.923-1.105)	0.8338		0.954(0.834-1.093)	0.4983		1.053(0.93-1.191)	0.4153		1.402(0.798-2.462)	0.2397
rs7692423	4	100381632	G	A	0.122	0.0089	0.0591	ADH7-C4orf17	intergenic_region	A	0.932(0.902-0.963)	1.941e-05		1.035(0.939-1.141)	0.4836		1.01(0.923-1.105)	0.8338		0.954(0.834-1.093)	0.4983		1.053(0.93-1.191)	0.4153		1.402(0.798-2.462)	0.2397
rs7670511	4	100381738	T	A	0.122	0.0089	0.0591	ADH7-C4orf17	intergenic_region	A	0.932(0.902-0.963)	1.941e-05		1.035(0.939-1.141)	0.4836		1.01(0.923-1.105)	0.8338		0.954(0.834-1.093)	0.4983		1.053(0.93-1.191)	0.4153		1.402(0.798-2.462)	0.2397
rs79957224	4	100383799	T	A	0.122	0.008	0.0548	ADH7-C4orf17	intergenic_region	A	0.932(0.902-0.962)	1.827e-05		1.035(0.939-1.141)	0.4861		1.01(0.923-1.105)	0.8262		0.953(0.832-1.091)	0.4812		1.055(0.933-1.194)	0.3947		1.403(0.799-2.463)	0.2383
rs12510823	4	100384496	C	T	0.122	0.008	0.0548	ADH7-C4orf17	intergenic_region	T	0.932(0.902-0.962)	1.771e-05		1.035(0.939-1.141)	0.485		1.01(0.923-1.106)	0.8232		0.953(0.832-1.091)	0.4827		1.055(0.933-1.194)	0.3933		1.403(0.799-2.463)	0.2383
rs12510825	4	100384510	C	A	0.122	0.008	0.0548	ADH7-C4orf17	intergenic_region	A	0.932(0.902-0.962)	1.771e-05		1.035(0.939-1.141)	0.485		1.01(0.923-1.106)	0.8232		0.953(0.832-1.091)	0.4827		1.055(0.933-1.194)	0.3933		1.403(0.799-2.463)	0.2383
rs12499621	4	100384667	T	C	0.122	0.008	0.0548	ADH7-C4orf17	intergenic_region	C	0.932(0.902-0.963)	1.885e-05		1.035(0.939-1.141)	0.4847		1.01(0.923-1.106)	0.8216		0.953(0.832-1.091)	0.4827		1.055(0.933-1.194)	0.3918		1.403(0.799-2.463)	0.2383
rs12499625	4	100384676	T	A	0.122	0.008	0.0548	ADH7-C4orf17	intergenic_region	A	0.932(0.902-0.963)	1.885e-05		1.035(0.939-1.141)	0.4847		1.01(0.923-1.106)	0.8216		0.953(0.832-1.091)	0.4827		1.055(0.933-1.194)	0.3918		1.403(0.799-2.463)	0.2383
rs12499683	4	100384895	T	C	0.122	0.008	0.0548	ADH7-C4orf17	intergenic_region	C	0.932(0.903-0.963)	2.133e-05		1.036(0.94-1.142)	0.4784		1.011(0.924-1.106)	0.8164		0.953(0.832-1.091)	0.484		1.056(0.933-1.195)	0.388		1.403(0.799-2.463)	0.2383
rs12510954	4	100384900	C	T	0.122	0.008	0.0548	ADH7-C4orf17	intergenic_region	T	0.932(0.903-0.963)	2.133e-05		1.036(0.94-1.142)	0.4784		1.011(0.924-1.106)	0.8164		0.953(0.832-1.091)	0.484		1.056(0.933-1.195)	0.388		1.403(0.799-2.463)	0.2383
rs12503219	4	100384928	A	G	0.122	0.008	0.0548	ADH7-C4orf17	intergenic_region	G	0.932(0.902-0.963)	1.957e-05		1.036(0.94-1.142)	0.4784		1.011(0.924-1.106)	0.8136		0.953(0.832-1.091)	0.4876		1.056(0.933-1.195)	0.388		1.403(0.799-2.463)	0.2383
rs79606488	4	100385280	G	A	0.122	0.008	0.0548	ADH7-C4orf17	intergenic_region	A	0.932(0.902-0.963)	2.035e-05		1.038(0.942-1.145)	0.4488		1.011(0.924-1.107)	0.8079		0.959(0.837-1.097)	0.54		1.052(0.929-1.19)	0.4233		1.401(0.798-2.457)	0.2403
rs138105791	4	100385692	C	A	0.122	0.008	0.0548	ADH7-C4orf17	intergenic_region	A	0.933(0.903-0.963)	2.356e-05		1.036(0.94-1.142)	0.4752		1.012(0.925-1.107)	0.8007		0.959(0.838-1.098)	0.5442		1.052(0.93-1.191)	0.4206		1.402(0.799-2.46)	0.2387
rs77205679	4	100385721	T	C	0.122	0.008	0.0548	ADH7-C4orf17	intergenic_region	C	0.933(0.903-0.963)	2.356e-05		1.036(0.94-1.142)	0.4752		1.012(0.925-1.107)	0.8007		0.959(0.838-1.098)	0.5442		1.052(0.93-1.191)	0.4206		1.402(0.799-2.46)	0.2387
rs78762600	4	100385994	C	A	0.122	0.008	0.0548	ADH7-C4orf17	intergenic_region	A	0.933(0.903-0.963)	2.508e-05		1.034(0.938-1.14)	0.4964		1.012(0.925-1.108)	0.7921		0.959(0.838-1.098)	0.5471		1.053(0.93-1.192)	0.4143		1.402(0.799-2.46)	0.2385
rs76829532	4	100386128	A	G	0.122	0.008	0.0548	ADH7-C4orf17	intergenic_region	G	0.933(0.903-0.963)	2.394e-05		1.034(0.938-1.14)	0.4964		1.012(0.925-1.108)	0.7919		0.959(0.838-1.098)	0.5474		1.053(0.93-1.192)	0.4143		1.402(0.799-2.46)	0.2385
rs4699750	4	100387082	C	A	0.123	0.008	0.0548	ADH7-C4orf17	intergenic_region	A	0.933(0.903-0.964)	2.776e-05		1.032(0.936-1.138)	0.5303		1.012(0.925-1.107)	0.7981		0.959(0.837-1.098)	0.5408		1.052(0.93-1.191)	0.4185		1.406(0.801-2.466)	0.2349
rs75907139	4	100387843	C	T	0.123	0.008	0.0548	ADH7-C4orf17	intergenic_region	T	0.934(0.904-0.964)	3.067e-05		1.034(0.938-1.14)	0.502		1.011(0.924-1.106)	0.8138		0.957(0.836-1.096)	0.5261		1.052(0.93-1.191)	0.4199		1.4(0.798-2.457)	0.2406
rs78173225	4	100387921	C	G	0.124	0.008	0.0548	ADH7-C4orf17	intergenic_region	G	0.933(0.903-0.964)	2.603e-05		1.033(0.937-1.139)	0.5116		1.01(0.923-1.106)	0.8218		0.957(0.836-1.096)	0.5261		1.051(0.929-1.19)	0.4274		1.4(0.798-2.457)	0.2406
rs1295107976	4	100387950	0	0	0	0	0	ADH7-C4orf17	intergenic_region	TAA	0.936(0.906-0.967)	5.967e-05		1.037(0.94-1.144)	0.4653		1.004(0.917-1.099)	0.9381		0.952(0.831-1.091)	0.481		1.043(0.921-1.181)	0.5108		1.377(0.786-2.412)	0.2637
rs79676604	4	100388160	T	C	0.124	0.008	0.0548	ADH7-C4orf17	intergenic_region	C	0.933(0.903-0.964)	2.637e-05		1.033(0.937-1.139)	0.5127		1.01(0.923-1.106)	0.8233		0.957(0.836-1.096)	0.5248		1.051(0.929-1.19)	0.4279		1.4(0.798-2.457)	0.2406
rs201150428	4	100388330	C	T	0.125	0.0109	0.062	ADH7-C4orf17	intergenic_region	T	0.934(0.904-0.965)	3.699e-05		1.033(0.937-1.139)	0.5133		1.011(0.924-1.106)	0.8071		0.96(0.839-1.098)	0.5507		1.051(0.928-1.189)	0.4334		1.4(0.798-2.457)	0.2406
rs77830286	4	100388729	TA	T	0.124	0.008	0.0548	ADH7-C4orf17	intergenic_region	T	0.933(0.904-0.964)	2.946e-05		1.033(0.937-1.139)	0.5147		1.01(0.923-1.105)	0.8251		0.957(0.836-1.095)	0.5228		1.051(0.929-1.19)	0.4284		1.4(0.798-2.457)	0.2406
rs12509626	4	100389091	C	A	0.124	0.008	0.0548	ADH7-C4orf17	intergenic_region	A	0.934(0.904-0.965)	3.563e-05		1.03(0.934-1.136)	0.5507		1.012(0.925-1.107)	0.7971		0.958(0.837-1.097)	0.5374		1.053(0.931-1.191)	0.413		1.4(0.798-2.457)	0.2406
rs12501931	4	100389126	A	G	0.124	0.008	0.0548	ADH7-C4orf17	intergenic_region	G	0.934(0.904-0.965)	3.563e-05		1.03(0.934-1.136)	0.5507		1.012(0.925-1.107)	0.7971		0.958(0.837-1.097)	0.5374		1.053(0.931-1.191)	0.413		1.4(0.798-2.457)	0.2406
rs12510523	4	100389325	G	A	0.124	0.008	0.0548	ADH7-C4orf17	intergenic_region	A	0.934(0.904-0.965)	3.442e-05		1.03(0.934-1.136)	0.5516		1.012(0.925-1.107)	0.8008		0.958(0.837-1.097)	0.5374		1.053(0.93-1.191)	0.4165		1.4(0.798-2.457)	0.2406
rs78680283	4	100390016	G	T	0.124	0.008	0.0548	ADH7-C4orf17	intergenic_region	T	0.935(0.905-0.965)	4.26e-05		1.034(0.938-1.14)	0.504		1.011(0.925-1.107)	0.8034		0.956(0.835-1.094)	0.5149		1.055(0.932-1.193)	0.3989		1.396(0.795-2.449)	0.2453
rs79939063	4	100390202	T	C	0.124	0.008	0.0548	ADH7-C4orf17	intergenic_region	C	0.935(0.905-0.965)	4.217e-05		1.036(0.94-1.142)	0.4778		1.015(0.927-1.11)	0.7529		0.964(0.843-1.103)	0.5954		1.053(0.931-1.192)	0.4088		1.387(0.79-2.435)	0.2545
rs77519035	4	100391562	C	T	0.127	0.0328	0.062	ADH7-C4orf17	intergenic_region	T	0.94(0.91-0.971)	0.0001649		1.019(0.924-1.123)	0.7102		1.006(0.92-1.1)	0.8979		0.955(0.835-1.092)	0.5026		1.041(0.92-1.178)	0.5275		1.512(0.872-2.621)	0.1413
rs74430674	4	100391640	C	A	0.127	0.0328	0.062	ADH7-C4orf17	intergenic_region	A	0.94(0.91-0.971)	0.0001531		1.018(0.924-1.123)	0.7126		1.004(0.918-1.098)	0.9319		0.955(0.835-1.093)	0.5057		1.037(0.916-1.173)	0.5697		1.512(0.872-2.621)	0.1413
rs12512792	4	100391921	G	A	0.127	0.0328	0.062	ADH7-C4orf17	intergenic_region	A	0.94(0.91-0.97)	0.0001467		1.018(0.924-1.122)	0.7173		1.004(0.918-1.098)	0.9348		0.956(0.836-1.093)	0.5067		1.036(0.916-1.173)	0.5738		1.512(0.872-2.621)	0.1413
rs12505135	4	100392060	A	G	0.127	0.0338	0.062	ADH7-C4orf17	intergenic_region	G	0.94(0.911-0.971)	0.0001766		1.018(0.924-1.122)	0.7185		1.003(0.917-1.097)	0.9464		0.955(0.835-1.092)	0.4973		1.036(0.915-1.172)	0.5789		1.512(0.872-2.621)	0.1413
rs72905000	4	100392644	G	A	0.127	0.0577	0.1052	ADH7-C4orf17	intergenic_region	A	0.94(0.91-0.97)	0.0001454		1.026(0.932-1.131)	0.5991		1.007(0.921-1.101)	0.8778		0.956(0.836-1.093)	0.5071		1.039(0.918-1.176)	0.5419		1.615(0.942-2.769)	0.0813
rs552249090	4	100398166	C	CA	0.127	0.008	0.0548	ADH7-C4orf17	intergenic_region	CA	0.942(0.912-0.972)	0.0002396		1.018(0.923-1.122)	0.7252		0.999(0.913-1.093)	0.9839		0.955(0.835-1.092)	0.4983		1.023(0.904-1.159)	0.7173		1.632(0.953-2.795)	0.07443
rs79384016	4	100407218	A	G	0.1399	0.008	0.0375	ADH7-C4orf17	intergenic_region	G	0.944(0.915-0.975)	0.0003713		1.042(0.948-1.147)	0.3931		0.995(0.911-1.088)	0.9175		0.961(0.842-1.096)	0.5505		1.016(0.899-1.149)	0.7983		1.446(0.836-2.502)	0.1872
rs117339226	4	110052010	A	G	0.0595	0.002	0.0043	COL25A1	intron_variant	G	0.994(0.943-1.047)	0.8122		1.386(1.203-1.597)	6.352e-06		0.937(0.808-1.087)	0.388		1.049(0.853-1.29)	0.6522		0.848(0.681-1.056)	0.1409		0.783(0.306-2.005)	0.6104
rs6820892	4	110053143	G	A	0.0595	0.002	0.0058	COL25A1	intron_variant	A	0.996(0.945-1.049)	0.8641		1.391(1.207-1.602)	5e-06		0.936(0.807-1.086)	0.3859		1.048(0.852-1.29)	0.6562		0.848(0.682-1.056)	0.1413		0.781(0.305-1.999)	0.6062
rs138526123	4	110061927	G	A	0.0615	0.002	0	COL25A1	intron_variant	A	0.993(0.94-1.048)	0.785		1.399(1.208-1.62)	6.983e-06		0.989(0.851-1.151)	0.8905		1.13(0.917-1.393)	0.2516		0.873(0.696-1.095)	0.2393		0.85(0.325-2.221)	0.7401
rs142214316	4	110063200	A	G	0.0615	0.002	0	COL25A1	intron_variant	G	0.993(0.941-1.048)	0.7991		1.397(1.207-1.617)	7.607e-06		0.987(0.848-1.148)	0.865		1.128(0.916-1.391)	0.2577		0.87(0.694-1.091)	0.2277		0.85(0.325-2.221)	0.7401
rs145483449	4	110063693	T	C	0.0615	0.005	0.0043	COL25A1	intron_variant	C	0.993(0.941-1.048)	0.787		1.395(1.205-1.615)	8.48e-06		0.986(0.847-1.147)	0.8513		1.127(0.914-1.389)	0.2624		0.869(0.693-1.089)	0.2229		0.85(0.325-2.221)	0.7401
rs150572573	4	110066439	G	A	0.0615	0.002	0	COL25A1	intron_variant	A	0.996(0.944-1.051)	0.8794		1.399(1.208-1.62)	7.181e-06		0.98(0.842-1.14)	0.7921		1.122(0.91-1.382)	0.2811		0.86(0.685-1.08)	0.1939		0.855(0.327-2.234)	0.749
rs6823174	4	110071108	G	T	0.0605	0.005	0.0043	COL25A1	intron_variant	T	0.996(0.943-1.051)	0.869		1.398(1.207-1.619)	7.648e-06		0.98(0.842-1.14)	0.7909		1.122(0.91-1.382)	0.2811		0.86(0.685-1.079)	0.1933		0.855(0.327-2.234)	0.749
rs17039964	4	110072718	A	C	0.0605	0.005	0.0043	COL25A1	intron_variant	C	0.99(0.938-1.045)	0.716		1.405(1.212-1.628)	6.392e-06		0.988(0.849-1.151)	0.8798		1.137(0.922-1.403)	0.2299		0.863(0.686-1.084)	0.2057		0.883(0.338-2.305)	0.7988
rs77198094	4	110076539	A	T	0.0605	0.005	0.0043	COL25A1	intron_variant	T	0.995(0.943-1.05)	0.8637		1.396(1.206-1.617)	8.241e-06		0.979(0.842-1.14)	0.7881		1.122(0.91-1.382)	0.2811		0.86(0.685-1.079)	0.1916		0.855(0.327-2.234)	0.749
rs76455782	4	110081021	A	C	0.0605	0.005	0.0043	COL25A1	intron_variant	C	0.995(0.943-1.05)	0.8637		1.396(1.206-1.617)	8.241e-06		0.979(0.842-1.14)	0.7881		1.122(0.91-1.382)	0.2811		0.86(0.685-1.079)	0.1916		0.855(0.327-2.234)	0.749
rs763601631	4	110081956	0	0	0	0	0	COL25A1	intron_variant	C	0.995(0.943-1.05)	0.8588		1.398(1.207-1.619)	7.648e-06		0.98(0.842-1.14)	0.7932		1.122(0.911-1.383)	0.2789		0.86(0.685-1.079)	0.1933		0.855(0.327-2.234)	0.749
rs76144736	4	110082657	T	G	0.0605	0.002	0	COL25A1	intron_variant	G	0.995(0.943-1.051)	0.8659		1.399(1.208-1.62)	7.389e-06		0.981(0.843-1.142)	0.8037		1.124(0.912-1.385)	0.274		0.861(0.686-1.08)	0.1959		0.855(0.327-2.234)	0.749
rs114152986	4	110083109	G	T	0.0605	0.005	0.0043	COL25A1	intron_variant	T	0.995(0.943-1.05)	0.8535		1.396(1.206-1.617)	8.241e-06		0.98(0.842-1.14)	0.7903		1.122(0.911-1.383)	0.2789		0.86(0.685-1.079)	0.1916		0.855(0.327-2.234)	0.749
rs6827384	4	110084262	C	T	0.0605	0.005	0.0043	COL25A1	intron_variant	T	0.995(0.943-1.05)	0.8535		1.396(1.206-1.617)	8.241e-06		0.98(0.842-1.14)	0.7903		1.122(0.911-1.383)	0.2789		0.86(0.685-1.079)	0.1916		0.855(0.327-2.234)	0.749
rs6853482	4	110084369	T	C	0.0605	0.005	0.0043	COL25A1	intron_variant	C	0.995(0.943-1.05)	0.8535		1.396(1.206-1.617)	8.241e-06		0.98(0.842-1.14)	0.7903		1.122(0.911-1.383)	0.2789		0.86(0.685-1.079)	0.1916		0.855(0.327-2.234)	0.749
rs11931270	4	110085526	C	A	0.0605	0.005	0.0043	COL25A1	intron_variant	A	0.995(0.943-1.05)	0.8535		1.396(1.206-1.617)	8.241e-06		0.98(0.842-1.14)	0.7903		1.122(0.911-1.383)	0.2789		0.86(0.685-1.079)	0.1916		0.855(0.327-2.234)	0.749
rs1314179109	4	110085566	0	0	0	0	0	COL25A1	intron_variant	A	0.995(0.943-1.05)	0.8535		1.396(1.206-1.617)	8.241e-06		0.98(0.842-1.14)	0.7903		1.122(0.911-1.383)	0.2789		0.86(0.685-1.079)	0.1916		0.855(0.327-2.234)	0.749
rs17040028	4	110086305	A	G	0.0605	0.005	0.0043	COL25A1	intron_variant	G	0.995(0.943-1.05)	0.8535		1.396(1.206-1.617)	8.241e-06		0.98(0.842-1.14)	0.7903		1.122(0.911-1.383)	0.2789		0.86(0.685-1.079)	0.1916		0.855(0.327-2.234)	0.749
rs75036028	4	110087012	G	A	0.0605	0.002	0	COL25A1	intron_variant	A	0.995(0.943-1.051)	0.8659		1.399(1.208-1.62)	7.389e-06		0.981(0.843-1.142)	0.8037		1.124(0.912-1.385)	0.274		0.861(0.686-1.08)	0.1959		0.855(0.327-2.234)	0.749
rs982195	4	110087408	A	G	0.0605	0.005	0.0043	COL25A1	intron_variant	G	0.995(0.943-1.05)	0.8535		1.396(1.206-1.617)	8.241e-06		0.98(0.842-1.14)	0.7903		1.122(0.911-1.383)	0.2789		0.86(0.685-1.079)	0.1916		0.855(0.327-2.234)	0.749
rs982194	4	110087434	C	A	0.0605	0.005	0.0043	COL25A1	intron_variant	A	0.995(0.943-1.05)	0.8535		1.396(1.206-1.617)	8.241e-06		0.98(0.842-1.14)	0.7903		1.122(0.911-1.383)	0.2789		0.86(0.685-1.079)	0.1916		0.855(0.327-2.234)	0.749
rs17040036	4	110088479	G	A	0.0605	0.005	0	COL25A1	intron_variant	A	0.995(0.943-1.05)	0.8588		1.398(1.207-1.619)	7.648e-06		0.98(0.842-1.14)	0.7932		1.122(0.911-1.383)	0.2789		0.86(0.685-1.079)	0.1933		0.855(0.327-2.234)	0.749
rs74733977	4	110091394	G	A	0.0605	0.005	0	COL25A1	intron_variant	A	0.995(0.943-1.05)	0.8611		1.397(1.207-1.618)	7.848e-06		0.979(0.841-1.139)	0.7808		1.121(0.91-1.381)	0.284		0.859(0.684-1.078)	0.189		0.855(0.327-2.234)	0.749
rs143090439	4	110091727	CA	C	0.0605	0	0	COL25A1	intron_variant	C	0.995(0.943-1.05)	0.858		1.399(1.208-1.62)	7.2e-06		0.974(0.837-1.134)	0.7376		1.123(0.911-1.383)	0.2779		0.849(0.675-1.066)	0.159		0.855(0.327-2.234)	0.749
rs76943472	4	110093569	A	G	0.0605	0.005	0	COL25A1	intron_variant	G	0.995(0.943-1.05)	0.8611		1.397(1.207-1.618)	7.848e-06		0.979(0.841-1.139)	0.7808		1.121(0.91-1.381)	0.284		0.859(0.684-1.078)	0.189		0.855(0.327-2.234)	0.749
rs77313371	4	110094412	A	T	0.0605	0.005	0	COL25A1	intron_variant	T	0.995(0.942-1.05)	0.8444		1.41(1.219-1.632)	4.021e-06		0.984(0.846-1.145)	0.8338		1.121(0.91-1.381)	0.284		0.858(0.684-1.077)	0.187		1.064(0.436-2.596)	0.8915
rs78671511	4	110094709	A	G	0.0605	0.002	0	COL25A1	intron_variant	G	0.995(0.943-1.05)	0.8515		1.411(1.219-1.633)	3.881e-06		0.985(0.847-1.146)	0.8445		1.122(0.911-1.383)	0.2791		0.859(0.684-1.078)	0.1895		1.064(0.436-2.596)	0.8915
rs772144640	4	110095482	0	0	0	0	0	COL25A1	intron_variant	T	0.994(0.942-1.049)	0.8167		1.409(1.217-1.631)	4.312e-06		0.985(0.846-1.145)	0.841		1.122(0.911-1.383)	0.2784		0.858(0.684-1.077)	0.1872		1.064(0.436-2.596)	0.8915
rs117604302	4	110095931	A	G	0.0605	0.002	0	COL25A1	intron_variant	G	0.994(0.942-1.049)	0.8308		1.409(1.217-1.631)	4.312e-06		0.985(0.846-1.145)	0.8404		1.122(0.911-1.383)	0.2791		0.858(0.684-1.077)	0.1872		1.064(0.436-2.596)	0.8915
rs116701957	4	110096659	A	G	0.0605	0.005	0	COL25A1	intron_variant	G	0.996(0.943-1.051)	0.8742		1.402(1.211-1.623)	6.089e-06		0.985(0.847-1.146)	0.8426		1.121(0.91-1.382)	0.2836		0.859(0.685-1.078)	0.1907		1.065(0.437-2.598)	0.8899
rs2704099	4	110097555	C	G	0.0605	0.0139	0.0375	COL25A1	intron_variant	G	0.992(0.94-1.047)	0.7681		1.397(1.207-1.618)	7.504e-06		0.981(0.843-1.141)	0.8056		1.119(0.908-1.379)	0.2906		0.855(0.681-1.073)	0.1751		1.065(0.437-2.598)	0.8899
rs17040048	4	110097624	T	G	0.0605	0.005	0	COL25A1	intron_variant	G	0.993(0.941-1.048)	0.7992		1.401(1.21-1.622)	6.281e-06		0.978(0.84-1.138)	0.7695		1.109(0.899-1.367)	0.3354		0.857(0.683-1.075)	0.1827		1.065(0.437-2.598)	0.8899
rs74954917	4	110107696	G	A	0.0605	0	0	COL25A1	intron_variant	A	0.994(0.942-1.049)	0.8189		1.414(1.222-1.636)	3.278e-06		0.979(0.841-1.14)	0.7863		1.123(0.911-1.383)	0.2779		0.848(0.674-1.065)	0.1558		1.062(0.435-2.589)	0.8956
rs118028373	4	110109565	C	T	0.0605	0.002	0	COL25A1	intron_variant	T	0.994(0.942-1.049)	0.8289		1.413(1.221-1.635)	3.459e-06		0.985(0.846-1.145)	0.8409		1.122(0.911-1.383)	0.2791		0.858(0.684-1.077)	0.1879		1.062(0.435-2.589)	0.8956
rs117681290	4	110113178	A	G	0.0605	0.002	0.0029	COL25A1	intron_variant	G	0.994(0.942-1.049)	0.8207		1.412(1.22-1.634)	3.574e-06		0.984(0.846-1.145)	0.8385		1.122(0.911-1.383)	0.2791		0.858(0.684-1.077)	0.1866		1.062(0.435-2.589)	0.8956
rs112690473	4	110113623	A	ACT	0.0605	0.0109	0.0259	COL25A1	intron_variant	ACT	0.994(0.942-1.049)	0.8294		1.41(1.219-1.632)	3.887e-06		0.988(0.85-1.149)	0.8761		1.132(0.919-1.394)	0.2433		0.857(0.682-1.075)	0.1819		1.062(0.435-2.589)	0.8956
rs146879183	4	110113878	G	C	0.0605	0.002	0.0029	COL25A1	intron_variant	C	0.994(0.942-1.049)	0.8353		1.412(1.22-1.634)	3.606e-06		0.984(0.846-1.144)	0.8311		1.121(0.91-1.381)	0.2841		0.858(0.683-1.076)	0.1853		1.062(0.435-2.589)	0.8956
rs117449464	4	110114100	G	A	0.0605	0.002	0.0029	COL25A1	intron_variant	A	0.994(0.942-1.049)	0.8207		1.412(1.22-1.634)	3.574e-06		0.984(0.846-1.145)	0.8385		1.122(0.911-1.383)	0.2791		0.858(0.684-1.077)	0.1866		1.062(0.435-2.589)	0.8956
rs80298992	4	110114797	G	C	0.0605	0.002	0.0086	COL25A1	intron_variant	C	0.994(0.942-1.049)	0.8289		1.413(1.221-1.635)	3.459e-06		0.985(0.846-1.145)	0.8409		1.122(0.911-1.383)	0.2791		0.858(0.684-1.077)	0.1879		1.062(0.435-2.589)	0.8956
rs111457627	4	110115707	T	TGAGAA,TGAGAG	0.0605,0	0.002,0	0.0058,0.0058	COL25A1	intron_variant	TGAGAA	0.993(0.941-1.048)	0.8049		1.409(1.217-1.631)	4.435e-06		0.985(0.847-1.146)	0.8451		1.124(0.912-1.385)	0.2733		0.858(0.684-1.077)	0.1866		1.065(0.437-2.599)	0.8893
rs77363621	4	110116748	A	G	0.0605	0.002	0.0029	COL25A1	intron_variant	G	0.994(0.942-1.049)	0.8289		1.413(1.221-1.635)	3.459e-06		0.985(0.846-1.145)	0.8409		1.122(0.911-1.383)	0.2791		0.858(0.684-1.077)	0.1879		1.062(0.435-2.589)	0.8956
rs150018509	4	110117117	T	C	0.0605	0.002	0	COL25A1	intron_variant	C	0.994(0.942-1.049)	0.8289		1.413(1.221-1.635)	3.459e-06		0.985(0.846-1.145)	0.8409		1.122(0.911-1.383)	0.2791		0.858(0.684-1.077)	0.1879		1.062(0.435-2.589)	0.8956
rs116766204	4	110117263	T	A	0.0605	0.002	0.0115	COL25A1	intron_variant	A	0.994(0.942-1.049)	0.8219		1.412(1.22-1.634)	3.584e-06		0.984(0.846-1.144)	0.8303		1.121(0.91-1.381)	0.284		0.858(0.683-1.076)	0.1854		1.062(0.435-2.589)	0.8956
rs80074753	4	110117326	G	A	0.0605	0.002	0.0029	COL25A1	intron_variant	A	0.994(0.942-1.049)	0.8289		1.413(1.221-1.635)	3.459e-06		0.985(0.846-1.145)	0.8409		1.122(0.911-1.383)	0.2791		0.858(0.684-1.077)	0.1879		1.062(0.435-2.589)	0.8956
rs140111230	4	110118369	C	A	0.0605	0.002	0.0029	COL25A1	intron_variant	A	0.994(0.942-1.049)	0.8289		1.413(1.221-1.635)	3.459e-06		0.985(0.846-1.145)	0.8409		1.122(0.911-1.383)	0.2791		0.858(0.684-1.077)	0.1879		1.062(0.435-2.589)	0.8956
rs548941434	4	110118596	A	G	0.0526	0.002	0	COL25A1	intron_variant	G	0.996(0.943-1.052)	0.887		1.42(1.225-1.647)	3.438e-06		0.975(0.836-1.138)	0.7489		1.118(0.904-1.382)	0.3023		0.842(0.667-1.062)	0.1466		1.081(0.442-2.641)	0.8649
rs575403185	4	110118658	AT	A	0.0605	0.002	0	COL25A1	intron_variant	A	0.995(0.943-1.05)	0.8455		1.41(1.218-1.633)	4.136e-06		0.986(0.848-1.147)	0.8572		1.124(0.912-1.385)	0.2733		0.86(0.685-1.079)	0.1929		1.065(0.437-2.599)	0.8893
rs147932885	4	110119352	A	ACAGGC	0.0605	0.002	0.0029	COL25A1	intron_variant	ACAGGC	0.994(0.942-1.049)	0.8289		1.413(1.221-1.635)	3.459e-06		0.985(0.846-1.145)	0.8409		1.122(0.911-1.383)	0.2791		0.858(0.684-1.077)	0.1879		1.062(0.435-2.589)	0.8956
rs79487627	4	110119496	C	T	0.0605	0.002	0.0029	COL25A1	intron_variant	T	0.994(0.942-1.049)	0.8289		1.413(1.221-1.635)	3.459e-06		0.985(0.846-1.145)	0.8409		1.122(0.911-1.383)	0.2791		0.858(0.684-1.077)	0.1879		1.062(0.435-2.589)	0.8956
rs78865070	4	110119553	A	C	0.0605	0.002	0.0029	COL25A1	intron_variant	C	0.994(0.942-1.049)	0.8289		1.413(1.221-1.635)	3.459e-06		0.985(0.846-1.145)	0.8409		1.122(0.911-1.383)	0.2791		0.858(0.684-1.077)	0.1879		1.062(0.435-2.589)	0.8956
rs74356303	4	110119648	C	T	0.0595	0.002	0.0086	COL25A1	intron_variant	T	0.994(0.942-1.049)	0.8292		1.414(1.222-1.637)	3.247e-06		0.986(0.848-1.147)	0.8554		1.124(0.912-1.385)	0.2736		0.86(0.685-1.079)	0.1925		1.062(0.435-2.589)	0.8956
rs78203741	4	110119659	C	A	0.0595	0.002	0.0029	COL25A1	intron_variant	A	0.994(0.942-1.049)	0.8292		1.414(1.222-1.637)	3.247e-06		0.986(0.848-1.147)	0.8554		1.124(0.912-1.385)	0.2736		0.86(0.685-1.079)	0.1925		1.062(0.435-2.589)	0.8956
rs74622474	4	110119797	C	G	0.0605	0.002	0.0029	COL25A1	intron_variant	G	0.994(0.942-1.049)	0.8289		1.413(1.221-1.635)	3.459e-06		0.985(0.846-1.145)	0.8409		1.122(0.911-1.383)	0.2791		0.858(0.684-1.077)	0.1879		1.062(0.435-2.589)	0.8956
rs76585216	4	110119891	T	C	0.0605	0.002	0.0086	COL25A1	intron_variant	C	0.994(0.942-1.049)	0.8289		1.413(1.221-1.635)	3.459e-06		0.985(0.846-1.145)	0.8409		1.122(0.911-1.383)	0.2791		0.858(0.684-1.077)	0.1879		1.062(0.435-2.589)	0.8956
rs77100104	4	110119915	A	C	0.0605	0.002	0.0086	COL25A1	intron_variant	C	0.994(0.942-1.049)	0.8289		1.413(1.221-1.635)	3.459e-06		0.985(0.846-1.145)	0.8409		1.122(0.911-1.383)	0.2791		0.858(0.684-1.077)	0.1879		1.062(0.435-2.589)	0.8956
rs79627474	4	110120050	C	T	0.0605	0.002	0.0029	COL25A1	intron_variant	T	0.994(0.942-1.049)	0.8289		1.413(1.221-1.635)	3.459e-06		0.985(0.846-1.145)	0.8409		1.122(0.911-1.383)	0.2791		0.858(0.684-1.077)	0.1879		1.062(0.435-2.589)	0.8956
rs549485305	4	110120153	A	G	0.0605	0.002	0.0029	COL25A1	intron_variant	G	0.994(0.942-1.049)	0.8289		1.413(1.221-1.635)	3.459e-06		0.985(0.846-1.145)	0.8409		1.122(0.911-1.383)	0.2791		0.858(0.684-1.077)	0.1879		1.062(0.435-2.589)	0.8956
rs567999677	4	110120154	G	A	0.0605	0.002	0.0029	COL25A1	intron_variant	A	0.994(0.942-1.049)	0.8289		1.413(1.221-1.635)	3.459e-06		0.985(0.846-1.145)	0.8409		1.122(0.911-1.383)	0.2791		0.858(0.684-1.077)	0.1879		1.062(0.435-2.589)	0.8956
rs79659587	4	110120358	T	C	0.0605	0.002	0.0029	COL25A1	intron_variant	C	0.994(0.942-1.049)	0.8289		1.413(1.221-1.635)	3.459e-06		0.985(0.846-1.145)	0.8409		1.122(0.911-1.383)	0.2791		0.858(0.684-1.077)	0.1879		1.062(0.435-2.589)	0.8956
rs183334020	4	110120462	A	G	0.0595	0.002	0.0029	COL25A1	intron_variant	G	0.994(0.942-1.049)	0.8292		1.414(1.222-1.637)	3.247e-06		0.986(0.848-1.147)	0.8554		1.124(0.912-1.385)	0.2736		0.86(0.685-1.079)	0.1925		1.062(0.435-2.589)	0.8956
rs138754759	4	110120471	GTTTTTC	G	0.0585	0.002	0.0029	COL25A1	intron_variant	G	0.994(0.942-1.049)	0.8191		1.414(1.222-1.637)	3.247e-06		0.986(0.848-1.147)	0.8565		1.124(0.912-1.385)	0.2725		0.86(0.685-1.079)	0.1925		1.062(0.435-2.589)	0.8956
rs76973377	4	110120510	C	T	0.0595	0.002	0.0086	COL25A1	intron_variant	T	0.994(0.942-1.049)	0.8189		1.413(1.221-1.635)	3.459e-06		0.985(0.847-1.146)	0.8421		1.123(0.911-1.383)	0.278		0.858(0.684-1.077)	0.1879		1.062(0.435-2.589)	0.8956
rs75822947	4	110120519	T	C	0.0595	0.002	0.0029	COL25A1	intron_variant	C	0.994(0.942-1.049)	0.8189		1.413(1.221-1.635)	3.459e-06		0.985(0.847-1.146)	0.8421		1.123(0.911-1.383)	0.278		0.858(0.684-1.077)	0.1879		1.062(0.435-2.589)	0.8956
rs75471154	4	110120591	G	A	0.0605	0.002	0.0029	COL25A1	intron_variant	A	0.994(0.942-1.049)	0.8289		1.413(1.221-1.635)	3.459e-06		0.985(0.846-1.145)	0.8409		1.122(0.911-1.383)	0.2791		0.858(0.684-1.077)	0.1879		1.062(0.435-2.589)	0.8956
rs74393519	4	110120696	T	G	0.0605	0.002	0.0086	COL25A1	intron_variant	G	0.994(0.942-1.049)	0.8289		1.413(1.221-1.635)	3.459e-06		0.985(0.846-1.145)	0.8409		1.122(0.911-1.383)	0.2791		0.858(0.684-1.077)	0.1879		1.062(0.435-2.589)	0.8956
rs78268803	4	110120708	0	0	0	0	0	COL25A1	intron_variant	GAA	0.994(0.942-1.049)	0.8389		1.41(1.218-1.632)	4.281e-06		0.986(0.848-1.147)	0.8555		1.124(0.912-1.385)	0.2733		0.86(0.685-1.079)	0.1919		1.065(0.437-2.599)	0.8893
rs79783128	4	110121197	C	T	0.0605	0.002	0.0086	COL25A1	intron_variant	T	0.994(0.942-1.049)	0.8289		1.413(1.221-1.635)	3.459e-06		0.985(0.846-1.145)	0.8409		1.122(0.911-1.383)	0.2791		0.858(0.684-1.077)	0.1879		1.062(0.435-2.589)	0.8956
rs117996909	4	110121517	C	G	0.0605	0.002	0.0029	COL25A1	intron_variant	G	0.994(0.942-1.049)	0.8289		1.413(1.221-1.635)	3.459e-06		0.985(0.846-1.145)	0.8409		1.122(0.911-1.383)	0.2791		0.858(0.684-1.077)	0.1879		1.062(0.435-2.589)	0.8956
rs117759369	4	110121524	T	C	0.0605	0.002	0.0086	COL25A1	intron_variant	C	0.994(0.942-1.049)	0.8289		1.413(1.221-1.635)	3.459e-06		0.985(0.846-1.145)	0.8409		1.122(0.911-1.383)	0.2791		0.858(0.684-1.077)	0.1879		1.062(0.435-2.589)	0.8956
rs146232057	4	110121611	C	CAT	0.0605	0.002	0.0086	COL25A1	intron_variant	CAT	0.994(0.942-1.049)	0.8289		1.413(1.221-1.635)	3.459e-06		0.985(0.846-1.145)	0.8409		1.122(0.911-1.383)	0.2791		0.858(0.684-1.077)	0.1879		1.062(0.435-2.589)	0.8956
rs117908496	4	110121670	A	C	0.0605	0.002	0.0029	COL25A1	intron_variant	C	0.994(0.942-1.049)	0.8289		1.413(1.221-1.635)	3.459e-06		0.985(0.846-1.145)	0.8409		1.122(0.911-1.383)	0.2791		0.858(0.684-1.077)	0.1879		1.062(0.435-2.589)	0.8956
rs112092170	4	110121716	T	C	0.0605	0.002	0.0086	COL25A1	intron_variant	C	0.994(0.942-1.049)	0.8289		1.413(1.221-1.635)	3.459e-06		0.985(0.846-1.145)	0.8409		1.122(0.911-1.383)	0.2791		0.858(0.684-1.077)	0.1879		1.062(0.435-2.589)	0.8956
rs78687014	4	110122437	A	G	0.0605	0.002	0.0029	COL25A1	intron_variant	G	0.994(0.942-1.049)	0.8194		1.412(1.221-1.634)	3.527e-06		0.985(0.846-1.145)	0.8393		1.122(0.911-1.383)	0.2791		0.858(0.684-1.077)	0.1871		1.062(0.435-2.589)	0.8956
rs79760153	4	110122656	A	G	0.0605	0.002	0.0029	COL25A1	intron_variant	G	0.994(0.942-1.049)	0.8194		1.412(1.221-1.634)	3.527e-06		0.985(0.846-1.145)	0.8393		1.122(0.911-1.383)	0.2791		0.858(0.684-1.077)	0.1871		1.062(0.435-2.589)	0.8956
rs74958706	4	110123352	T	C	0.0605	0.002	0.0086	COL25A1	intron_variant	C	0.993(0.941-1.048)	0.807		1.405(1.214-1.627)	5.059e-06		0.985(0.847-1.146)	0.8466		1.124(0.912-1.385)	0.2734		0.858(0.684-1.077)	0.1873		1.065(0.437-2.599)	0.8893
rs117083032	4	110123493	A	G	0.0605	0.002	0.0029	COL25A1	intron_variant	G	0.993(0.941-1.048)	0.807		1.405(1.214-1.627)	5.059e-06		0.985(0.847-1.146)	0.8466		1.124(0.912-1.385)	0.2734		0.858(0.684-1.077)	0.1873		1.065(0.437-2.599)	0.8893
rs78187147	4	110123683	G	C	0.0605	0.002	0.0029	COL25A1	intron_variant	C	0.993(0.941-1.048)	0.807		1.405(1.214-1.627)	5.059e-06		0.985(0.847-1.146)	0.8466		1.124(0.912-1.385)	0.2734		0.858(0.684-1.077)	0.1873		1.065(0.437-2.599)	0.8893
rs147832971	4	110124088	G	T	0.0605	0.002	0.0086	COL25A1	intron_variant	T	0.993(0.941-1.048)	0.7927		1.405(1.214-1.627)	5.059e-06		0.985(0.847-1.146)	0.848		1.124(0.912-1.386)	0.2717		0.858(0.684-1.077)	0.1873		1.065(0.437-2.599)	0.8893
rs77776719	4	110125166	C	T	0.0605	0.002	0.0086	COL25A1	intron_variant	T	0.991(0.939-1.046)	0.7449		1.403(1.212-1.624)	5.613e-06		0.983(0.845-1.144)	0.826		1.124(0.912-1.385)	0.2743		0.855(0.681-1.074)	0.1775		1.065(0.437-2.599)	0.8893
rs80060180	4	110125326	A	G	0.0605	0.002	0.0086	COL25A1	intron_variant	G	0.991(0.939-1.046)	0.7449		1.403(1.212-1.624)	5.613e-06		0.983(0.845-1.144)	0.826		1.124(0.912-1.385)	0.2743		0.855(0.681-1.074)	0.1775		1.065(0.437-2.599)	0.8893
rs77374570	4	110125487	C	T	0.0605	0.002	0.0072	COL25A1	intron_variant	T	0.992(0.94-1.047)	0.7593		1.403(1.212-1.624)	5.613e-06		0.983(0.845-1.144)	0.8257		1.124(0.912-1.385)	0.2746		0.855(0.681-1.074)	0.1775		1.065(0.437-2.599)	0.8893
rs75822493	4	110125500	G	C	0.0605	0.002	0.0072	COL25A1	intron_variant	C	0.992(0.94-1.047)	0.7593		1.403(1.212-1.624)	5.613e-06		0.983(0.845-1.144)	0.8257		1.124(0.912-1.385)	0.2746		0.855(0.681-1.074)	0.1775		1.065(0.437-2.599)	0.8893
rs75444524	4	110125520	C	T	0.0605	0.002	0.0072	COL25A1	intron_variant	T	0.992(0.94-1.047)	0.7593		1.403(1.212-1.624)	5.613e-06		0.983(0.845-1.144)	0.8257		1.124(0.912-1.385)	0.2746		0.855(0.681-1.074)	0.1775		1.065(0.437-2.599)	0.8893
rs76611547	4	110125576	T	G	0.0605	0.002	0.0115	COL25A1	intron_variant	G	0.991(0.939-1.045)	0.7272		1.407(1.216-1.628)	4.514e-06		0.982(0.844-1.143)	0.8174		1.123(0.911-1.384)	0.2766		0.855(0.681-1.073)	0.1751		1.062(0.435-2.59)	0.8954
rs80031439	4	110125587	A	G	0.0605	0.002	0.0086	COL25A1	intron_variant	G	0.992(0.94-1.047)	0.7593		1.403(1.212-1.624)	5.613e-06		0.983(0.845-1.144)	0.8257		1.124(0.912-1.385)	0.2746		0.855(0.681-1.074)	0.1775		1.065(0.437-2.599)	0.8893
rs77582759	4	110125755	G	A	0.0605	0.002	0.0086	COL25A1	intron_variant	A	0.992(0.94-1.047)	0.7681		1.403(1.212-1.624)	5.6e-06		0.983(0.845-1.144)	0.8276		1.124(0.912-1.385)	0.2746		0.856(0.682-1.074)	0.1784		1.065(0.437-2.599)	0.8893
rs80117024	4	110125875	C	T	0.0605	0.002	0.0086	COL25A1	intron_variant	T	0.992(0.94-1.047)	0.7681		1.403(1.212-1.624)	5.6e-06		0.983(0.845-1.144)	0.8276		1.124(0.912-1.385)	0.2746		0.856(0.682-1.074)	0.1784		1.065(0.437-2.599)	0.8893
rs75585359	4	110126066	G	A	0.0605	0.002	0.0086	COL25A1	intron_variant	A	0.992(0.94-1.047)	0.7681		1.403(1.212-1.624)	5.6e-06		0.983(0.845-1.144)	0.8276		1.124(0.912-1.385)	0.2746		0.856(0.682-1.074)	0.1784		1.065(0.437-2.599)	0.8893
rs78116940	4	110126577	C	T	0.0605	0.002	0.0086	COL25A1	intron_variant	T	0.992(0.94-1.047)	0.7681		1.403(1.212-1.624)	5.6e-06		0.983(0.845-1.144)	0.8276		1.124(0.912-1.385)	0.2746		0.856(0.682-1.074)	0.1784		1.065(0.437-2.599)	0.8893
rs79837168	4	110126659	A	G	0.0605	0.002	0.0086	COL25A1	intron_variant	G	0.992(0.94-1.047)	0.7681		1.403(1.212-1.624)	5.6e-06		0.983(0.845-1.144)	0.8276		1.124(0.912-1.385)	0.2746		0.856(0.682-1.074)	0.1784		1.065(0.437-2.599)	0.8893
rs80128505	4	110127050	T	C	0.0655	0.002	0.0058	COL25A1	intron_variant	C	0.994(0.943-1.047)	0.8077		1.402(1.215-1.617)	3.486e-06		1.017(0.879-1.176)	0.8225		1.153(0.942-1.41)	0.1666		0.896(0.721-1.115)	0.3245		1.02(0.419-2.48)	0.9656
rs79487260	4	110127528	C	T	0.0605	0.002	0.0086	COL25A1	intron_variant	T	0.993(0.94-1.047)	0.7831		1.407(1.215-1.628)	4.845e-06		0.984(0.846-1.145)	0.8391		1.125(0.913-1.386)	0.2693		0.856(0.682-1.075)	0.1813		1.065(0.437-2.599)	0.8893
rs78203289	4	110127545	A	G	0.0605	0.002	0.0115	COL25A1	intron_variant	G	0.993(0.94-1.047)	0.7831		1.407(1.215-1.628)	4.845e-06		0.984(0.846-1.145)	0.8391		1.125(0.913-1.386)	0.2693		0.856(0.682-1.075)	0.1813		1.065(0.437-2.599)	0.8893
rs76754071	4	110127954	T	C	0.0605	0.002	0.0086	COL25A1	intron_variant	C	0.993(0.94-1.047)	0.7831		1.407(1.215-1.628)	4.845e-06		0.984(0.846-1.145)	0.8391		1.125(0.913-1.386)	0.2693		0.856(0.682-1.075)	0.1813		1.065(0.437-2.599)	0.8893
rs142591075	4	110128589	AAC	A	0.0605	0.002	0.0086	COL25A1	intron_variant	A	0.993(0.941-1.048)	0.8051		1.407(1.215-1.629)	4.831e-06		0.985(0.846-1.145)	0.8397		1.125(0.913-1.386)	0.2699		0.857(0.682-1.075)	0.1818		1.065(0.437-2.599)	0.8893
rs74700986	4	110128767	A	C	0.0605	0.002	0.0086	COL25A1	intron_variant	C	0.993(0.941-1.048)	0.8051		1.407(1.215-1.629)	4.831e-06		0.985(0.846-1.145)	0.8397		1.125(0.913-1.386)	0.2699		0.857(0.682-1.075)	0.1818		1.065(0.437-2.599)	0.8893
rs80347015	4	110129327	A	G	0.0605	0.002	0.0086	COL25A1	intron_variant	G	0.993(0.941-1.048)	0.8051		1.407(1.215-1.629)	4.831e-06		0.985(0.846-1.145)	0.8397		1.125(0.913-1.386)	0.2699		0.857(0.682-1.075)	0.1818		1.065(0.437-2.599)	0.8893
rs79426693	4	110129598	G	C	0.0605	0.002	0.0029	COL25A1	intron_variant	C	0.993(0.941-1.048)	0.7908		1.407(1.215-1.629)	4.831e-06		0.985(0.846-1.145)	0.8401		1.125(0.913-1.386)	0.2695		0.857(0.682-1.075)	0.1818		1.065(0.437-2.599)	0.8893
rs77326945	4	110129832	G	A	0.0605	0.002	0.0086	COL25A1	intron_variant	A	0.993(0.941-1.048)	0.8051		1.407(1.215-1.629)	4.831e-06		0.985(0.846-1.145)	0.8397		1.125(0.913-1.386)	0.2699		0.857(0.682-1.075)	0.1818		1.065(0.437-2.599)	0.8893
rs76725573	4	110130010	G	A	0.0605	0.002	0.0115	COL25A1	intron_variant	A	0.993(0.941-1.048)	0.8051		1.407(1.215-1.629)	4.831e-06		0.985(0.846-1.145)	0.8397		1.125(0.913-1.386)	0.2699		0.857(0.682-1.075)	0.1818		1.065(0.437-2.599)	0.8893
rs79393872	4	110130063	C	T	0.0605	0.002	0.0086	COL25A1	intron_variant	T	0.993(0.941-1.048)	0.8051		1.407(1.215-1.629)	4.831e-06		0.985(0.846-1.145)	0.8397		1.125(0.913-1.386)	0.2699		0.857(0.682-1.075)	0.1818		1.065(0.437-2.599)	0.8893
rs79843135	4	110130162	T	C	0.0605	0.002	0.0086	COL25A1	intron_variant	C	0.993(0.941-1.048)	0.8051		1.407(1.215-1.629)	4.831e-06		0.985(0.846-1.145)	0.8397		1.125(0.913-1.386)	0.2699		0.857(0.682-1.075)	0.1818		1.065(0.437-2.599)	0.8893
rs76681956	4	110130602	C	T	0.0605	0.002	0.0086	COL25A1	intron_variant	T	0.993(0.941-1.048)	0.8051		1.407(1.215-1.629)	4.831e-06		0.985(0.846-1.145)	0.8397		1.125(0.913-1.386)	0.2699		0.857(0.682-1.075)	0.1818		1.065(0.437-2.599)	0.8893
rs76451421	4	110130830	G	A	0.0605	0.002	0.0058	COL25A1	intron_variant	A	0.993(0.941-1.048)	0.8051		1.407(1.215-1.629)	4.831e-06		0.985(0.846-1.145)	0.8397		1.125(0.913-1.386)	0.2699		0.857(0.682-1.075)	0.1818		1.065(0.437-2.599)	0.8893
rs78804186	4	110130902	T	C	0.0605	0.002	0.0058	COL25A1	intron_variant	C	0.993(0.941-1.048)	0.8051		1.407(1.215-1.629)	4.831e-06		0.985(0.846-1.145)	0.8397		1.125(0.913-1.386)	0.2699		0.857(0.682-1.075)	0.1818		1.065(0.437-2.599)	0.8893
rs77616646	4	110130904	C	T	0.0605	0.002	0	COL25A1	intron_variant	T	0.993(0.941-1.048)	0.7908		1.407(1.215-1.629)	4.831e-06		0.985(0.846-1.145)	0.8401		1.125(0.913-1.386)	0.2695		0.857(0.682-1.075)	0.1818		1.065(0.437-2.599)	0.8893
rs142841058	4	110130946	C	T	0.0605	0.002	0.0058	COL25A1	intron_variant	T	0.993(0.941-1.048)	0.8051		1.407(1.215-1.629)	4.831e-06		0.985(0.846-1.145)	0.8397		1.125(0.913-1.386)	0.2699		0.857(0.682-1.075)	0.1818		1.065(0.437-2.599)	0.8893
rs116689180	4	110131081	C	A	0.0605	0.002	0.0058	COL25A1	intron_variant	A	0.99(0.938-1.045)	0.726		1.411(1.219-1.633)	4.022e-06		0.977(0.839-1.137)	0.7641		1.106(0.896-1.366)	0.3474		0.859(0.685-1.079)	0.1914		1.065(0.437-2.599)	0.8893
rs141594074	4	110131229	C	T	0.0605	0.002	0.0086	COL25A1	intron_variant	T	0.993(0.941-1.048)	0.8051		1.407(1.215-1.629)	4.831e-06		0.985(0.846-1.145)	0.8397		1.125(0.913-1.386)	0.2699		0.857(0.682-1.075)	0.1818		1.065(0.437-2.599)	0.8893
rs117417222	4	110131286	A	C	0.0605	0.002	0	COL25A1	intron_variant	C	0.993(0.941-1.048)	0.7908		1.407(1.215-1.629)	4.831e-06		0.985(0.846-1.145)	0.8401		1.125(0.913-1.386)	0.2695		0.857(0.682-1.075)	0.1818		1.065(0.437-2.599)	0.8893
rs77611897	4	110131565	T	G	0.0605	0.002	0.0144	COL25A1	intron_variant	G	0.994(0.942-1.049)	0.8316		1.393(1.204-1.612)	8.346e-06		0.984(0.847-1.144)	0.8347		1.122(0.911-1.382)	0.2775		0.858(0.684-1.075)	0.1831		1.065(0.437-2.598)	0.8902
rs79664345	4	110131800	T	C	0.0605	0.002	0.0029	COL25A1	intron_variant	C	0.993(0.941-1.048)	0.7908		1.407(1.215-1.629)	4.831e-06		0.985(0.846-1.145)	0.8401		1.125(0.913-1.386)	0.2695		0.857(0.682-1.075)	0.1818		1.065(0.437-2.599)	0.8893
rs115323918	4	110132125	C	T	0.0605	0.002	0.0029	COL25A1	intron_variant	T	0.992(0.94-1.047)	0.7795		1.407(1.215-1.629)	4.836e-06		0.984(0.846-1.145)	0.8382		1.125(0.913-1.386)	0.2695		0.856(0.682-1.075)	0.1809		1.065(0.437-2.599)	0.8893
rs77714779	4	110133973	T	C	0.0605	0.002	0	COL25A1	intron_variant	C	0.993(0.941-1.048)	0.7908		1.407(1.215-1.629)	4.831e-06		0.985(0.846-1.145)	0.8401		1.125(0.913-1.386)	0.2695		0.857(0.682-1.075)	0.1818		1.065(0.437-2.599)	0.8893
rs75042237	4	110137268	T	C	0.0605	0.0109	0.0288	COL25A1	intron_variant	C	0.99(0.938-1.045)	0.7219		1.393(1.203-1.613)	9.559e-06		0.976(0.838-1.136)	0.7503		1.093(0.885-1.351)	0.4094		0.868(0.692-1.088)	0.2199		1.082(0.444-2.641)	0.8621
rs76653840	4	110137875	A	G	0.0605	0.002	0	COL25A1	intron_variant	G	0.992(0.94-1.047)	0.7702		1.401(1.209-1.622)	6.883e-06		0.973(0.835-1.133)	0.7246		1.095(0.886-1.353)	0.4018		0.861(0.686-1.081)	0.1962		1.082(0.444-2.641)	0.8621
4:110138232_T/<INS:ME:ALU>	4	110138232	0	0	0	0	0	0	0	<INS:ME:ALU>	0.986(0.933-1.043)	0.6322		1.426(1.226-1.658)	3.952e-06		0.968(0.827-1.134)	0.689		1.081(0.867-1.347)	0.4904		0.864(0.684-1.092)	0.2224		1.123(0.459-2.746)	0.7992
rs75234435	4	110139059	T	C	0.0605	0.0119	0.0288	COL25A1	intron_variant	C	0.99(0.938-1.045)	0.7219		1.393(1.203-1.613)	9.559e-06		0.976(0.838-1.136)	0.7503		1.093(0.885-1.351)	0.4094		0.868(0.692-1.088)	0.2199		1.082(0.444-2.641)	0.8621
rs117299753	4	110139396	C	A	0.0605	0.002	0	COL25A1	intron_variant	A	0.992(0.94-1.047)	0.7702		1.401(1.209-1.622)	6.883e-06		0.973(0.835-1.133)	0.7246		1.095(0.886-1.353)	0.4018		0.861(0.686-1.081)	0.1962		1.082(0.444-2.641)	0.8621
rs76748636	4	110139878	C	T	0.0615	0.002	0	COL25A1	intron_variant	T	0.992(0.94-1.047)	0.7702		1.401(1.209-1.622)	6.883e-06		0.973(0.835-1.133)	0.7246		1.095(0.886-1.353)	0.4018		0.861(0.686-1.081)	0.1962		1.082(0.444-2.641)	0.8621
rs117985452	4	110140157	T	C	0.0615	0.002	0	COL25A1	intron_variant	C	0.992(0.94-1.047)	0.7702		1.401(1.209-1.622)	6.883e-06		0.973(0.835-1.133)	0.7246		1.095(0.886-1.353)	0.4018		0.861(0.686-1.081)	0.1962		1.082(0.444-2.641)	0.8621
rs145193130	4	110145509	C	A	0.0615	0.003	0	COL25A1	intron_variant	A	0.992(0.94-1.047)	0.7702		1.401(1.209-1.622)	6.883e-06		0.973(0.835-1.133)	0.7246		1.095(0.886-1.353)	0.4018		0.861(0.686-1.081)	0.1962		1.082(0.444-2.641)	0.8621
rs7661851	4	110145971	C	G	0.0615	0.0109	0.0288	COL25A1	intron_variant	G	0.99(0.938-1.045)	0.7219		1.393(1.203-1.613)	9.559e-06		0.976(0.838-1.136)	0.7503		1.093(0.885-1.351)	0.4094		0.868(0.692-1.088)	0.2199		1.082(0.444-2.641)	0.8621
rs77471652	4	110150908	C	G	0.0615	0.002	0	COL25A1	intron_variant	G	0.992(0.94-1.047)	0.7659		1.401(1.209-1.622)	6.94e-06		0.973(0.835-1.133)	0.7244		1.095(0.886-1.353)	0.4018		0.861(0.686-1.08)	0.1961		1.082(0.444-2.641)	0.8621
rs117866535	4	110154488	C	T	0.0615	0.002	0	COL25A1	intron_variant	T	0.992(0.94-1.047)	0.7626		1.4(1.209-1.621)	7.145e-06		0.972(0.835-1.133)	0.7186		1.094(0.885-1.351)	0.4076		0.861(0.685-1.08)	0.1955		1.082(0.444-2.641)	0.8621
rs118091266	4	110157923	G	A	0.0615	0.002	0	COL25A1	intron_variant	A	0.996(0.944-1.051)	0.8817		1.4(1.21-1.62)	6.408e-06		0.98(0.842-1.139)	0.7885		1.084(0.878-1.338)	0.452		0.882(0.705-1.103)	0.2719		1.077(0.442-2.629)	0.8697
rs75409702	4	110159028	A	G	0.0605	0.002	0	COL25A1	intron_variant	G	0.991(0.939-1.046)	0.7529		1.4(1.209-1.621)	7.145e-06		0.973(0.835-1.133)	0.7213		1.094(0.886-1.352)	0.4042		0.861(0.685-1.08)	0.1955		1.082(0.444-2.641)	0.8621
rs76325012	4	110165527	C	T	0.0694	0.002	0.0014	COL25A1	intron_variant	T	1.001(0.95-1.055)	0.9669		1.399(1.214-1.613)	3.69e-06		0.941(0.81-1.093)	0.4283		1.037(0.841-1.28)	0.7319		0.855(0.685-1.067)	0.1652		0.997(0.412-2.412)	0.9951
rs76452261	4	110165691	A	G	0.0694	0.002	0	COL25A1	intron_variant	G	1.001(0.95-1.054)	0.9817		1.404(1.218-1.618)	2.932e-06		0.945(0.814-1.098)	0.4588		1.036(0.84-1.278)	0.7428		0.865(0.694-1.077)	0.1947		0.994(0.411-2.403)	0.9886
rs75525989	4	110169966	T	C	0.0694	0.002	0	COL25A1	intron_variant	C	1.002(0.951-1.056)	0.944		1.406(1.22-1.62)	2.509e-06		0.937(0.807-1.089)	0.3958		1.032(0.836-1.273)	0.7704		0.852(0.683-1.063)	0.1562		0.993(0.411-2.401)	0.9875
rs118191242	4	110172217	A	G	0.0685	0	0	COL25A1	intron_variant	G	1(0.949-1.054)	0.9984		1.404(1.218-1.618)	2.926e-06		0.94(0.809-1.092)	0.417		1.036(0.84-1.278)	0.7409		0.854(0.685-1.065)	0.1616		0.994(0.411-2.403)	0.9886
rs75000575	4	110174943	C	G	0.0605	0.002	0	COL25A1	intron_variant	G	1.002(0.951-1.057)	0.9332		1.397(1.21-1.613)	5.105e-06		0.949(0.816-1.103)	0.4957		1.047(0.847-1.292)	0.6729		0.861(0.69-1.076)	0.1879		1.008(0.416-2.442)	0.9857
rs117714046	4	110200090	G	A	0.0625	0.002	0	COL25A1	intron_variant	A	0.997(0.944-1.052)	0.9074		1.391(1.202-1.61)	9.931e-06		0.938(0.803-1.097)	0.4244		1.029(0.825-1.283)	0.8001		0.892(0.713-1.117)	0.319		0.474(0.143-1.57)	0.2217
rs117002193	4	110200093	C	T	0.0625	0.002	0	COL25A1	intron_variant	T	0.997(0.944-1.052)	0.9074		1.391(1.202-1.61)	9.931e-06		0.938(0.803-1.097)	0.4244		1.029(0.825-1.283)	0.8001		0.892(0.713-1.117)	0.319		0.474(0.143-1.57)	0.2217
rs118026200	4	110204699	G	A	0.0625	0.002	0	COL25A1	intron_variant	A	1(0.947-1.056)	0.9924		1.394(1.204-1.615)	9.362e-06		0.932(0.796-1.09)	0.3784		1.031(0.826-1.286)	0.7901		0.877(0.699-1.101)	0.2573		0.478(0.144-1.585)	0.2274
rs35618439	4	110211962	G	A	0.0625	0.0328	0.0101	COL25A1	intron_variant	A	1(0.947-1.056)	0.9983		1.397(1.206-1.617)	7.943e-06		0.925(0.79-1.083)	0.3327		1.017(0.814-1.272)	0.879		0.876(0.698-1.1)	0.2543		0.476(0.144-1.577)	0.2242
rs184236304	4	114718251	C	A	0.0218	0	0	CAMK2D-ARSJ	intergenic_region	A	0.975(0.909-1.045)	0.4718		1.21(0.996-1.47)	0.05449		0.917(0.749-1.123)	0.4018		0.812(0.596-1.106)	0.1862		1.066(0.815-1.395)	0.642		-	-
rs7696237	4	123519319	C	T	0.1538	0.2664	0.1671	IL2-IL21	intergenic_region	T	0.931(0.894-0.969)	0.0004833		1.07(0.95-1.206)	0.2657		0.881(0.784-0.991)	0.0349		0.954(0.806-1.128)	0.58		0.812(0.685-0.962)	0.01579		1.164(0.573-2.361)	0.6749
rs975404	4	123521292	T	C	0.1548	0.3469	0.2334	IL2-IL21	intergenic_region	C	0.931(0.895-0.969)	0.0004622		1.079(0.959-1.215)	0.208		0.878(0.781-0.986)	0.02831		0.938(0.793-1.109)	0.454		0.814(0.688-0.963)	0.01645		1.273(0.646-2.509)	0.4857
rs9996350	4	123527817	T	C	0.1558	0.2704	0.1686	IL2-IL21	intergenic_region	C	0.93(0.893-0.968)	0.000401		1.075(0.955-1.211)	0.2324		0.882(0.785-0.992)	0.03623		0.952(0.805-1.126)	0.5662		0.816(0.689-0.966)	0.01807		1.158(0.571-2.35)	0.6845
rs67965989	4	123535604	G	GT	0.1567	0.2704	0.1686	IL21-AS1	upstream_gene_variant	GT	0.93(0.894-0.968)	0.0004277		1.079(0.958-1.215)	0.2121		0.882(0.784-0.991)	0.03529		0.952(0.804-1.125)	0.5613		0.815(0.688-0.965)	0.01773		1.157(0.57-2.349)	0.6859
rs45575135	4	123535606	A	T	0.1567	0.2704	0.1686	IL21-AS1	upstream_gene_variant	T	0.93(0.894-0.968)	0.0004277		1.079(0.958-1.215)	0.2121		0.882(0.784-0.991)	0.03529		0.952(0.804-1.125)	0.5613		0.815(0.688-0.965)	0.01773		1.157(0.57-2.349)	0.6859
rs13143866	4	123540758	G	A	0.1567	0.2664	0.1686	IL21	intron_variant	A	0.93(0.893-0.968)	0.0004175		1.078(0.957-1.215)	0.215		0.881(0.784-0.991)	0.03425		0.951(0.804-1.125)	0.5598		0.814(0.688-0.964)	0.01716		1.157(0.57-2.349)	0.6859
rs74566660	4	123547204	A	C	0.1577	0.0298	0.0274	IL21	upstream_gene_variant	C	0.933(0.896-0.971)	0.0007638		1.079(0.957-1.217)	0.2155		0.887(0.788-0.998)	0.046		0.974(0.823-1.152)	0.757		0.804(0.677-0.954)	0.01261		1.187(0.586-2.405)	0.634
rs74615070	4	123554186	C	A	0.1567	0.0298	0.0259	IL21-AS1	intron_variant	A	0.929(0.892-0.968)	0.0004121		1.075(0.953-1.213)	0.2384		0.887(0.788-0.999)	0.04779		0.981(0.829-1.16)	0.8197		0.8(0.673-0.95)	0.011		1.192(0.587-2.422)	0.6267
rs6840978	4	123554707	C	T	0.1587	0.1839	0.0951	IL21-AS1	intron_variant	T	0.93(0.893-0.968)	0.0004033		1.069(0.948-1.205)	0.2758		0.881(0.783-0.991)	0.03445		0.954(0.807-1.129)	0.5858		0.811(0.684-0.961)	0.01535		1.171(0.577-2.376)	0.6626
rs10518402	4	123554790	T	C	0.1577	0.1859	0.0965	IL21-AS1	intron_variant	C	0.929(0.892-0.967)	0.0003153		1.065(0.945-1.201)	0.3016		0.882(0.784-0.992)	0.03613		0.956(0.809-1.131)	0.6026		0.811(0.685-0.961)	0.01554		1.177(0.58-2.387)	0.6522
rs13122932	4	123555178	A	G	0.1577	0.1879	0.0965	IL21-AS1	intron_variant	G	0.929(0.892-0.967)	0.0003106		1.065(0.945-1.201)	0.3023		0.882(0.784-0.992)	0.03611		0.956(0.809-1.131)	0.6026		0.811(0.685-0.961)	0.01553		1.177(0.58-2.387)	0.6522
rs182963644	4	128271891	G	A	0.0079	0	0.0663	MIR2054-INTU	intergenic_region	A	1.003(0.905-1.112)	0.9499		0.697(0.481-1.01)	0.0567		1.109(0.841-1.463)	0.4645		0.927(0.601-1.43)	0.731		1.054(0.709-1.568)	0.7938		13.31(4.721-37.51)	9.813e-07
rs188853896	4	128271893	A	G	0.0079	0	0.0663	MIR2054-INTU	intergenic_region	G	1.003(0.905-1.112)	0.9499		0.697(0.481-1.01)	0.0567		1.109(0.841-1.463)	0.4645		0.927(0.601-1.43)	0.731		1.054(0.709-1.568)	0.7938		13.31(4.721-37.51)	9.813e-07
rs1160734	4	139617036	T	C	0.8423	0.5139	0.67	LINC00499-LOC105377448	intergenic_region	T	1(0.969-1.033)	0.9763		1.103(1.003-1.214)	0.04327		1.133(1.039-1.234)	0.004591		1.258(1.115-1.42)	0.0001915		1.035(0.913-1.173)	0.5944		0.724(0.368-1.427)	0.3514
rs4241918	4	139632975	T	C	0.8244	0.4483	0.6499	LINC00499-LOC105377448	intergenic_region	T	0.991(0.959-1.024)	0.5824		1.079(0.979-1.189)	0.1257		1.128(1.033-1.231)	0.007075		1.286(1.137-1.453)	5.948e-05		1(0.88-1.138)	0.9958		0.853(0.448-1.626)	0.6297
rs58407605	4	139639408	C	T	0.7847	0.2863	0.5058	LINC00499-LOC105377448	intergenic_region	C	0.988(0.959-1.019)	0.4474		1.053(0.962-1.154)	0.2623		1.116(1.028-1.212)	0.008541		1.234(1.098-1.386)	0.0003972		1.025(0.91-1.154)	0.6876		0.852(0.468-1.554)	0.6019
rs6824816	4	139648420	T	C	0.8254	0.4851	0.6628	LINC00499-LOC105377448	intergenic_region	T	0.99(0.958-1.023)	0.5391		1.077(0.976-1.188)	0.1401		1.137(1.041-1.242)	0.004362		1.297(1.146-1.467)	3.699e-05		1.006(0.884-1.146)	0.9225		0.882(0.461-1.689)	0.7047
rs6821816	4	139658216	C	T	0.7956	0.4652	0.6383	LINC00499-LOC105377448	intergenic_region	C	0.992(0.962-1.023)	0.6144		1.037(0.945-1.138)	0.443		1.141(1.05-1.24)	0.001805		1.348(1.201-1.513)	4.03e-07		0.976(0.863-1.103)	0.6919		0.82(0.439-1.53)	0.5323
rs4863593	4	139660993	T	C	0.751	0.4642	0.5893	LINC00499-LOC105377448	intergenic_region	T	1.007(0.978-1.037)	0.6399		1.037(0.949-1.133)	0.4221		1.112(1.027-1.203)	0.008757		1.287(1.152-1.437)	7.902e-06		0.971(0.864-1.09)	0.6159		0.771(0.42-1.413)	0.3995
rs1505857	4	139662961	T	C	0.8016	0.4861	0.6643	LINC00499-LOC105377448	intergenic_region	T	0.993(0.962-1.025)	0.65		1.033(0.938-1.138)	0.5053		1.137(1.043-1.239)	0.00353		1.337(1.186-1.508)	2.013e-06		0.971(0.855-1.103)	0.6472		0.933(0.501-1.735)	0.8259
rs931829	4	139669982	A	G	0.8591	0.4662	0.6441	LINC00499-LOC105377448	intergenic_region	A	0.999(0.963-1.036)	0.9599		1.001(0.895-1.119)	0.9885		1.123(1.017-1.24)	0.0219		1.224(1.064-1.409)	0.004713		1.031(0.894-1.19)	0.6738		1.127(0.555-2.285)	0.7412
rs7698276	4	139705202	A	T	0.7937	0.5358	0.6801	LINC00499-LOC105377448	intergenic_region	A	0.989(0.959-1.021)	0.4962		1.038(0.945-1.141)	0.4339		1.142(1.05-1.243)	0.001902		1.329(1.182-1.494)	1.872e-06		0.994(0.878-1.124)	0.9183		0.782(0.408-1.498)	0.4586
rs12499537	4	145348098	G	T	0.2639	0.3241	0.3184	GYPA-HHIP-AS1	intergenic_region	T	0.999(0.974-1.025)	0.9468		1.005(0.93-1.087)	0.8925		0.917(0.852-0.986)	0.01883		0.819(0.735-0.913)	0.0003131		1.024(0.926-1.132)	0.6461		0.727(0.427-1.238)	0.2407
rs34490121	4	145354001	C	A	0.2679	0.3191	0.2867	GYPA-HHIP-AS1	intergenic_region	A	0.998(0.973-1.024)	0.8812		1.002(0.927-1.083)	0.9661		0.913(0.85-0.982)	0.0139		0.815(0.732-0.908)	0.0001923		1.023(0.926-1.13)	0.6577		0.705(0.414-1.199)	0.1968
rs1490151	4	145354523	T	C	0.2669	0.3191	0.2867	GYPA-HHIP-AS1	intergenic_region	C	0.998(0.973-1.024)	0.8806		1.002(0.927-1.083)	0.9631		0.913(0.85-0.982)	0.01395		0.815(0.732-0.908)	0.0001929		1.023(0.926-1.13)	0.6569		0.705(0.414-1.199)	0.1968
rs57901555	4	145354912	T	C	0.2669	0.3191	0.2853	GYPA-HHIP-AS1	intergenic_region	C	0.998(0.973-1.024)	0.8806		1.002(0.927-1.083)	0.9631		0.913(0.85-0.982)	0.01395		0.815(0.732-0.908)	0.0001929		1.023(0.926-1.13)	0.6569		0.705(0.414-1.199)	0.1968
rs57007317	4	145355065	A	C	0.2669	0.3191	0.2867	GYPA-HHIP-AS1	intergenic_region	C	0.998(0.973-1.024)	0.8806		1.002(0.927-1.083)	0.9631		0.913(0.85-0.982)	0.01395		0.815(0.732-0.908)	0.0001929		1.023(0.926-1.13)	0.6569		0.705(0.414-1.199)	0.1968
rs12498434	4	145357827	0	0	0	0	0	GYPA-HHIP-AS1	intergenic_region	C	0.998(0.973-1.024)	0.8806		1.002(0.927-1.083)	0.9631		0.913(0.85-0.982)	0.01395		0.815(0.732-0.908)	0.0001929		1.023(0.926-1.13)	0.6569		0.705(0.414-1.199)	0.1968
rs12507344	4	145358728	0	0	0	0	0	GYPA-HHIP-AS1	intergenic_region	A	0.998(0.973-1.024)	0.8806		1.002(0.927-1.083)	0.9631		0.913(0.85-0.982)	0.01395		0.815(0.732-0.908)	0.0001929		1.023(0.926-1.13)	0.6569		0.705(0.414-1.199)	0.1968
rs13114851	4	145361938	T	G	0.2669	0.3191	0.2867	GYPA-HHIP-AS1	intergenic_region	G	0.998(0.973-1.024)	0.8806		1.002(0.927-1.083)	0.9631		0.913(0.85-0.982)	0.01395		0.815(0.732-0.908)	0.0001929		1.023(0.926-1.13)	0.6569		0.705(0.414-1.199)	0.1968
rs1422914171	4	145362646	0	0	0	0	0	GYPA-HHIP-AS1	intergenic_region	A	0.998(0.973-1.023)	0.8583		1.003(0.927-1.084)	0.9497		0.914(0.851-0.983)	0.01514		0.818(0.734-0.91)	0.0002389		1.025(0.928-1.132)	0.6296		0.658(0.383-1.13)	0.1295
rs12499125	4	145363574	G	A	0.2669	0.3191	0.2867	GYPA-HHIP-AS1	intergenic_region	A	0.998(0.973-1.024)	0.8806		1.002(0.927-1.083)	0.9631		0.913(0.85-0.982)	0.01395		0.815(0.732-0.908)	0.0001929		1.023(0.926-1.13)	0.6569		0.705(0.414-1.199)	0.1968
rs12499685	4	145366500	T	C	0.3194	0.3191	0.2867	GYPA-HHIP-AS1	intergenic_region	C	1.003(0.979-1.028)	0.7931		0.997(0.925-1.075)	0.9421		0.894(0.834-0.958)	0.001589		0.805(0.726-0.892)	3.508e-05		0.997(0.906-1.098)	0.9551		0.628(0.371-1.062)	0.08269
rs17019354	4	145366977	G	T	0.3194	0.3161	0.2867	GYPA-HHIP-AS1	intergenic_region	T	1.003(0.979-1.028)	0.7814		0.996(0.924-1.073)	0.9126		0.894(0.834-0.958)	0.001575		0.804(0.726-0.892)	3.386e-05		0.997(0.906-1.098)	0.9571		0.629(0.372-1.064)	0.08382
rs6855812	4	145369746	A	G	0.3165	0.3201	0.2882	GYPA-HHIP-AS1	intergenic_region	G	1.004(0.98-1.028)	0.7634		0.992(0.92-1.069)	0.8292		0.894(0.834-0.958)	0.001571		0.809(0.73-0.896)	4.912e-05		0.993(0.902-1.094)	0.8872		0.622(0.367-1.055)	0.07825
rs13142439	4	145371436	A	G	0.3165	0.3221	0.2896	GYPA-HHIP-AS1	intergenic_region	G	1.003(0.979-1.027)	0.8336		0.99(0.919-1.067)	0.7917		0.893(0.833-0.958)	0.001478		0.811(0.732-0.899)	6.284e-05		0.989(0.898-1.089)	0.8265		0.62(0.366-1.051)	0.07601
rs12510916	4	145372248	C	T	0.3165	0.3221	0.2867	GYPA-HHIP-AS1	intergenic_region	T	1.002(0.978-1.027)	0.8667		0.989(0.918-1.066)	0.7716		0.89(0.83-0.954)	0.001014		0.809(0.73-0.897)	5.365e-05		0.984(0.893-1.083)	0.7349		0.622(0.367-1.054)	0.07788
rs6828795	4	145374760	C	T	0.3155	0.3221	0.2896	GYPA-HHIP-AS1	intergenic_region	T	0.998(0.974-1.022)	0.8443		0.989(0.917-1.065)	0.7629		0.892(0.832-0.956)	0.001293		0.809(0.73-0.897)	5.318e-05		0.991(0.9-1.091)	0.847		0.582(0.341-0.996)	0.0483
rs62334742	4	145380633	C	A	0.3185	0.3867	0.3141	GYPA-HHIP-AS1	intergenic_region	A	0.997(0.973-1.021)	0.8099		0.984(0.913-1.06)	0.6617		0.896(0.836-0.96)	0.001889		0.812(0.733-0.899)	6.007e-05		0.996(0.905-1.096)	0.9286		0.611(0.361-1.032)	0.0653
rs1505770	4	145380802	T	C	0.3175	0.3867	0.3141	GYPA-HHIP-AS1	intergenic_region	C	0.997(0.973-1.021)	0.8103		0.985(0.914-1.061)	0.6842		0.896(0.836-0.96)	0.001853		0.811(0.733-0.899)	5.89e-05		0.996(0.904-1.096)	0.9262		0.611(0.361-1.031)	0.06512
rs5862706	4	145381161	0	0	0	0	0	GYPA-HHIP-AS1	intergenic_region	GC	0.997(0.973-1.021)	0.8123		0.98(0.91-1.056)	0.597		0.896(0.837-0.96)	0.001895		0.813(0.734-0.9)	6.615e-05		0.995(0.904-1.095)	0.9152		0.606(0.359-1.025)	0.06156
rs55694701	4	145382527	C	T	0.3175	0.3867	0.3127	GYPA-HHIP-AS1	intergenic_region	T	0.997(0.973-1.022)	0.8182		0.985(0.914-1.061)	0.6874		0.896(0.837-0.961)	0.00191		0.812(0.733-0.899)	5.951e-05		0.996(0.905-1.096)	0.9332		0.611(0.361-1.031)	0.06512
rs56268708	4	145382532	C	G	0.3175	0.3867	0.3127	GYPA-HHIP-AS1	intergenic_region	G	0.997(0.973-1.022)	0.8182		0.985(0.914-1.061)	0.6874		0.896(0.837-0.961)	0.00191		0.812(0.733-0.899)	5.951e-05		0.996(0.905-1.096)	0.9332		0.611(0.361-1.031)	0.06512
rs2130499	4	145388834	G	T	0.3175	0.3867	0.3141	GYPA-HHIP-AS1	intergenic_region	T	0.996(0.972-1.02)	0.7498		0.981(0.911-1.057)	0.621		0.899(0.839-0.963)	0.00242		0.818(0.738-0.905)	0.000105		0.995(0.904-1.094)	0.9095		0.611(0.362-1.032)	0.06561
4:145395308_A/<INS:ME:ALU>	4	145395308	0	0	0	0	0	0	0	<INS:ME:ALU>	1.005(0.98-1.031)	0.6975		0.981(0.907-1.06)	0.6197		0.914(0.85-0.982)	0.01446		0.795(0.714-0.886)	2.996e-05		1.041(0.943-1.15)	0.4244		0.757(0.448-1.279)	0.2985
rs35440220	4	145399832	A	C	0.3254	0.3966	0.3141	GYPA-HHIP-AS1	intergenic_region	C	0.998(0.974-1.022)	0.8515		0.982(0.912-1.057)	0.6208		0.898(0.839-0.961)	0.002004		0.812(0.734-0.898)	4.951e-05		1(0.909-1.099)	0.9945		0.606(0.36-1.019)	0.05898
rs7666298	4	145401950	C	A	0.3264	0.3976	0.3242	GYPA-HHIP-AS1	intergenic_region	A	0.997(0.973-1.021)	0.8027		0.982(0.912-1.057)	0.6211		0.899(0.84-0.963)	0.002259		0.813(0.735-0.9)	5.8e-05		1.001(0.91-1.1)	0.9917		0.605(0.359-1.018)	0.05862
rs1961266	4	145404513	G	A	0.3254	0.3976	0.3242	GYPA-HHIP-AS1	intergenic_region	A	0.997(0.973-1.021)	0.7921		0.982(0.912-1.057)	0.6212		0.9(0.84-0.963)	0.002396		0.814(0.736-0.9)	6.011e-05		1.001(0.911-1.101)	0.9785		0.605(0.359-1.018)	0.05862
rs13142879	4	145410477	C	T	0.3254	0.3966	0.3141	GYPA-HHIP-AS1	intergenic_region	T	0.997(0.974-1.021)	0.816		0.981(0.912-1.057)	0.6186		0.899(0.839-0.962)	0.002195		0.814(0.736-0.9)	5.943e-05		1(0.909-1.099)	0.9912		0.605(0.36-1.019)	0.05885
rs7656246	4	145412511	C	A	0.3264	0.3966	0.3156	GYPA-HHIP-AS1	intergenic_region	A	0.998(0.974-1.022)	0.8366		0.98(0.911-1.055)	0.5963		0.897(0.838-0.961)	0.001897		0.813(0.735-0.899)	5.718e-05		0.997(0.906-1.096)	0.9439		0.608(0.361-1.022)	0.0605
rs34265962	4	145425936	A	G	0.3145	0.3926	0.3141	GYPA-HHIP-AS1	intergenic_region	G	1.002(0.978-1.027)	0.8791		0.964(0.895-1.04)	0.3435		0.904(0.844-0.969)	0.004348		0.835(0.754-0.925)	0.0005295		0.992(0.901-1.092)	0.8655		0.503(0.288-0.881)	0.01616
rs563625361	4	151077897	A	T	0.0198	0.002	0.072	DCLK2	intron_variant	T	0.999(0.915-1.091)	0.9831		0.853(0.639-1.137)	0.2784		1.488(1.203-1.842)	0.0002527		1.711(1.27-2.305)	0.0004185		1.286(0.939-1.76)	0.1166		1.854(0.414-8.304)	0.4195
rs77397193	4	165731413	T	C	0.0159	0	0	LINC01207-APELA	intergenic_region	C	1.025(0.932-1.129)	0.6081		0.856(0.621-1.179)	0.3416		1.227(0.962-1.564)	0.09911		0.775(0.507-1.186)	0.2407		1.636(1.21-2.214)	0.001405		2.44(0.545-10.92)	0.2434
rs186546746	4	167642766	T	A	0.0069	0	0	TLL1-SPOCK3	intergenic_region	A	1.217(1.116-1.328)	9.993e-06		1.105(0.845-1.445)	0.466		0.682(0.509-0.916)	0.01084		0.669(0.446-1.003)	0.05199		0.719(0.469-1.103)	0.1309		-	-
rs138456275	4	168138223	T	C	0.0506	0.002	0.1556	SPOCK3	intron_variant	C	0.964(0.91-1.022)	0.2179		1.104(0.93-1.309)	0.258		1.202(1.034-1.397)	0.01675		1.446(1.176-1.777)	0.0004626		1.015(0.809-1.274)	0.8946		0.853(0.27-2.693)	0.786
rs191812982	4	170062994	C	T	0.0327	0.002	0	SH3RF1	intron_variant	T	1.004(0.954-1.057)	0.8693		1.09(0.936-1.27)	0.2692		1.056(0.918-1.216)	0.446		1.114(0.914-1.359)	0.285		0.957(0.778-1.177)	0.6761		1.932(0.869-4.297)	0.1062
rs150639397	4	180991817	A	G	0.0139	0	0	LINC01098-LINC00290	intergenic_region	G	0.996(0.905-1.097)	0.9337		1.079(0.815-1.429)	0.5955		1.329(1.047-1.686)	0.01952		1.019(0.689-1.508)	0.9234		1.693(1.251-2.29)	0.0006412		-	-
rs74434851	4	182457554	C	T	0.0089	0.0129	0.0317	LINC00290-LOC90768	intergenic_region	T	1.006(0.935-1.083)	0.872		1.593(1.319-1.924)	1.336e-06		1.112(0.913-1.354)	0.2929		1.19(0.902-1.571)	0.2191		0.978(0.726-1.319)	0.8852		2.293(0.959-5.481)	0.06193
rs78692562	4	182457555	G	A	0.0079	0.0129	0.036	LINC00290-LOC90768	intergenic_region	A	1.015(0.942-1.095)	0.6937		1.588(1.311-1.923)	2.296e-06		1.081(0.882-1.325)	0.4551		1.205(0.908-1.599)	0.1967		0.9(0.656-1.233)	0.5108		2.417(1.016-5.75)	0.04587
rs7695189	4	182458326	G	A	0.0079	0.0129	0.0331	LINC00290-LOC90768	intergenic_region	A	1.007(0.935-1.084)	0.8542		1.558(1.288-1.884)	5.01e-06		1.073(0.878-1.312)	0.49		1.209(0.915-1.597)	0.182		0.886(0.649-1.21)	0.4474		2.364(0.99-5.646)	0.05282
rs7672425	4	182459681	G	T	0.0079	0.0129	0.0346	LINC00290-LOC90768	intergenic_region	T	1.007(0.935-1.084)	0.8542		1.558(1.288-1.884)	5.01e-06		1.073(0.878-1.312)	0.49		1.209(0.915-1.597)	0.182		0.886(0.649-1.21)	0.4474		2.364(0.99-5.646)	0.05282
rs76477558	4	182461466	A	C	0.0079	0.0129	0.0331	LINC00290-LOC90768	intergenic_region	C	1.008(0.936-1.086)	0.8288		1.557(1.287-1.883)	5.081e-06		1.072(0.877-1.311)	0.4956		1.206(0.913-1.593)	0.1864		0.886(0.649-1.21)	0.4466		2.364(0.99-5.646)	0.05282
rs1439270	4	182462390	G	A	0.0079	0.0159	0.049	LINC00290-LOC90768	intergenic_region	A	1.01(0.94-1.086)	0.7839		1.529(1.27-1.841)	7.23e-06		1.056(0.866-1.289)	0.589		1.19(0.903-1.568)	0.2158		0.875(0.643-1.191)	0.3968		2.219(0.939-5.243)	0.0693
rs7697865	4	182463503	C	T	0.0079	0.0129	0.0331	LINC00290-LOC90768	intergenic_region	T	1.016(0.942-1.095)	0.6834		1.587(1.309-1.924)	2.617e-06		1.084(0.884-1.329)	0.4387		1.208(0.91-1.603)	0.1919		0.903(0.659-1.238)	0.5256		2.435(1.02-5.814)	0.04499
rs12498506	4	182464814	T	C	0.0079	0.0129	0.0331	LINC00290-LOC90768	intergenic_region	C	1.01(0.938-1.087)	0.7927		1.552(1.283-1.877)	5.901e-06		1.069(0.874-1.306)	0.5179		1.201(0.909-1.586)	0.1974		0.883(0.647-1.206)	0.4353		2.364(0.99-5.646)	0.05282
rs56000286	4	182467810	C	T	0.0089	0.0706	0.1153	LINC00290-LOC90768	intergenic_region	T	1.02(0.95-1.096)	0.5823		1.529(1.271-1.839)	6.672e-06		1.004(0.823-1.225)	0.967		1.15(0.875-1.512)	0.3164		0.813(0.595-1.11)	0.1919		2.211(0.934-5.236)	0.0713
rs74717726	5	312449	C	G	0.0407	0	0	PDCD6	intron_variant	G	1.014(0.952-1.08)	0.6768		0.991(0.813-1.208)	0.9278		1.14(0.963-1.35)	0.1279		1.181(0.932-1.496)	0.1683		1.096(0.858-1.401)	0.4625		0.798(0.197-3.232)	0.7515
rs1552914	5	6769016	T	C	0.5615	0.6421	0.6455	PAPD7-MIR4278	intergenic_region	T	1.021(0.997-1.044)	0.08206		0.972(0.906-1.043)	0.4262		1.083(1.016-1.154)	0.01478		1.113(1.014-1.22)	0.02392		1.053(0.962-1.152)	0.2664		1.114(0.718-1.728)	0.6306
rs79256660	5	9897794	G	A	0.0377	0.0467	0.0375	LOC285692	intron_variant	A	1.044(0.984-1.108)	0.1578		0.988(0.816-1.196)	0.9035		1.174(1.003-1.376)	0.04619		1.372(1.107-1.7)	0.003883		1.041(0.823-1.318)	0.7377		-	-
rs13175950	5	10225940	C	A	0.0843	0.5159	0.4164	FAM173B	3_prime_UTR_variant	A	1.06(1.016-1.105)	0.006481		1.103(0.973-1.251)	0.1245		1.141(1.019-1.277)	0.022		0.85(0.711-1.016)	0.07376		1.443(1.243-1.676)	1.535e-06		1.351(0.671-2.721)	0.3989
rs188994481	5	19248001	T	G	0.0288	0	0	LOC646241-CDH18	intergenic_region	G	0.955(0.866-1.054)	0.3638		0.809(0.584-1.121)	0.2037		1.191(0.926-1.532)	0.1739		1.077(0.735-1.58)	0.7029		1.111(0.772-1.598)	0.5716		10.84(3.926-29.93)	4.236e-06
rs139474146	5	19270128	T	C	0.0288	0	0	LOC646241-CDH18	intergenic_region	C	0.955(0.866-1.054)	0.3638		0.809(0.584-1.121)	0.2037		1.191(0.926-1.532)	0.1739		1.077(0.735-1.58)	0.7029		1.111(0.772-1.598)	0.5716		10.84(3.926-29.93)	4.236e-06
rs189955752	5	19288641	G	A	0.0278	0	0	LOC646241-CDH18	intergenic_region	A	0.953(0.863-1.051)	0.3339		0.813(0.587-1.126)	0.2131		1.196(0.93-1.539)	0.1631		1.119(0.767-1.631)	0.5599		1.08(0.747-1.562)	0.6832		11.18(4.037-30.96)	3.406e-06
rs10461699	5	31999909	C	A	0.1379	0.5984	0.4741	PDZD2	intron_variant	A	0.999(0.967-1.032)	0.9544		1.018(0.921-1.125)	0.7263		0.889(0.808-0.978)	0.01539		1(0.876-1.143)	0.9958		0.787(0.684-0.905)	0.0008021		0.927(0.5-1.719)	0.8103
rs201628016	5	32003370	A	G	0.1319	0.6233	0.3905	PDZD2	intron_variant	G	1.006(0.973-1.04)	0.718		1.028(0.929-1.138)	0.5902		0.89(0.808-0.981)	0.01877		1.013(0.885-1.16)	0.8529		0.778(0.674-0.898)	0.0006186		0.878(0.457-1.688)	0.6971
rs6891927	5	32531335	A	G	0.3462	0.4105	0.3501	ZFR-SUB1	intergenic_region	G	1.06(1.034-1.086)	4.278e-06		1.004(0.93-1.084)	0.9169		1.047(0.977-1.123)	0.1894		1.063(0.963-1.174)	0.2278		1.01(0.914-1.115)	0.8503		1.524(0.968-2.399)	0.06896
rs6891962	5	32531390	A	G	0.3462	0.4105	0.3501	ZFR-SUB1	intergenic_region	G	1.06(1.034-1.086)	4.561e-06		1.004(0.93-1.084)	0.9169		1.048(0.978-1.123)	0.1876		1.064(0.963-1.175)	0.2245		1.01(0.914-1.115)	0.8503		1.524(0.968-2.399)	0.06896
rs641975	5	32531552	A	G	0.3462	0.4433	0.3876	ZFR-SUB1	intergenic_region	G	1.06(1.034-1.086)	4.382e-06		1.007(0.933-1.087)	0.8524		1.045(0.975-1.12)	0.2106		1.063(0.962-1.174)	0.2294		1.006(0.911-1.111)	0.9077		1.516(0.963-2.387)	0.07259
rs77739912	5	42366688	G	A	0.1349	0.002	0.1369	LOC101926960-GHR	intergenic_region	A	1.031(0.98-1.085)	0.2387		1.011(0.863-1.184)	0.8933		0.97(0.84-1.119)	0.6732		0.872(0.704-1.08)	0.2093		1.077(0.885-1.311)	0.4595		0.64(0.197-2.079)	0.458
rs12517931	5	42367585	C	A,T	0,0.1359	0,0.2197	0,0.2565	LOC101926960-GHR	intergenic_region	T	1.029(0.978-1.083)	0.2676		1.004(0.858-1.177)	0.9562		0.972(0.842-1.121)	0.6968		0.875(0.707-1.083)	0.2198		1.079(0.887-1.312)	0.4478		0.64(0.197-2.079)	0.458
rs1390106433	5	42369468	0	0	0	0	0	LOC101926960-GHR	intergenic_region	T	1.031(0.98-1.084)	0.2447		1.011(0.863-1.184)	0.8962		0.969(0.839-1.119)	0.6678		0.871(0.703-1.08)	0.208		1.076(0.884-1.31)	0.464		0.64(0.197-2.079)	0.458
rs151147128	5	42372981	C	T	0.1349	0.002	0.1354	LOC101926960-GHR	intergenic_region	T	1.031(0.98-1.084)	0.2447		1.011(0.863-1.184)	0.8962		0.969(0.839-1.119)	0.6678		0.871(0.703-1.08)	0.208		1.076(0.884-1.31)	0.464		0.64(0.197-2.079)	0.458
rs77889334	5	42377992	T	G	0.1349	0.002	0.1369	LOC101926960-GHR	intergenic_region	G	1.031(0.98-1.084)	0.2447		1.011(0.863-1.184)	0.8962		0.969(0.839-1.119)	0.6678		0.871(0.703-1.08)	0.208		1.076(0.884-1.31)	0.464		0.64(0.197-2.079)	0.458
rs12513643	5	42378916	A	C	0.1359	0.2217	0.255	LOC101926960-GHR	intergenic_region	C	1.029(0.978-1.082)	0.2771		1.004(0.858-1.176)	0.9566		0.972(0.842-1.121)	0.6966		0.875(0.707-1.083)	0.2203		1.079(0.887-1.312)	0.4486		0.64(0.197-2.079)	0.458
rs12520318	5	42381029	G	A	0.1359	0.2197	0.255	LOC101926960-GHR	intergenic_region	A	1.028(0.977-1.082)	0.2842		1.004(0.858-1.176)	0.9566		0.972(0.843-1.122)	0.6982		0.876(0.707-1.083)	0.2214		1.079(0.887-1.312)	0.4486		0.64(0.197-2.079)	0.458
rs140589181	5	42381205	A	G	0.1349	0.002	0.1369	LOC101926960-GHR	intergenic_region	G	1.031(0.98-1.084)	0.2447		1.011(0.863-1.184)	0.8962		0.969(0.839-1.119)	0.6678		0.871(0.703-1.08)	0.208		1.076(0.884-1.31)	0.464		0.64(0.197-2.079)	0.458
rs78404996	5	42383468	T	C	0.1349	0.002	0.1369	LOC101926960-GHR	intergenic_region	C	1.033(0.982-1.087)	0.2139		1.014(0.866-1.188)	0.8585		0.969(0.839-1.119)	0.6645		0.875(0.706-1.084)	0.221		1.072(0.88-1.306)	0.4919		0.64(0.197-2.079)	0.458
rs78417224	5	42383839	G	A	0.1349	0.002	0.1369	LOC101926960-GHR	intergenic_region	A	1.033(0.982-1.087)	0.2139		1.014(0.866-1.188)	0.8585		0.969(0.839-1.119)	0.6645		0.875(0.706-1.084)	0.221		1.072(0.88-1.306)	0.4919		0.64(0.197-2.079)	0.458
rs4866892	5	42390405	G	A	0.1349	0.004	0.1369	LOC101926960-GHR	intergenic_region	A	1.031(0.981-1.084)	0.2277		1.018(0.872-1.189)	0.8203		0.965(0.837-1.112)	0.6204		0.853(0.689-1.055)	0.1432		1.077(0.888-1.307)	0.4513		0.85(0.303-2.386)	0.7573
rs4866896	5	42395129	0	0	0	0	0	LOC101926960-GHR	intergenic_region	T	1.034(0.983-1.088)	0.1976		1.019(0.871-1.193)	0.8124		0.962(0.833-1.11)	0.5936		0.864(0.698-1.07)	0.1808		1.069(0.878-1.301)	0.5049		0.634(0.195-2.059)	0.4484
rs4866795	5	42396715	G	A	0.1359	0.002	0.1369	LOC101926960-GHR	intergenic_region	A	1.035(0.984-1.089)	0.1795		1.015(0.867-1.188)	0.8563		0.963(0.834-1.113)	0.6121		0.87(0.702-1.077)	0.2009		1.067(0.876-1.299)	0.5217		0.635(0.196-2.063)	0.4504
rs2940945	5	42398305	G	A	0.8621	0.5924	0.5764	LOC101926960-GHR	intergenic_region	G	1.023(0.973-1.076)	0.3754		1.018(0.871-1.19)	0.8226		0.96(0.833-1.107)	0.5753		0.873(0.706-1.079)	0.2093		1.057(0.87-1.286)	0.5763		0.627(0.193-2.036)	0.437
rs3764453	5	42398629	A	G	0.1369	0.2217	0.2608	LOC101926960-GHR	intergenic_region	G	1.033(0.982-1.087)	0.2052		1.008(0.861-1.18)	0.9225		0.966(0.837-1.115)	0.6393		0.874(0.706-1.081)	0.2132		1.069(0.878-1.301)	0.5069		0.635(0.196-2.063)	0.4504
rs77288296	5	42399462	G	A	0.1359	0.002	0.1369	LOC101926960-GHR	intergenic_region	A	1.035(0.984-1.089)	0.1795		1.015(0.867-1.188)	0.8563		0.963(0.834-1.113)	0.6121		0.87(0.702-1.077)	0.2009		1.067(0.876-1.299)	0.5217		0.635(0.196-2.063)	0.4504
rs28943877	5	42400340	G	A	0.1359	0.002	0.1369	LOC101926960-GHR	intergenic_region	A	1.035(0.984-1.089)	0.1795		1.015(0.867-1.188)	0.8563		0.963(0.834-1.113)	0.6121		0.87(0.702-1.077)	0.2009		1.067(0.876-1.299)	0.5217		0.635(0.196-2.063)	0.4504
rs2940912	5	42402100	T	G	0.8631	0.8111	0.6902	LOC101926960-GHR	intergenic_region	T	1.027(0.976-1.08)	0.3028		1.019(0.872-1.192)	0.8099		0.958(0.83-1.105)	0.5559		0.869(0.702-1.076)	0.1972		1.056(0.868-1.286)	0.585		0.628(0.193-2.04)	0.4392
rs4866901	5	42403825	G	A	0.1359	0.002	0.1383	LOC101926960-GHR	intergenic_region	A	1.035(0.984-1.089)	0.1795		1.015(0.867-1.188)	0.8563		0.963(0.834-1.113)	0.6121		0.87(0.702-1.077)	0.2009		1.067(0.876-1.299)	0.5217		0.635(0.196-2.063)	0.4504
rs16872537	5	42404430	T	G	0.1359	0.002	0.1369	LOC101926960-GHR	intergenic_region	G	1.036(0.985-1.09)	0.1684		1.014(0.866-1.187)	0.8674		0.961(0.833-1.11)	0.5917		0.866(0.699-1.073)	0.1891		1.066(0.875-1.298)	0.5275		0.635(0.196-2.063)	0.4504
rs16872543	5	42404928	T	C	0.1359	0.002	0.1369	LOC101926960-GHR	intergenic_region	C	1.035(0.984-1.089)	0.1795		1.015(0.867-1.188)	0.8563		0.963(0.834-1.113)	0.6121		0.87(0.702-1.077)	0.2009		1.067(0.876-1.299)	0.5217		0.635(0.196-2.063)	0.4504
rs77786646	5	42405948	T	A	0.1359	0.002	0.1369	LOC101926960-GHR	intergenic_region	A	1.035(0.984-1.089)	0.1795		1.015(0.867-1.188)	0.8563		0.963(0.834-1.113)	0.6121		0.87(0.702-1.077)	0.2009		1.067(0.876-1.299)	0.5217		0.635(0.196-2.063)	0.4504
rs2036746	5	42408433	A	C	0.8631	0.8111	0.6902	LOC101926960-GHR	intergenic_region	A	1.027(0.977-1.08)	0.2994		1.019(0.872-1.191)	0.8151		0.957(0.83-1.105)	0.5518		0.869(0.702-1.075)	0.1957		1.056(0.867-1.285)	0.5885		0.628(0.193-2.04)	0.4392
rs4866906	5	42413118	T	C	0.1359	0.002	0.1369	LOC101926960-GHR	intergenic_region	C	1.036(0.984-1.09)	0.1764		1.015(0.867-1.188)	0.8563		0.963(0.834-1.113)	0.6112		0.869(0.702-1.077)	0.2001		1.067(0.876-1.299)	0.5217		0.635(0.196-2.063)	0.4504
rs4866908	5	42413363	G	T	0.1359	0.002	0.1369	LOC101926960-GHR	intergenic_region	T	1.036(0.984-1.09)	0.1764		1.015(0.867-1.188)	0.8563		0.963(0.834-1.113)	0.6112		0.869(0.702-1.077)	0.2001		1.067(0.876-1.299)	0.5217		0.635(0.196-2.063)	0.4504
rs147355922	5	42415061	G	C	0.1359	0.002	0.1369	LOC101926960-GHR	intergenic_region	C	1.036(0.984-1.09)	0.1764		1.015(0.867-1.188)	0.8563		0.963(0.834-1.113)	0.6112		0.869(0.702-1.077)	0.2001		1.067(0.876-1.299)	0.5217		0.635(0.196-2.063)	0.4504
rs7717717	5	42415910	A	G	0.8631	0.8111	0.696	LOC101926960-GHR	intergenic_region	A	1.027(0.977-1.08)	0.2994		1.019(0.872-1.191)	0.8151		0.957(0.83-1.105)	0.5518		0.869(0.702-1.075)	0.1957		1.056(0.867-1.285)	0.5885		0.628(0.193-2.04)	0.4392
rs2972397	5	42416213	0	0	0	0	0	LOC101926960-GHR	intergenic_region	G	1.034(0.983-1.087)	0.198		1.019(0.871-1.192)	0.8128		0.961(0.833-1.11)	0.5915		0.864(0.697-1.07)	0.18		1.069(0.878-1.301)	0.5063		0.634(0.195-2.059)	0.4484
rs2972398	5	42416385	G	A	0.8631	0.8111	0.6902	LOC101926960-GHR	intergenic_region	G	1.027(0.977-1.08)	0.2994		1.019(0.872-1.191)	0.8151		0.957(0.83-1.105)	0.5518		0.869(0.702-1.075)	0.1957		1.056(0.867-1.285)	0.5885		0.628(0.193-2.04)	0.4392
rs144131404	5	42417110	T	C	0.1359	0.002	0.1369	LOC101926960-GHR	intergenic_region	C	1.036(0.984-1.09)	0.1764		1.015(0.867-1.188)	0.8563		0.963(0.834-1.113)	0.6112		0.869(0.702-1.077)	0.2001		1.067(0.876-1.299)	0.5217		0.635(0.196-2.063)	0.4504
rs11739217	5	42417348	C	T	0.8631	0.8111	0.6902	LOC101926960-GHR	intergenic_region	C	1.027(0.977-1.08)	0.2994		1.019(0.872-1.191)	0.8151		0.957(0.83-1.105)	0.5518		0.869(0.702-1.075)	0.1957		1.056(0.867-1.285)	0.5885		0.628(0.193-2.04)	0.4392
rs2972399	5	42418490	C	T	0.8631	0.8111	0.696	LOC101926960-GHR	intergenic_region	C	1.027(0.977-1.08)	0.2994		1.019(0.872-1.191)	0.8151		0.957(0.83-1.105)	0.5518		0.869(0.702-1.075)	0.1957		1.056(0.867-1.285)	0.5885		0.628(0.193-2.04)	0.4392
rs4866916	5	42419878	T	A	0.1359	0.002	0.1369	GHR	upstream_gene_variant	A	1.036(0.984-1.09)	0.1764		1.015(0.867-1.188)	0.8563		0.963(0.834-1.113)	0.6112		0.869(0.702-1.077)	0.2001		1.067(0.876-1.299)	0.5217		0.635(0.196-2.063)	0.4504
rs75739246	5	42421255	C	T	0.1359	0.002	0.1369	GHR	upstream_gene_variant	T	1.036(0.984-1.09)	0.1764		1.015(0.867-1.188)	0.8563		0.963(0.834-1.113)	0.6112		0.869(0.702-1.077)	0.2001		1.067(0.876-1.299)	0.5217		0.635(0.196-2.063)	0.4504
rs75984628	5	42421597	A	G	0.1359	0.002	0.1369	GHR	upstream_gene_variant	G	1.036(0.984-1.09)	0.1764		1.015(0.867-1.188)	0.8563		0.963(0.834-1.113)	0.6112		0.869(0.702-1.077)	0.2001		1.067(0.876-1.299)	0.5217		0.635(0.196-2.063)	0.4504
rs1876790	5	42422855	C	T	0.8631	0.8111	0.6902	GHR	upstream_gene_variant	C	1.028(0.977-1.081)	0.2887		1.019(0.872-1.191)	0.8143		0.957(0.829-1.104)	0.5452		0.867(0.701-1.073)	0.1903		1.056(0.868-1.285)	0.5881		0.628(0.193-2.04)	0.4392
rs139981779	5	42425371	A	G	0.1389	0.002	0.1369	GHR	intron_variant	G	1.042(0.991-1.095)	0.1087		0.985(0.842-1.153)	0.8522		0.984(0.855-1.133)	0.8238		0.882(0.715-1.088)	0.2413		1.096(0.904-1.328)	0.3517		0.635(0.196-2.063)	0.4504
rs79838172	5	42426341	T	C	0.1389	0.002	0.1369	GHR	intron_variant	C	1.042(0.991-1.095)	0.1087		0.985(0.842-1.153)	0.8522		0.984(0.855-1.133)	0.8238		0.882(0.715-1.088)	0.2413		1.096(0.904-1.328)	0.3517		0.635(0.196-2.063)	0.4504
rs76953202	5	42433582	G	T	0.1389	0.003	0.1369	GHR	intron_variant	T	1.051(1.001-1.103)	0.04651		0.958(0.82-1.119)	0.5868		0.97(0.845-1.114)	0.6654		0.87(0.708-1.068)	0.1829		1.08(0.894-1.305)	0.426		0.614(0.189-1.997)	0.4178
rs4866782	5	42438052	C	A	0.1389	0.003	0.1369	GHR	intron_variant	A	1.054(1.004-1.106)	0.03327		0.959(0.821-1.119)	0.5935		0.969(0.845-1.112)	0.6558		0.871(0.71-1.069)	0.1856		1.077(0.893-1.301)	0.4377		0.605(0.186-1.969)	0.4042
rs199613827	5	42439786	A	AGAAGATAC	0.1389	0.003	0.1369	GHR	intron_variant	AGAAGATAC	1.054(1.004-1.106)	0.03404		0.959(0.821-1.119)	0.5932		0.969(0.845-1.112)	0.6553		0.871(0.71-1.069)	0.1856		1.077(0.892-1.301)	0.4382		0.605(0.186-1.969)	0.4042
rs74871917	5	42441549	A	C	0.1389	0.003	0.1354	GHR	intron_variant	C	1.054(1.004-1.106)	0.03404		0.959(0.821-1.119)	0.5932		0.969(0.845-1.112)	0.6553		0.871(0.71-1.069)	0.1856		1.077(0.892-1.301)	0.4382		0.605(0.186-1.969)	0.4042
rs12518010	5	42448471	G	T	0.1389	0.003	0.1369	GHR	intron_variant	T	1.053(1.003-1.105)	0.03596		0.958(0.821-1.119)	0.5876		0.969(0.844-1.112)	0.6515		0.871(0.71-1.069)	0.1856		1.077(0.892-1.3)	0.4423		0.605(0.186-1.969)	0.4042
rs112147446	5	42452653	G	A	0.1389	0.003	0.1369	GHR	intron_variant	A	1.053(1.003-1.105)	0.03786		0.958(0.82-1.118)	0.5841		0.969(0.844-1.111)	0.6499		0.871(0.71-1.069)	0.1856		1.076(0.892-1.299)	0.444		0.605(0.186-1.969)	0.4042
rs12522222	5	42453982	C	T	0.1389	0.003	0.1369	GHR	intron_variant	T	1.053(1.003-1.105)	0.03786		0.958(0.82-1.118)	0.5841		0.969(0.844-1.111)	0.6499		0.871(0.71-1.069)	0.1856		1.076(0.892-1.299)	0.444		0.605(0.186-1.969)	0.4042
rs12522421	5	42454843	C	T	0.1389	0.003	0.1369	GHR	intron_variant	T	1.053(1.003-1.105)	0.03786		0.958(0.82-1.118)	0.5841		0.969(0.844-1.111)	0.6499		0.871(0.71-1.069)	0.1856		1.076(0.892-1.299)	0.444		0.605(0.186-1.969)	0.4042
rs28498583	5	42455779	C	T	0.1389	0.003	0.1369	GHR	intron_variant	T	1.053(1.003-1.105)	0.03786		0.958(0.82-1.118)	0.5841		0.969(0.844-1.111)	0.6499		0.871(0.71-1.069)	0.1856		1.076(0.892-1.299)	0.444		0.605(0.186-1.969)	0.4042
rs1979994	5	42458272	A	G	0.1389	0.003	0.1369	GHR	intron_variant	G	1.053(1.003-1.105)	0.03703		0.957(0.82-1.117)	0.578		0.977(0.852-1.12)	0.7347		0.879(0.717-1.077)	0.2127		1.085(0.899-1.309)	0.3951		0.605(0.186-1.969)	0.4042
rs12518274	5	42460958	A	T	0.1379	0.003	0.1369	GHR	intron_variant	T	1.053(1.003-1.105)	0.03703		0.957(0.82-1.117)	0.578		0.977(0.852-1.12)	0.7347		0.879(0.717-1.077)	0.2127		1.085(0.899-1.309)	0.3951		0.605(0.186-1.969)	0.4042
rs12515480	5	42464434	C	T	0.1379	0.003	0.1369	GHR	intron_variant	T	1.052(1.003-1.105)	0.03845		0.957(0.82-1.117)	0.5789		0.972(0.847-1.115)	0.6834		0.879(0.717-1.077)	0.2125		1.075(0.891-1.298)	0.4511		0.605(0.186-1.969)	0.4042
rs41432450	5	42467260	C	T	0.1379	0.003	0.1369	GHR	intron_variant	T	1.053(1.003-1.105)	0.03768		0.957(0.82-1.117)	0.5785		0.972(0.847-1.115)	0.6822		0.878(0.717-1.077)	0.212		1.075(0.891-1.298)	0.4518		0.605(0.186-1.969)	0.4042
rs12517368	5	42468860	T	C,G	0.1379,0	0.003,0	0.1369,0	GHR	intron_variant	C	1.053(1.003-1.105)	0.03768		0.957(0.82-1.117)	0.5785		0.972(0.847-1.115)	0.6822		0.878(0.717-1.077)	0.212		1.075(0.891-1.298)	0.4518		0.605(0.186-1.969)	0.4042
rs79213264	5	42473548	A	G	0.1379	0.003	0.1369	GHR	intron_variant	G	1.053(1.004-1.106)	0.03499		0.961(0.823-1.121)	0.6108		0.971(0.846-1.113)	0.6699		0.877(0.716-1.075)	0.2072		1.074(0.89-1.296)	0.4577		0.605(0.186-1.964)	0.4029
rs111553564	5	42475116	G	A	0.1369	0.004	0.1441	GHR	intron_variant	A	1.054(1.005-1.107)	0.03185		0.967(0.828-1.128)	0.6664		0.968(0.844-1.111)	0.6451		0.87(0.709-1.067)	0.1802		1.077(0.893-1.301)	0.438		0.603(0.186-1.957)	0.3999
rs13166255	5	42476314	G	T	0.1498	0.3777	0.428	GHR	intron_variant	T	1.037(0.994-1.082)	0.09414		0.973(0.85-1.114)	0.6901		0.961(0.852-1.085)	0.5223		0.912(0.765-1.088)	0.3061		1.02(0.862-1.207)	0.8151		0.599(0.216-1.665)	0.326
rs183302802	5	42477073	T	C	0.1468	0.003	0.1369	GHR	intron_variant	C	1.043(0.999-1.088)	0.05445		0.975(0.852-1.116)	0.7154		0.973(0.862-1.097)	0.6511		0.929(0.78-1.107)	0.4095		1.026(0.867-1.215)	0.7622		0.594(0.214-1.651)	0.318
rs138552899	5	42479364	T	G	0.1498	0.493	0.4755	GHR	intron_variant	G	1.039(0.996-1.084)	0.07983		0.992(0.867-1.136)	0.909		0.959(0.85-1.083)	0.5039		0.896(0.75-1.07)	0.2248		1.033(0.873-1.223)	0.7043		0.595(0.213-1.663)	0.322
rs151306998	5	42482792	G	T	0.1468	0.003	0.1369	GHR	intron_variant	T	1.046(1.003-1.092)	0.03747		0.992(0.866-1.137)	0.9105		0.951(0.841-1.075)	0.422		0.904(0.757-1.08)	0.2671		1.005(0.847-1.193)	0.9526		0.599(0.214-1.673)	0.3282
rs80331731	5	42483278	C	T	0.1468	0.003	0.1369	GHR	intron_variant	T	1.047(1.003-1.093)	0.03508		0.992(0.866-1.136)	0.9019		0.95(0.841-1.074)	0.412		0.902(0.755-1.078)	0.2572		1.005(0.847-1.193)	0.9556		0.599(0.214-1.673)	0.3282
rs1317299499	5	42483596	0	0	0	0	0	GHR	intron_variant	T	1.043(1-1.087)	0.05001		0.97(0.85-1.109)	0.6581		0.946(0.839-1.066)	0.362		0.885(0.743-1.054)	0.1708		1.017(0.861-1.201)	0.8464		0.556(0.198-1.556)	0.2636
rs74408601	5	42487792	C	T	0.1468	0.003	0.1369	GHR	intron_variant	T	1.046(1.002-1.092)	0.03925		0.991(0.865-1.135)	0.8945		0.951(0.842-1.075)	0.4258		0.905(0.757-1.081)	0.2701		1.005(0.847-1.193)	0.9513		0.599(0.214-1.673)	0.3282
rs1509463	5	42489032	G	A	0.1468	0.003	0.1369	GHR	intron_variant	A	1.046(1.002-1.092)	0.03925		0.991(0.865-1.135)	0.8945		0.951(0.842-1.075)	0.4258		0.905(0.757-1.081)	0.2701		1.005(0.847-1.193)	0.9513		0.599(0.214-1.673)	0.3282
rs1509462	5	42489345	C	T	0.1468	0.003	0.1369	GHR	intron_variant	T	1.046(1.002-1.092)	0.03925		0.991(0.865-1.135)	0.8945		0.951(0.842-1.075)	0.4258		0.905(0.757-1.081)	0.2701		1.005(0.847-1.193)	0.9513		0.599(0.214-1.673)	0.3282
rs74710603	5	42492756	A	T	0.1468	0.003	0.1369	GHR	intron_variant	T	1.046(1.002-1.092)	0.03925		0.991(0.865-1.135)	0.8945		0.951(0.842-1.075)	0.4258		0.905(0.757-1.081)	0.2701		1.005(0.847-1.193)	0.9513		0.599(0.214-1.673)	0.3282
rs78390536	5	42496724	G	T	0.1458	0.003	0.1354	GHR	intron_variant	T	1.044(1.001-1.09)	0.04722		0.994(0.868-1.138)	0.9269		0.947(0.837-1.07)	0.3803		0.893(0.747-1.068)	0.2153		1.007(0.849-1.196)	0.9334		0.599(0.214-1.673)	0.3282
rs12514403	5	42498062	C	T	0.1458	0.003	0.1354	GHR	intron_variant	T	1.044(1.001-1.09)	0.04722		0.994(0.868-1.138)	0.9269		0.947(0.837-1.07)	0.3803		0.893(0.747-1.068)	0.2153		1.007(0.849-1.196)	0.9334		0.599(0.214-1.673)	0.3282
rs4866790	5	42500927	A	G	0.1458	0.003	0.1354	GHR	intron_variant	G	1.046(1.002-1.091)	0.04158		0.997(0.871-1.142)	0.9686		0.949(0.839-1.073)	0.4023		0.899(0.752-1.074)	0.2414		1.006(0.848-1.195)	0.9423		0.599(0.214-1.673)	0.3279
rs75736562	5	42505035	C	T	0.1458	0.003	0.134	GHR	intron_variant	T	1.038(0.994-1.084)	0.08952		0.985(0.858-1.131)	0.8306		0.933(0.824-1.057)	0.2782		0.892(0.744-1.069)	0.2145		0.98(0.823-1.168)	0.8241		0.628(0.225-1.754)	0.3743
rs58179197	5	42510147	A	G	0.1458	0.003	0.134	GHR	intron_variant	G	1.038(0.994-1.084)	0.08848		0.985(0.858-1.13)	0.8244		0.933(0.824-1.057)	0.2772		0.892(0.744-1.068)	0.2136		0.98(0.823-1.168)	0.8234		0.628(0.225-1.754)	0.3743
rs4866932	5	42513880	G	A	0.1458	0.003	0.134	GHR	intron_variant	A	1.038(0.994-1.084)	0.08798		0.985(0.858-1.13)	0.8244		0.933(0.824-1.057)	0.2781		0.892(0.744-1.068)	0.2136		0.981(0.823-1.168)	0.8254		0.628(0.225-1.754)	0.3743
rs4866933	5	42516087	T	C	0.1458	0.003	0.134	GHR	intron_variant	C	1.038(0.994-1.084)	0.08798		0.985(0.858-1.13)	0.8244		0.933(0.824-1.057)	0.2781		0.892(0.744-1.068)	0.2136		0.981(0.823-1.168)	0.8254		0.628(0.225-1.754)	0.3743
rs28943875	5	42519072	A	G	0.1458	0.003	0.134	GHR	intron_variant	G	1.038(0.994-1.084)	0.08798		0.985(0.858-1.13)	0.8244		0.933(0.824-1.057)	0.2781		0.892(0.744-1.068)	0.2136		0.981(0.823-1.168)	0.8254		0.628(0.225-1.754)	0.3743
rs4866935	5	42519869	C	G	0.1458	0.003	0.134	GHR	intron_variant	G	1.038(0.994-1.084)	0.08798		0.985(0.858-1.13)	0.8244		0.933(0.824-1.057)	0.2781		0.892(0.744-1.068)	0.2136		0.981(0.823-1.168)	0.8254		0.628(0.225-1.754)	0.3743
rs150155448	5	42527542	C	G	0.1458	0.003	0.134	GHR	intron_variant	G	1.038(0.994-1.084)	0.08798		0.985(0.858-1.13)	0.8244		0.933(0.824-1.057)	0.2781		0.892(0.744-1.068)	0.2136		0.981(0.823-1.168)	0.8254		0.628(0.225-1.754)	0.3743
rs72760500	5	43785673	G	A	0.0327	0.0586	0.0562	NNT-FGF10	intergenic_region	A	0.972(0.878-1.077)	0.5855		1.153(0.857-1.552)	0.3481		1.083(0.821-1.428)	0.5735		1.413(0.991-2.016)	0.05634		0.79(0.499-1.252)	0.3152		0.645(0.085-4.907)	0.6717
rs57004341	5	43841849	G	T	0.0327	0.0239	0.0317	NNT-FGF10	intergenic_region	T	0.963(0.869-1.067)	0.4696		1.153(0.857-1.551)	0.3461		1.092(0.828-1.441)	0.5318		1.428(1.001-2.038)	0.04943		0.796(0.503-1.262)	0.332		0.645(0.085-4.907)	0.6717
rs4502832	5	45051381	A	G	0.0754	0.2087	0.2579	MRPS30-HCN1	intergenic_region	G	0.988(0.949-1.029)	0.5608		0.733(0.639-0.841)	8.94e-06		1.032(0.923-1.154)	0.5781		1.081(0.922-1.267)	0.3402		1.01(0.862-1.183)	0.9053		0.298(0.071-1.247)	0.09727
rs62369894	5	45055514	G	A	0.0754	0.2087	0.2579	MRPS30-HCN1	intergenic_region	A	0.988(0.949-1.029)	0.5608		0.733(0.639-0.841)	8.94e-06		1.032(0.923-1.154)	0.5781		1.081(0.922-1.267)	0.3402		1.01(0.862-1.183)	0.9053		0.298(0.071-1.247)	0.09727
rs62369895	5	45059007	A	G	0.0754	0.2087	0.2579	MRPS30-HCN1	intergenic_region	G	0.988(0.949-1.029)	0.5608		0.733(0.639-0.841)	8.94e-06		1.032(0.923-1.154)	0.5781		1.081(0.922-1.267)	0.3402		1.01(0.862-1.183)	0.9053		0.298(0.071-1.247)	0.09727
rs4389695	5	45071911	G	A	0.0754	0.2097	0.2579	MRPS30-HCN1	intergenic_region	A	0.989(0.95-1.029)	0.5704		0.733(0.639-0.841)	9.113e-06		1.032(0.923-1.154)	0.577		1.081(0.922-1.267)	0.3402		1.01(0.862-1.183)	0.9038		0.298(0.071-1.247)	0.09727
rs250212	5	50292595	A	G	0.5605	0.9672	0.8674	LOC100287592-LOC642366	intergenic_region	A	0.98(0.958-1.003)	0.08623		0.989(0.921-1.061)	0.75		1.105(1.036-1.179)	0.002338		1.261(1.149-1.385)	1.07e-06		0.99(0.904-1.086)	0.8362		0.808(0.517-1.264)	0.3508
rs7703417	5	50304085	0	0	0	0	0	LOC100287592-LOC642366	intergenic_region	T	1.017(0.993-1.041)	0.1592		0.998(0.929-1.071)	0.9522		0.886(0.829-0.947)	0.000381		0.801(0.725-0.883)	9.621e-06		0.966(0.881-1.06)	0.4656		0.931(0.596-1.455)	0.7549
rs10055437	5	50306946	A	G	0.3482	0.6064	0.4625	LOC100287592-LOC642366	intergenic_region	G	1.017(0.994-1.041)	0.1531		1.001(0.932-1.075)	0.9765		0.886(0.829-0.947)	0.0003823		0.799(0.724-0.882)	7.925e-06		0.968(0.883-1.062)	0.495		0.925(0.593-1.441)	0.7289
rs1545351	5	50312525	G	A	0.3651	0.6064	0.4669	LOC100287592-LOC642366	intergenic_region	A	1.017(0.993-1.041)	0.1622		0.987(0.919-1.059)	0.7153		0.89(0.833-0.951)	0.0005851		0.794(0.72-0.876)	4.221e-06		0.98(0.894-1.075)	0.6744		0.961(0.616-1.498)	0.86
rs10940637	5	50319451	C	T	0.5446	0.9662	0.8674	LOC100287592-LOC642366	intergenic_region	C	0.982(0.96-1.005)	0.1217		0.996(0.929-1.069)	0.9206		1.098(1.03-1.171)	0.004427		1.248(1.137-1.37)	2.952e-06		0.988(0.902-1.082)	0.7917		0.787(0.503-1.232)	0.2951
rs568188744	5	50355462	T	TTGTGTG,TTGTGTT	0,0.5744	0,0.7137	0,0.6888	LOC100287592-LOC642366	intergenic_region	T	0.986(0.964-1.009)	0.2391		1(0.932-1.073)	0.9999		1.083(1.015-1.155)	0.01587		1.241(1.131-1.363)	5.663e-06		0.96(0.876-1.053)	0.3885		0.876(0.555-1.382)	0.5689
rs256498	5	67673635	A	G	0.4534	0.2694	0.3746	PIK3R1-LOC101928885	intergenic_region	G	1.055(1.031-1.08)	6.355e-06		0.985(0.917-1.058)	0.6746		1.051(0.985-1.122)	0.1321		1.013(0.922-1.113)	0.7874		1.071(0.977-1.175)	0.1421		1.271(0.823-1.963)	0.2794
rs393552	5	67676390	C	T	0.4524	0.2684	0.3732	PIK3R1-LOC101928885	intergenic_region	T	1.055(1.03-1.079)	7.158e-06		0.986(0.918-1.058)	0.6889		1.047(0.981-1.118)	0.1642		1.01(0.92-1.11)	0.8305		1.066(0.972-1.169)	0.1734		1.271(0.823-1.963)	0.2792
rs11396841	5	67676801	G	GA	0.4415	0.174	0.2954	PIK3R1-LOC101928885	intergenic_region	GA	1.052(1.028-1.077)	1.748e-05		0.98(0.912-1.053)	0.5773		1.043(0.977-1.113)	0.2101		1.006(0.916-1.106)	0.8973		1.06(0.966-1.162)	0.2183		1.301(0.841-2.011)	0.2374
rs7703560	5	67678506	A	G	0.4653	0.3002	0.3977	PIK3R1-LOC101928885	intergenic_region	G	1.055(1.031-1.08)	4.935e-06		0.991(0.923-1.064)	0.7964		1.044(0.978-1.113)	0.1972		1.004(0.914-1.102)	0.9416		1.065(0.972-1.167)	0.1796		1.286(0.834-1.981)	0.2548
rs7719763	5	67681425	G	A	0.4663	0.2992	0.3991	PIK3R1-LOC101928885	intergenic_region	A	1.057(1.033-1.082)	2.902e-06		0.993(0.925-1.066)	0.8408		1.049(0.983-1.119)	0.1503		1.001(0.912-1.1)	0.9756		1.077(0.982-1.18)	0.1155		1.303(0.845-2.01)	0.2308
rs10695313	5	67681771	T	TAA	0.4683	0.2992	0.3977	PIK3R1-LOC101928885	intergenic_region	TAA	1.054(1.03-1.079)	7.374e-06		0.989(0.921-1.062)	0.7592		1.043(0.978-1.113)	0.2023		1.003(0.913-1.101)	0.954		1.065(0.971-1.167)	0.1806		1.286(0.834-1.981)	0.2548
rs716813	5	67688167	C	A	0.4593	0.2684	0.3718	PIK3R1-LOC101928885	intergenic_region	A	1.053(1.029-1.078)	1.178e-05		0.984(0.916-1.057)	0.6614		1.047(0.981-1.117)	0.1685		1.011(0.92-1.111)	0.8232		1.065(0.971-1.168)	0.1808		1.267(0.821-1.955)	0.2855
rs7707989	5	67691880	G	A	0.5367	0.8062	0.6715	PIK3R1-LOC101928885	intergenic_region	G	1.056(1.031-1.08)	4.665e-06		0.986(0.919-1.059)	0.7039		1.03(0.965-1.099)	0.3806		1.001(0.911-1.1)	0.9821		1.04(0.949-1.141)	0.4031		1.254(0.812-1.935)	0.3073
rs10038770	5	67696278	T	C	0.4484	0.3072	0.415	PIK3R1-LOC101928885	intergenic_region	C	1.052(1.028-1.077)	2.113e-05		0.968(0.901-1.04)	0.3776		1.035(0.969-1.104)	0.3082		0.996(0.906-1.095)	0.9278		1.056(0.963-1.159)	0.2443		1.226(0.794-1.894)	0.3575
rs10038774	5	67696345	T	C	0.4494	0.3072	0.415	PIK3R1-LOC101928885	intergenic_region	C	1.052(1.028-1.077)	1.793e-05		0.968(0.901-1.04)	0.3718		1.035(0.969-1.104)	0.3081		0.996(0.906-1.095)	0.9379		1.056(0.963-1.158)	0.2504		1.226(0.794-1.894)	0.3575
rs78443863	5	72802330	T	A	0.0605	0.0298	0.036	BTF3	downstream_gene_variant	A	0.976(0.934-1.019)	0.2718		1.36(1.205-1.535)	6.198e-07		1(0.885-1.129)	0.9939		1.014(0.85-1.209)	0.8798		0.995(0.837-1.183)	0.9534		0.935(0.427-2.047)	0.8663
rs77264196	5	79031546	T	C	0.0228	0	0.0014	CMYA5	missense_variant	C	1.002(0.949-1.057)	0.9472		0.969(0.821-1.144)	0.7098		1.14(0.987-1.316)	0.07385		0.719(0.559-0.924)	0.01005		1.538(1.286-1.841)	2.573e-06		1.858(0.764-4.515)	0.1718
rs16900374	5	82673405	T	C	0.3323	0.0656	0.2075	XRCC4-VCAN	intergenic_region	C	1.005(0.978-1.032)	0.7371		1.043(0.961-1.131)	0.3191		0.853(0.789-0.923)	7.586e-05		0.901(0.806-1.008)	0.0675		0.811(0.725-0.908)	0.0002883		0.786(0.457-1.352)	0.3839
rs6892944	5	82673699	C	G	0.3323	0.0636	0.2017	XRCC4-VCAN	intergenic_region	G	1.006(0.979-1.034)	0.659		1.043(0.961-1.132)	0.3189		0.853(0.789-0.923)	7.797e-05		0.902(0.807-1.009)	0.07086		0.81(0.724-0.907)	0.0002705		0.787(0.457-1.353)	0.3855
rs61144925	5	82679104	A	G	0.3323	0.0656	0.2075	XRCC4-VCAN	intergenic_region	G	1.005(0.978-1.032)	0.7167		1.049(0.967-1.138)	0.2525		0.853(0.788-0.922)	7.034e-05		0.9(0.805-1.007)	0.06503		0.811(0.724-0.908)	0.0002824		0.782(0.456-1.343)	0.3733
rs10074082	5	82680138	T	C	0.3323	0.0636	0.2017	XRCC4-VCAN	intergenic_region	C	1.007(0.98-1.034)	0.6265		1.049(0.967-1.138)	0.2512		0.853(0.788-0.923)	7.19e-05		0.901(0.806-1.007)	0.06739		0.81(0.724-0.907)	0.0002674		0.783(0.456-1.344)	0.3749
rs6867241	5	82681321	C	T	0.3313	0.0636	0.2017	XRCC4-VCAN	intergenic_region	T	1.005(0.978-1.033)	0.7134		1.044(0.962-1.133)	0.2993		0.851(0.786-0.92)	5.747e-05		0.896(0.801-1.003)	0.05593		0.81(0.723-0.907)	0.0002707		0.787(0.459-1.351)	0.3849
rs12657920	5	82683240	G	A	0.3234	0.0626	0.2003	XRCC4-VCAN	intergenic_region	A	1.005(0.979-1.033)	0.7041		1.044(0.963-1.133)	0.2969		0.854(0.789-0.923)	7.802e-05		0.9(0.805-1.007)	0.06561		0.81(0.724-0.907)	0.0002637		0.844(0.497-1.433)	0.5296
rs138357276	5	85729153	T	C	0.004	0.001	0	NBPF22P-COX7C	intergenic_region	C	1.173(1.08-1.274)	0.000144		1.075(0.831-1.393)	0.5812		1.562(1.287-1.897)	6.53e-06		1.716(1.319-2.231)	5.617e-05		1.299(0.96-1.759)	0.09022		3.422(1.246-9.4)	0.01704
rs144223051	5	102889300	A	G	0.0159	0	0	NUDT12	intron_variant	G	0.961(0.861-1.071)	0.4696		1.074(0.784-1.471)	0.6581		0.937(0.686-1.28)	0.6839		0.972(0.629-1.5)	0.8964		0.87(0.549-1.379)	0.5533		1.739(0.221-13.67)	0.5988
rs531990365	5	110220673	A	G	0.003	0	0	SLC25A46-TSLP	intergenic_region	G	0.978(0.876-1.09)	0.6826		1.425(1.073-1.893)	0.01453		1.242(0.94-1.641)	0.128		0.833(0.516-1.345)	0.4544		1.657(1.169-2.347)	0.004508		0.826(0.107-6.389)	0.8546
rs184122046	5	112349094	T	C	0.004	0	0	DCP2	synonymous_variant	C	0.999(0.898-1.111)	0.9837		0.922(0.655-1.3)	0.6446		1.304(1.003-1.695)	0.04725		0.815(0.514-1.294)	0.386		1.819(1.316-2.513)	0.0002871		0.974(0.126-7.55)	0.9797
rs140029956	5	112349854	G	A	0.003	0	0	DCP2	3_prime_UTR_variant	A	1.002(0.901-1.114)	0.9767		0.925(0.657-1.304)	0.6575		1.306(1.005-1.698)	0.04619		0.815(0.514-1.294)	0.386		1.823(1.319-2.519)	0.0002718		0.974(0.126-7.55)	0.9797
rs74433441	5	124511710	G	A	0.0089	0	0	LOC101927421	intron_variant	A	0.998(0.908-1.097)	0.965		0.885(0.651-1.203)	0.4363		1.21(0.946-1.548)	0.1283		1.362(0.972-1.908)	0.07254		0.854(0.567-1.287)	0.4512		7.537(3.144-18.07)	5.972e-06
rs7702328	5	133828687	G	T	0.1835	0.0139	0.0072	LOC102546229-LOC101927934	intergenic_region	T	0.935(0.904-0.967)	0.0001049		0.995(0.897-1.104)	0.9293		1.019(0.927-1.119)	0.7019		1.084(0.946-1.241)	0.2446		0.951(0.832-1.088)	0.4661		1.48(0.835-2.624)	0.18
rs216123	5	149460553	A	G	0.0893	0.5527	0.353	CSF1R	synonymous_variant	G	1.044(1.009-1.081)	0.01439		1.005(0.903-1.119)	0.9286		0.953(0.862-1.053)	0.3446		0.901(0.779-1.042)	0.16		1.008(0.875-1.16)	0.9144		0.829(0.415-1.656)	0.5951
rs72832182	5	149520435	C	T	0.2063	0.0934	0.0778	PDGFRB	intron_variant	T	1.004(0.98-1.029)	0.7517		0.967(0.897-1.043)	0.3824		1.037(0.969-1.111)	0.2953		0.911(0.822-1.009)	0.07408		1.161(1.056-1.276)	0.002056		1.14(0.727-1.786)	0.5679
rs3776076	5	149520970	A	G	0.2063	0.0954	0.098	PDGFRB	intron_variant	G	1.004(0.979-1.029)	0.7658		0.969(0.898-1.044)	0.4063		1.034(0.965-1.107)	0.3417		0.902(0.815-1)	0.04936		1.164(1.058-1.279)	0.001722		1.128(0.719-1.77)	0.6011
rs67069374	5	149521256	G	C	0.2063	0.0934	0.0893	PDGFRB	intron_variant	C	1.004(0.979-1.029)	0.7719		0.969(0.898-1.044)	0.4071		1.034(0.966-1.107)	0.3393		0.902(0.815-1)	0.04927		1.164(1.059-1.28)	0.00168		1.128(0.719-1.77)	0.6011
rs149804403	5	180241624	0	0	0	0	0	MGAT1	upstream_gene_variant	TG	1.114(1.068-1.162)	4.55e-07		1.05(0.923-1.195)	0.4548		1.048(0.933-1.179)	0.4293		1.034(0.875-1.223)	0.6945		1.075(0.91-1.27)	0.3958		0.58(0.211-1.601)	0.2932
rs145730461	6	1471632	T	A	0.0407	0	0	FOXF2-FOXCUT	intergenic_region	A	0.963(0.901-1.028)	0.2572		1.085(0.889-1.323)	0.4234		1.149(0.965-1.369)	0.119		1.326(1.038-1.695)	0.02419		1.05(0.816-1.352)	0.7042		0.346(0.047-2.545)	0.2973
rs553346370	6	6015882	T	C	0.0129	0.004	0.0058	NRN1-F13A1	intergenic_region	C	1.005(0.922-1.096)	0.9019		1.239(0.974-1.576)	0.08126		1.479(1.205-1.816)	0.0001854		1.742(1.321-2.295)	8.208e-05		1.285(0.943-1.752)	0.1128		-	-
rs146406178	6	6117739	T	C	0.0099	0	0	NRN1-F13A1	intergenic_region	C	1.009(0.907-1.121)	0.8753		1.22(0.906-1.645)	0.1907		1.62(1.271-2.065)	9.686e-05		2.036(1.473-2.814)	1.659e-05		1.318(0.908-1.915)	0.1469		-	-
rs74567382	6	6183479	G	A	0.0456	0	0	F13A1	intron_variant	A	1.003(0.958-1.05)	0.907		1.018(0.883-1.175)	0.8052		1.118(0.988-1.266)	0.07738		1.248(1.053-1.48)	0.01059		1.033(0.861-1.241)	0.7253		0.172(0.024-1.246)	0.08147
rs76451285	6	6197488	G	A	0.0179	0	0	F13A1	missense_variant	A	0.987(0.928-1.05)	0.6756		0.947(0.779-1.151)	0.5821		1.309(1.122-1.528)	0.0006341		1.557(1.264-1.918)	3.135e-05		1.122(0.889-1.416)	0.3313		-	-
rs547113603	6	16618984	G	GA	0.0585	0.0368	0.0476	ATXN1	intron_variant	GA	1.004(0.954-1.057)	0.8706		1.121(0.964-1.302)	0.1371		1.267(1.112-1.444)	0.0003797		0.974(0.789-1.202)	0.8055		1.529(1.287-1.816)	1.31e-06		2.273(1.079-4.788)	0.03087
rs2299074	6	16626678	A	G	0.0585	0.0278	0.0187	ATXN1	intron_variant	G	0.988(0.941-1.037)	0.6133		1.111(0.964-1.28)	0.1445		1.217(1.073-1.379)	0.002198		0.933(0.762-1.142)	0.4992		1.473(1.249-1.738)	4.355e-06		2.29(1.117-4.696)	0.02373
rs75079392	6	16627562	T	C	0.0575	0.0278	0.0187	ATXN1	intron_variant	C	0.988(0.941-1.037)	0.614		1.112(0.965-1.281)	0.1433		1.218(1.074-1.381)	0.002076		0.934(0.763-1.143)	0.5073		1.475(1.25-1.741)	4.102e-06		2.29(1.117-4.696)	0.02373
rs75831937	6	16679569	G	A	0.0377	0.0348	0.0173	ATXN1	intron_variant	A	0.986(0.929-1.045)	0.6261		1.157(0.976-1.372)	0.0941		1.085(0.924-1.273)	0.3212		0.842(0.651-1.089)	0.1913		1.298(1.05-1.603)	0.01584		2.072(0.862-4.981)	0.1036
rs80119849	6	16691091	C	T	0.0377	0.0348	0.0173	ATXN1	intron_variant	T	0.983(0.927-1.043)	0.5732		1.159(0.978-1.375)	0.08911		1.087(0.926-1.276)	0.3097		0.844(0.653-1.092)	0.197		1.3(1.052-1.606)	0.01514		2.072(0.862-4.981)	0.1036
rs113298486	6	28664770	0	0	0	0	0	LINC00533-LINC01623	intergenic_region	G	1.151(1.082-1.223)	7.155e-06		0.923(0.757-1.124)	0.4242		1.087(0.918-1.287)	0.3342		0.886(0.684-1.148)	0.3605		1.289(1.029-1.616)	0.02738		0.863(0.203-3.661)	0.8416
rs148094252	6	30591949	C	A	0.0476	0.0249	0.0418	ATAT1	upstream_gene_variant	A	1.052(1.005-1.102)	0.0301		1.05(0.912-1.209)	0.4954		0.837(0.727-0.963)	0.01275		0.799(0.65-0.982)	0.03309		0.825(0.676-1.007)	0.05798		1.997(0.99-4.03)	0.05342
rs2270172	6	30592414	T	C	0.0476	0.0249	0.0418	ATAT1	upstream_gene_variant	C	1.052(1.005-1.102)	0.0301		1.05(0.912-1.209)	0.4954		0.837(0.727-0.963)	0.01275		0.799(0.65-0.982)	0.03309		0.825(0.676-1.007)	0.05798		1.997(0.99-4.03)	0.05342
rs6927727	6	30596496	T	C	0.0476	0.0249	0.0418	MRPS18B	downstream_gene_variant	C	1.052(1.005-1.102)	0.02989		1.05(0.912-1.209)	0.4954		0.837(0.728-0.963)	0.01283		0.799(0.65-0.983)	0.03341		0.825(0.676-1.007)	0.05798		1.997(0.99-4.03)	0.05342
rs17195544	6	30601281	T	C	0.0625	0.0278	0.0432	ATAT1	intron_variant	C	1.052(1.005-1.101)	0.02821		1.036(0.901-1.192)	0.6192		0.82(0.712-0.943)	0.005336		0.782(0.636-0.961)	0.01953		0.807(0.662-0.985)	0.03488		1.987(0.985-4.011)	0.05522
rs146387647	6	30602697	A	G	0.0446	0.0159	0.0331	ATAT1	intron_variant	G	1.052(1.004-1.101)	0.03208		1.048(0.91-1.207)	0.5179		0.832(0.723-0.958)	0.01038		0.802(0.653-0.986)	0.03667		0.811(0.663-0.991)	0.04027		2.078(1.03-4.192)	0.041
rs796552058	6	30604578	0	0	0	0	0	ATAT1	intron_variant	G	1.051(1.004-1.101)	0.03309		1.047(0.909-1.206)	0.5254		0.832(0.723-0.957)	0.01023		0.802(0.652-0.986)	0.03632		0.81(0.663-0.99)	0.03997		2.078(1.03-4.192)	0.041
rs144542251	6	30604638	G	T	0.0446	0.0159	0.0331	ATAT1	intron_variant	T	1.052(1.005-1.101)	0.03104		1.048(0.91-1.207)	0.5179		0.832(0.723-0.958)	0.01031		0.802(0.652-0.986)	0.03632		0.811(0.663-0.991)	0.04027		2.078(1.03-4.192)	0.041
rs112927484	6	30606141	C	G	0.0446	0.0159	0.0331	ATAT1	intron_variant	G	1.052(1.004-1.101)	0.03193		1.048(0.91-1.207)	0.5128		0.834(0.724-0.959)	0.01119		0.804(0.654-0.989)	0.03878		0.812(0.664-0.992)	0.04161		2.078(1.03-4.192)	0.041
rs111808357	6	30607173	A	G	0.0446	0.0159	0.0331	ATAT1	intron_variant	G	1.052(1.004-1.101)	0.03193		1.048(0.91-1.207)	0.5128		0.834(0.724-0.959)	0.01119		0.804(0.654-0.989)	0.03878		0.812(0.664-0.992)	0.04161		2.078(1.03-4.192)	0.041
rs113520162	6	30607189	G	A	0.0446	0.0159	0.0331	ATAT1	intron_variant	A	1.052(1.004-1.101)	0.03193		1.048(0.91-1.207)	0.5128		0.834(0.724-0.959)	0.01119		0.804(0.654-0.989)	0.03878		0.812(0.664-0.992)	0.04161		2.078(1.03-4.192)	0.041
rs142580331	6	30607289	C	T	0.0446	0.0159	0.0331	ATAT1	intron_variant	T	1.052(1.004-1.101)	0.03193		1.048(0.91-1.207)	0.5128		0.834(0.724-0.959)	0.01119		0.804(0.654-0.989)	0.03878		0.812(0.664-0.992)	0.04161		2.078(1.03-4.192)	0.041
rs9295910	6	30687714	T	A	0.1786	0.0527	0.0778	MDC1	upstream_gene_variant	A	1.025(0.99-1.061)	0.1689		1.036(0.931-1.154)	0.5145		0.87(0.785-0.963)	0.007409		0.889(0.768-1.03)	0.1167		0.826(0.713-0.957)	0.01069		1.411(0.757-2.632)	0.279
rs3132584	6	30688427	G	T	0.1796	0.1769	0.1801	MDC1	upstream_gene_variant	T	1.021(0.986-1.057)	0.2505		1.033(0.928-1.149)	0.5545		0.869(0.785-0.962)	0.006946		0.879(0.76-1.018)	0.08446		0.837(0.723-0.968)	0.01654		1.357(0.726-2.535)	0.3383
rs56389899	6	30688725	A	T	0.1746	0.0527	0.0778	MDC1	upstream_gene_variant	T	1.025(0.99-1.061)	0.1689		1.036(0.931-1.154)	0.5145		0.87(0.785-0.963)	0.007409		0.889(0.768-1.03)	0.1167		0.826(0.713-0.957)	0.01069		1.411(0.757-2.632)	0.279
rs25527	6	30690938	C	T	0.1756	0.0527	0.0778	FLOT1	downstream_gene_variant	T	1.025(0.99-1.062)	0.1587		1.037(0.931-1.155)	0.5069		0.87(0.785-0.964)	0.007577		0.889(0.768-1.03)	0.1163		0.826(0.713-0.957)	0.01105		1.411(0.757-2.632)	0.279
rs58337831	6	30692818	C	CG	0.1756	0.0527	0.0778	TUBB	3_prime_UTR_variant	CG	1.025(0.99-1.061)	0.1676		1.035(0.93-1.153)	0.5259		0.869(0.784-0.962)	0.007042		0.889(0.767-1.029)	0.1139		0.825(0.712-0.956)	0.01034		1.411(0.757-2.632)	0.279
rs8233	6	30692965	G	A	0.1766	0.1779	0.1801	TUBB	3_prime_UTR_variant	A	1.021(0.986-1.057)	0.2404		1.032(0.927-1.148)	0.5655		0.869(0.785-0.962)	0.006653		0.878(0.759-1.017)	0.08229		0.836(0.723-0.967)	0.01616		1.357(0.726-2.535)	0.3383
rs3095329	6	30693816	A	G	0.1766	0.1769	0.1801	TUBB	downstream_gene_variant	G	1.021(0.986-1.057)	0.25		1.033(0.929-1.149)	0.5503		0.867(0.783-0.96)	0.006056		0.877(0.758-1.016)	0.07973		0.835(0.722-0.966)	0.01507		1.354(0.725-2.529)	0.3418
rs41270533	6	30696086	C	T	0.1756	0.0527	0.0793	TUBB	downstream_gene_variant	T	1.025(0.99-1.061)	0.1714		1.035(0.93-1.153)	0.5293		0.869(0.784-0.962)	0.006873		0.888(0.767-1.029)	0.1132		0.825(0.712-0.955)	0.01011		1.411(0.757-2.632)	0.279
rs9501029	6	30697740	A	G	0.1756	0.0527	0.0793	TUBB	downstream_gene_variant	G	1.022(0.987-1.059)	0.213		1.037(0.932-1.155)	0.5033		0.868(0.784-0.962)	0.006874		0.891(0.77-1.032)	0.1242		0.822(0.709-0.952)	0.008863		1.411(0.757-2.632)	0.279
rs2284173	6	30713296	G	A	0.1766	0.1809	0.1844	FLOT1	upstream_gene_variant	A	1.022(0.987-1.058)	0.2179		1.031(0.926-1.147)	0.5783		0.866(0.782-0.958)	0.005381		0.877(0.758-1.015)	0.07852		0.831(0.718-0.962)	0.01297		1.359(0.727-2.538)	0.3363
rs13208420	6	30887780	0	0	0	0	0	VARS2	intron_variant	C	1.07(1.041-1.099)	9.988e-07		1.025(0.944-1.114)	0.5525		0.984(0.911-1.062)	0.6694		0.948(0.848-1.059)	0.3428		1.008(0.905-1.123)	0.8886		1.091(0.648-1.837)	0.7438
rs3095150	6	30932532	C	T	0.3105	0.6004	0.4971	HCG21-MUC21	intergenic_region	T	1.054(1.03-1.079)	6.492e-06		1.041(0.97-1.118)	0.2615		0.994(0.931-1.06)	0.8439		1.006(0.916-1.105)	0.8944		0.969(0.884-1.062)	0.5015		1.189(0.762-1.855)	0.4461
rs2596501	6	31321211	C	T	0.4702	0.5338	0.6787	HLA-B	downstream_gene_variant	C	1.057(1.031-1.082)	7.786e-06		0.964(0.895-1.038)	0.3304		0.983(0.918-1.053)	0.6241		0.958(0.867-1.057)	0.3891		1.014(0.92-1.117)	0.7828		0.715(0.434-1.177)	0.187
rs2442717	6	31322470	C	G	0.8165	0.831	0.8862	MIR6891	downstream_gene_variant	C	1.073(1.036-1.111)	8.262e-05		0.932(0.835-1.04)	0.2074		0.955(0.863-1.056)	0.3653		0.939(0.812-1.086)	0.3956		0.968(0.84-1.116)	0.6531		0.813(0.381-1.736)	0.5931
rs2596497	6	31322704	A	G	0.8185	0.831	0.8862	MIR6891	downstream_gene_variant	A	1.073(1.036-1.111)	8.516e-05		0.933(0.836-1.041)	0.2149		0.956(0.864-1.057)	0.3782		0.941(0.813-1.087)	0.4072		0.969(0.841-1.117)	0.6635		0.813(0.381-1.736)	0.5931
rs1050747	6	31323296	A	G	0.8284	0.836	0.889	HLA-B	synonymous_variant	A	1.074(1.037-1.113)	6.826e-05		0.939(0.841-1.048)	0.259		0.952(0.86-1.053)	0.3372		0.945(0.817-1.093)	0.4442		0.956(0.828-1.104)	0.5386		0.817(0.383-1.744)	0.6012
rs2523605	6	31323409	T	C	0.8185	0.831	0.8862	MIR6891	upstream_gene_variant	T	1.072(1.035-1.11)	0.0001005		0.933(0.837-1.041)	0.2173		0.954(0.862-1.055)	0.3542		0.941(0.814-1.088)	0.411		0.964(0.836-1.111)	0.6137		0.813(0.381-1.736)	0.5931
rs2523604	6	31323766	T	C	0.8175	0.831	0.8847	MIR6891	upstream_gene_variant	T	1.072(1.035-1.11)	0.0001033		0.933(0.836-1.041)	0.2159		0.953(0.862-1.054)	0.3531		0.941(0.814-1.088)	0.411		0.964(0.836-1.111)	0.6116		0.813(0.381-1.736)	0.5931
rs11423052	6	31323776	T	TC	0.8115	0.7336	0.8343	MIR6891	upstream_gene_variant	T	1.072(1.035-1.11)	8.377e-05		0.94(0.844-1.048)	0.2648		0.946(0.856-1.045)	0.2715		0.944(0.819-1.09)	0.4332		0.946(0.821-1.09)	0.4424		0.783(0.366-1.674)	0.5283
rs2596494	6	31323838	C	G	0.8185	0.831	0.8862	MIR6891	upstream_gene_variant	C	1.072(1.035-1.11)	0.0001033		0.933(0.836-1.041)	0.2159		0.953(0.862-1.054)	0.3531		0.941(0.814-1.088)	0.411		0.964(0.836-1.111)	0.6116		0.813(0.381-1.736)	0.5931
rs2596493	6	31323945	A	C	0.8204	0.831	0.8862	HLA-B	splice_region_variant&synonymous_variant	A	1.073(1.036-1.111)	7.14e-05		0.934(0.837-1.041)	0.2165		0.953(0.862-1.054)	0.35		0.94(0.813-1.086)	0.3998		0.965(0.837-1.112)	0.6182		0.802(0.376-1.71)	0.5672
rs1131285	6	31323953	C	G	0.8165	0.7366	0.8401	HLA-B	missense_variant	C	1.074(1.037-1.111)	5.401e-05		0.941(0.845-1.048)	0.2707		0.947(0.857-1.045)	0.2779		0.944(0.819-1.089)	0.4317		0.948(0.823-1.091)	0.4556		0.772(0.362-1.649)	0.5045
rs1131279	6	31323958	T	G	0.8075	0.826	0.8804	HLA-B	missense_variant	T	1.073(1.036-1.111)	7.606e-05		0.937(0.84-1.044)	0.2385		0.948(0.858-1.048)	0.2995		0.933(0.807-1.078)	0.3465		0.962(0.835-1.108)	0.589		0.794(0.372-1.694)	0.5506
rs1131275	6	31323960	G	C	0.8036	0.7296	0.8329	HLA-B	missense_variant	G	1.074(1.037-1.111)	5.088e-05		0.944(0.848-1.051)	0.2958		0.944(0.855-1.042)	0.2545		0.942(0.817-1.087)	0.4134		0.945(0.821-1.088)	0.4315		0.765(0.358-1.634)	0.4891
rs9266262	6	31325932	G	A,C	0.8105,0.1121	0.6968,0.1014	0.7911,0.072	HLA-B	upstream_gene_variant	G	1.08(1.043-1.119)	1.778e-05		0.922(0.826-1.031)	0.1538		0.961(0.869-1.063)	0.442		0.953(0.825-1.102)	0.5154		0.969(0.84-1.119)	0.6685		0.714(0.319-1.599)	0.4128
rs4959062	6	31331500	C	G	0.7282	0.4871	0.6945	HLA-B-MICA	intergenic_region	C	1.087(1.053-1.122)	2.428e-07		0.916(0.828-1.012)	0.08505		1.018(0.931-1.112)	0.6991		0.971(0.854-1.105)	0.6569		1.054(0.93-1.194)	0.4132		1.053(0.557-1.991)	0.8728
rs9266344	6	31331516	T	C	0.7272	0.4871	0.6945	HLA-B-MICA	intergenic_region	T	1.087(1.053-1.122)	2.753e-07		0.917(0.829-1.014)	0.08997		1.017(0.93-1.111)	0.7134		0.971(0.854-1.104)	0.6524		1.052(0.929-1.193)	0.4234		1.05(0.556-1.984)	0.8799
rs9266345	6	31331517	G	A	0.7272	0.4871	0.6945	HLA-B-MICA	intergenic_region	G	1.087(1.053-1.122)	2.753e-07		0.917(0.829-1.014)	0.08997		1.017(0.93-1.111)	0.7134		0.971(0.854-1.104)	0.6524		1.052(0.929-1.193)	0.4234		1.05(0.556-1.984)	0.8799
rs9266361	6	31332919	C	T	0.7817	0.4881	0.696	HLA-B-MICA	intergenic_region	C	1.08(1.044-1.117)	8.167e-06		0.926(0.833-1.029)	0.1523		1.014(0.923-1.114)	0.7703		0.992(0.866-1.136)	0.9036		1.029(0.9-1.175)	0.6783		0.99(0.503-1.948)	0.9763
rs7761068	6	31333939	A	G	0.7272	0.4881	0.696	HLA-B-MICA	intergenic_region	A	1.086(1.052-1.121)	3.381e-07		0.915(0.828-1.012)	0.08361		1.017(0.931-1.112)	0.7035		0.969(0.852-1.102)	0.636		1.055(0.931-1.196)	0.4005		1.052(0.557-1.988)	0.8757
rs9266715	6	31349720	C	T	0.9008	0.6918	0.7795	HLA-B-MICA	intergenic_region	C	1.092(1.052-1.134)	4.434e-06		0.972(0.865-1.093)	0.6403		1.05(0.946-1.166)	0.361		0.996(0.856-1.159)	0.9549		1.103(0.952-1.278)	0.1917		0.812(0.39-1.693)	0.5789
rs9266716	6	31349727	C	T	0.9008	0.6918	0.7795	HLA-B-MICA	intergenic_region	C	1.092(1.052-1.134)	4.434e-06		0.972(0.865-1.093)	0.6403		1.05(0.946-1.166)	0.361		0.996(0.856-1.159)	0.9549		1.103(0.952-1.278)	0.1917		0.812(0.39-1.693)	0.5789
rs9266719	6	31349805	C	A	0.9008	0.6918	0.7795	HLA-B-MICA	intergenic_region	C	1.092(1.052-1.134)	4.434e-06		0.972(0.865-1.093)	0.6403		1.05(0.946-1.166)	0.361		0.996(0.856-1.159)	0.9549		1.103(0.952-1.278)	0.1917		0.812(0.39-1.693)	0.5789
rs2442714	6	31373260	G	C	0.4365	0.5417	0.7032	MICA	intron_variant	G	1.058(1.033-1.084)	5.387e-06		0.918(0.852-0.99)	0.02555		0.989(0.923-1.059)	0.7475		0.974(0.881-1.076)	0.5981		0.991(0.899-1.092)	0.8519		1.091(0.668-1.783)	0.7274
rs41293539	6	31380161	G	GCT,GCTGCTGCT,GCTGCTGCTGCT	0.127,0.002,0.1448	0.2157,0.001,0.1431	0.2579,0.0072,0.2161	MICA	frameshift_variant&splice_region_variant	GCTGCTGCTGCT	0.922(0.89-0.955)	7.153e-06		1.073(0.965-1.193)	0.1941		1.004(0.911-1.107)	0.938		1.021(0.885-1.178)	0.7766		1.014(0.886-1.162)	0.8368		0.655(0.32-1.339)	0.2458
rs573608874	6	31561103	0	0	0	0	0	NCR3	upstream_gene_variant	T	0.934(0.907-0.963)	7.316e-06		1.044(0.955-1.141)	0.3472		1.011(0.931-1.098)	0.7989		0.96(0.85-1.085)	0.5126		1.055(0.94-1.184)	0.3636		1.279(0.748-2.185)	0.3683
rs199918883	6	31572296	T	TTC	0.0407	0	0.0346	NCR3-AIF1	intergenic_region	TTC	1.135(1.076-1.198)	4.248e-06		0.975(0.823-1.154)	0.7654		1.02(0.875-1.19)	0.7997		0.982(0.786-1.227)	0.8728		1.081(0.872-1.339)	0.4797		0.265(0.036-1.961)	0.1932
rs592229	6	31930441	G	T	0.5417	0.6272	0.6066	NELFE	upstream_gene_variant	G	0.936(0.913-0.96)	3.116e-07		1.005(0.93-1.085)	0.9074		1.041(0.969-1.118)	0.2727		1.159(1.044-1.287)	0.005515		0.95(0.86-1.051)	0.3196		1.002(0.614-1.634)	0.9943
rs34931564	6	32213117	G	GTAA	0.2907	0.0696	0.1239	NOTCH4-LOC101929163	intergenic_region	GTAA	0.933(0.908-0.959)	5.364e-07		1.079(0.995-1.169)	0.06488		1.01(0.937-1.09)	0.7892		1.047(0.937-1.169)	0.4171		0.97(0.872-1.078)	0.5683		1.452(0.91-2.318)	0.1181
rs693366	6	32214363	T	C	0.12	0.0517	0.0677	NOTCH4-LOC101929163	intergenic_region	C	0.923(0.891-0.956)	6.966e-06		0.969(0.87-1.08)	0.568		0.971(0.88-1.071)	0.5537		0.948(0.819-1.098)	0.4761		0.989(0.864-1.133)	0.8767		1.189(0.644-2.197)	0.5805
rs35359283	6	32216939	0	0	0	0	0	NOTCH4-LOC101929163	intergenic_region	C	0.923(0.891-0.956)	7.535e-06		0.969(0.87-1.08)	0.5695		0.971(0.88-1.071)	0.5555		0.948(0.819-1.098)	0.4761		0.99(0.864-1.133)	0.8794		1.189(0.644-2.197)	0.5805
rs9267973	6	32217237	G	A	0.12	0.0497	0.0663	NOTCH4-LOC101929163	intergenic_region	A	0.923(0.891-0.956)	7.535e-06		0.969(0.87-1.08)	0.5695		0.971(0.88-1.071)	0.5555		0.948(0.819-1.098)	0.4761		0.99(0.864-1.133)	0.8794		1.189(0.644-2.197)	0.5805
rs9267980	6	32217955	G	A	0.12	0.0517	0.0677	LOC101929163	upstream_gene_variant	A	0.923(0.891-0.956)	7.219e-06		0.969(0.87-1.08)	0.5694		0.971(0.88-1.071)	0.5542		0.948(0.819-1.098)	0.4761		0.989(0.864-1.133)	0.8775		1.189(0.644-2.197)	0.5805
rs3130314	6	32219182	G	C	0.12	0.0517	0.0677	LOC101929163	upstream_gene_variant	C	0.923(0.891-0.956)	7.219e-06		0.969(0.87-1.08)	0.5694		0.971(0.88-1.071)	0.5542		0.948(0.819-1.098)	0.4761		0.989(0.864-1.133)	0.8775		1.189(0.644-2.197)	0.5805
rs3132952	6	32219978	T	C	0.12	0.0497	0.0663	LOC101929163	upstream_gene_variant	C	0.923(0.891-0.956)	7.535e-06		0.969(0.87-1.08)	0.5695		0.971(0.88-1.071)	0.5555		0.948(0.819-1.098)	0.4761		0.99(0.864-1.133)	0.8794		1.189(0.644-2.197)	0.5805
rs3130326	6	32228918	T	C	0.1181	0.0557	0.0749	LOC101929163	intron_variant	C	0.922(0.89-0.955)	6.079e-06		0.975(0.875-1.085)	0.6383		0.972(0.881-1.072)	0.5656		0.952(0.823-1.102)	0.5103		0.988(0.863-1.131)	0.8589		1.187(0.642-2.193)	0.5852
rs6457524	6	32229631	C	T	0.1181	0.0557	0.0749	LOC101929163	intron_variant	T	0.922(0.89-0.955)	6.079e-06		0.975(0.875-1.085)	0.6383		0.972(0.881-1.072)	0.5656		0.952(0.823-1.102)	0.5103		0.988(0.863-1.131)	0.8589		1.187(0.642-2.193)	0.5852
rs9268071	6	32232409	C	T	0.1181	0.0557	0.0749	LOC101929163	intron_variant	T	0.922(0.89-0.955)	6.079e-06		0.975(0.875-1.085)	0.6383		0.972(0.881-1.072)	0.5656		0.952(0.823-1.102)	0.5103		0.988(0.863-1.131)	0.8589		1.187(0.642-2.193)	0.5852
rs2395113	6	32233461	C	G	0.1766	0.0577	0.0764	LOC101929163	intron_variant	G	0.921(0.895-0.948)	2.352e-08		1.048(0.962-1.142)	0.2853		1.015(0.937-1.099)	0.7181		1.019(0.906-1.147)	0.7486		1.005(0.899-1.124)	0.9288		1.4(0.861-2.277)	0.1745
rs3115562	6	32233814	C	T	0.1766	0.0577	0.0778	LOC101929163	intron_variant	T	0.921(0.895-0.948)	2.21e-08		1.047(0.961-1.141)	0.2896		1.014(0.937-1.099)	0.7255		1.019(0.906-1.147)	0.7506		1.004(0.898-1.123)	0.9374		1.4(0.861-2.277)	0.1745
rs113581189	6	32234349	0	0	0	0	0	LOC101929163	intron_variant	CTATT	0.921(0.895-0.948)	2.352e-08		1.048(0.962-1.142)	0.2853		1.015(0.937-1.099)	0.7181		1.019(0.906-1.147)	0.7486		1.005(0.899-1.124)	0.9288		1.4(0.861-2.277)	0.1745
rs2114436	6	32235384	C	G	0.1766	0.0577	0.0764	LOC101929163	intron_variant	G	0.921(0.895-0.948)	1.806e-08		1.048(0.962-1.142)	0.2819		1.014(0.936-1.098)	0.7385		1.019(0.906-1.146)	0.7589		1.004(0.898-1.122)	0.9456		1.396(0.858-2.27)	0.1793
rs3132933	6	32236054	G	T	0.1181	0.0557	0.0749	LOC101929163	intron_variant	T	0.923(0.892-0.957)	8.91e-06		0.977(0.877-1.088)	0.6715		0.968(0.878-1.068)	0.5212		0.951(0.821-1.1)	0.4959		0.983(0.858-1.126)	0.804		1.181(0.639-2.184)	0.5949
rs6457527	6	32236976	A	T	0.119	0.0557	0.0749	LOC101929163	intron_variant	T	0.922(0.891-0.955)	6.541e-06		0.969(0.87-1.079)	0.5693		0.97(0.879-1.07)	0.5406		0.948(0.819-1.097)	0.4726		0.988(0.863-1.131)	0.8619		1.187(0.642-2.193)	0.5852
rs2023223	6	32237645	G	C	0.1766	0.0577	0.0764	LOC101929163	intron_variant	C	0.921(0.895-0.948)	2.352e-08		1.048(0.962-1.142)	0.2853		1.015(0.937-1.099)	0.7181		1.019(0.906-1.147)	0.7486		1.005(0.899-1.124)	0.9288		1.4(0.861-2.277)	0.1745
rs1559870	6	32243088	A	G	0.1766	0.0577	0.0764	LOC101929163	intron_variant	G	0.921(0.895-0.948)	2.352e-08		1.048(0.962-1.142)	0.2853		1.015(0.937-1.099)	0.7181		1.019(0.906-1.147)	0.7486		1.005(0.899-1.124)	0.9288		1.4(0.861-2.277)	0.1745
rs1559871	6	32243107	A	G	0.1766	0.0577	0.0764	LOC101929163	intron_variant	G	0.921(0.895-0.948)	2.352e-08		1.048(0.962-1.142)	0.2853		1.015(0.937-1.099)	0.7181		1.019(0.906-1.147)	0.7486		1.005(0.899-1.124)	0.9288		1.4(0.861-2.277)	0.1745
rs200663261	6	32244080	C	CTACA	0.4028	0.2326	0.2262	LOC101929163	intron_variant	CTACA	0.941(0.919-0.965)	1.307e-06		1.05(0.975-1.131)	0.199		1.013(0.946-1.085)	0.7104		0.984(0.89-1.087)	0.747		1.044(0.948-1.149)	0.3843		1.217(0.766-1.932)	0.4057
rs34096314	6	32246203	0	0	0	0	0	LOC101929163	intron_variant	TA	0.922(0.89-0.955)	6.194e-06		0.975(0.875-1.086)	0.6447		0.972(0.881-1.072)	0.5659		0.952(0.823-1.102)	0.5103		0.988(0.863-1.131)	0.8593		1.187(0.642-2.193)	0.5852
rs2222988	6	32251137	A	G	0.1766	0.0577	0.0764	LOC101929163	intron_variant	G	0.922(0.895-0.948)	2.451e-08		1.048(0.962-1.142)	0.2795		1.015(0.937-1.099)	0.7176		1.019(0.906-1.147)	0.7486		1.005(0.899-1.124)	0.928		1.4(0.861-2.277)	0.1745
rs6902465	6	32253544	T	C	0.1181	0.0577	0.0764	LOC101929163	intron_variant	C	0.922(0.89-0.955)	6.107e-06		0.974(0.875-1.085)	0.6362		0.972(0.881-1.072)	0.5654		0.952(0.823-1.102)	0.5103		0.988(0.863-1.131)	0.8585		1.187(0.642-2.193)	0.5852
rs9268133	6	32254994	0	0	0	0	0	LOC101929163	intron_variant	A	0.922(0.89-0.955)	6.194e-06		0.975(0.875-1.086)	0.6447		0.972(0.881-1.072)	0.5659		0.952(0.823-1.102)	0.5103		0.988(0.863-1.131)	0.8593		1.187(0.642-2.193)	0.5852
rs565448	6	32260270	G	C	0.1776	0.0577	0.0764	C6orf10	downstream_gene_variant	C	0.922(0.896-0.948)	2.549e-08		1.048(0.962-1.142)	0.282		1.015(0.937-1.099)	0.7176		1.019(0.906-1.147)	0.7505		1.005(0.899-1.124)	0.9267		1.4(0.861-2.277)	0.1745
rs517630	6	32265678	A	T	0.1181	0.0557	0.0735	LOC101929163	intron_variant	T	0.922(0.89-0.955)	5.867e-06		0.974(0.875-1.085)	0.6372		0.972(0.881-1.072)	0.5652		0.952(0.823-1.102)	0.5103		0.988(0.862-1.131)	0.8583		1.187(0.642-2.193)	0.5852
rs72227499	6	32266590	0	0	0	0	0	LOC101929163	intron_variant	T	0.922(0.89-0.955)	5.783e-06		0.974(0.874-1.085)	0.6288		0.972(0.881-1.072)	0.5648		0.952(0.823-1.102)	0.5103		0.988(0.862-1.131)	0.8575		1.187(0.642-2.193)	0.5852
rs35812680	6	32271091	0	0	0	0	0	LOC101929163	intron_variant	GTT	0.922(0.891-0.956)	6.809e-06		0.968(0.869-1.078)	0.552		0.967(0.876-1.066)	0.4967		0.971(0.84-1.122)	0.6891		0.959(0.836-1.1)	0.5486		1.221(0.661-2.255)	0.523
rs491870	6	32271450	T	A	0.1766	0.0577	0.0764	LOC101929163	intron_variant	A	0.922(0.896-0.949)	2.704e-08		1.048(0.962-1.142)	0.2796		1.015(0.937-1.099)	0.7126		1.019(0.906-1.147)	0.7494		1.006(0.899-1.124)	0.9207		1.4(0.861-2.277)	0.1745
rs1305689401	6	32271968	0	0	0	0	0	LOC101929163	intron_variant	A	0.922(0.895-0.948)	2.414e-08		1.047(0.961-1.14)	0.2966		1.014(0.936-1.098)	0.7378		1.018(0.905-1.146)	0.761		1.004(0.898-1.123)	0.945		1.4(0.861-2.277)	0.1745
rs140639155	6	32278521	C	CAT	0.1488	0.0457	0.0793	LOC101929163	intron_variant	CAT	0.912(0.882-0.943)	8.051e-08		1.056(0.956-1.166)	0.2836		1.077(0.982-1.18)	0.1143		1.116(0.975-1.276)	0.111		1.051(0.924-1.196)	0.4508		1.265(0.703-2.276)	0.4326
rs493136	6	32283394	A	G	0.119	0.0557	0.0749	LOC101929163	intron_variant	G	0.922(0.89-0.955)	5.073e-06		0.969(0.87-1.078)	0.5604		0.974(0.883-1.073)	0.5892		0.944(0.816-1.092)	0.438		0.999(0.874-1.143)	0.9906		1.167(0.631-2.159)	0.6221
rs543131	6	32285325	C	T	0.1766	0.0577	0.0778	LOC101929163	intron_variant	T	0.922(0.895-0.948)	2.534e-08		1.048(0.962-1.142)	0.2801		1.017(0.939-1.101)	0.6831		1.02(0.907-1.147)	0.7453		1.009(0.902-1.128)	0.8801		1.4(0.861-2.277)	0.1745
rs503042	6	32286252	G	A	0.1181	0.0577	0.0764	LOC101929163	intron_variant	A	0.923(0.891-0.956)	7.597e-06		0.974(0.874-1.085)	0.6275		0.974(0.883-1.074)	0.5924		0.952(0.822-1.101)	0.5057		0.992(0.866-1.136)	0.9068		1.187(0.642-2.193)	0.5852
rs500279	6	32286562	C	T	0.1181	0.0557	0.0764	LOC101929163	intron_variant	T	0.923(0.891-0.956)	7.08e-06		0.974(0.875-1.085)	0.6337		0.974(0.883-1.074)	0.5936		0.952(0.822-1.101)	0.5063		0.992(0.866-1.136)	0.9083		1.187(0.642-2.193)	0.5852
rs498422	6	32286761	T	G	0.1766	0.0646	0.0951	LOC101929163	intron_variant	G	0.922(0.896-0.949)	2.573e-08		1.048(0.962-1.142)	0.2823		1.016(0.938-1.1)	0.6973		1.018(0.905-1.145)	0.7631		1.008(0.902-1.127)	0.8854		1.4(0.861-2.277)	0.1745
rs496360	6	32291190	A	G	0.1181	0.0577	0.0764	LOC101929163	intron_variant	G	0.923(0.891-0.956)	7.081e-06		0.974(0.875-1.085)	0.6337		0.974(0.883-1.074)	0.5937		0.952(0.823-1.101)	0.5064		0.992(0.866-1.136)	0.9083		1.187(0.642-2.193)	0.5852
rs536693	6	32292818	C	A	0.1181	0.0577	0.0764	LOC101929163	intron_variant	A	0.923(0.891-0.956)	7.081e-06		0.974(0.875-1.085)	0.6337		0.974(0.883-1.074)	0.5937		0.952(0.823-1.101)	0.5064		0.992(0.866-1.136)	0.9083		1.187(0.642-2.193)	0.5852
rs1265755	6	32302776	A	G	0.119	0.0577	0.0764	LOC101929163	intron_variant	G	0.923(0.891-0.956)	7.946e-06		0.974(0.874-1.084)	0.625		0.975(0.884-1.075)	0.6103		0.953(0.824-1.103)	0.5186		0.993(0.867-1.137)	0.9194		1.192(0.644-2.208)	0.5756
rs543454799	6	32309946	C	CT	0.128	0.0716	0.111	LOC101929163	intron_variant	CT	0.921(0.889-0.953)	3.353e-06		0.972(0.873-1.082)	0.6002		0.978(0.888-1.078)	0.6561		0.952(0.824-1.101)	0.5088		1.001(0.875-1.145)	0.9875		1.178(0.636-2.183)	0.6026
rs9268267	6	32312495	A	G	0.1181	0.0586	0.0764	LOC101929163	intron_variant	G	0.923(0.891-0.956)	7.72e-06		0.973(0.874-1.085)	0.6249		0.971(0.88-1.071)	0.5511		0.948(0.819-1.098)	0.4778		0.989(0.863-1.133)	0.8681		1.205(0.649-2.237)	0.555
rs1265761	6	32321597	A	G	0.1181	0.0586	0.0764	LOC101929163	downstream_gene_variant	G	0.923(0.891-0.956)	7.14e-06		0.973(0.873-1.084)	0.6157		0.973(0.882-1.073)	0.5871		0.952(0.823-1.102)	0.5086		0.991(0.866-1.135)	0.8961		1.192(0.644-2.208)	0.5756
rs9279601	6	32331465	0	0	0	0	0	LOC101929163	intron_variant	TA	0.931(0.907-0.956)	7.125e-08		1.098(1.016-1.186)	0.01763		1.042(0.97-1.119)	0.264		1.062(0.957-1.179)	0.257		1.018(0.92-1.127)	0.7246		1.426(0.905-2.248)	0.1263
rs9268351	6	32332693	G	A	0.1181	0.0586	0.0764	LOC101929163	intron_variant	A	0.923(0.891-0.956)	8.152e-06		0.974(0.874-1.084)	0.6247		0.975(0.884-1.075)	0.6097		0.953(0.824-1.103)	0.5183		0.993(0.867-1.137)	0.9188		1.192(0.644-2.208)	0.5756
rs9268371	6	32334402	G	C	0.1181	0.0586	0.0764	LOC101929163	intron_variant	C	0.923(0.891-0.956)	8.152e-06		0.974(0.874-1.084)	0.6247		0.975(0.884-1.075)	0.6097		0.953(0.824-1.103)	0.5183		0.993(0.867-1.137)	0.9188		1.192(0.644-2.208)	0.5756
rs9268372	6	32334461	A	G	0.1181	0.0586	0.0764	LOC101929163	intron_variant	G	0.923(0.891-0.956)	8.152e-06		0.974(0.874-1.084)	0.6247		0.975(0.884-1.075)	0.6097		0.953(0.824-1.103)	0.5183		0.993(0.867-1.137)	0.9188		1.192(0.644-2.208)	0.5756
rs3129943	6	32338695	A	G	0.369	0.2535	0.1715	LOC101929163	intron_variant	G	0.944(0.921-0.968)	5.087e-06		1.032(0.957-1.113)	0.4081		1.009(0.941-1.082)	0.8011		0.983(0.888-1.088)	0.7431		1.035(0.939-1.141)	0.4867		1.2(0.745-1.933)	0.4524
rs12528797	6	32345086	A	G	0.0208	0.1332	0.0865	LOC101929163	intron_variant	G	1.11(1.06-1.163)	9.591e-06		0.925(0.796-1.074)	0.3075		1.003(0.88-1.144)	0.9604		0.927(0.766-1.121)	0.4348		1.083(0.902-1.301)	0.3927		0.589(0.183-1.893)	0.3746
rs9380293	6	32377284	C	T	0.2421	0.0239	0.0317	BTNL2	upstream_gene_variant	T	0.925(0.895-0.956)	2.73e-06		1.104(1.003-1.214)	0.04223		1.051(0.961-1.151)	0.277		1.087(0.952-1.24)	0.2172		1.017(0.895-1.155)	0.7948		1.438(0.836-2.473)	0.1892
rs9405098	6	32379736	G	A	0.2421	0.0239	0.0317	BTNL2	upstream_gene_variant	A	0.925(0.895-0.955)	2.703e-06		1.104(1.003-1.214)	0.04229		1.049(0.958-1.148)	0.3012		1.081(0.948-1.234)	0.246		1.017(0.895-1.155)	0.7981		1.438(0.836-2.473)	0.1892
rs9380294	6	32380909	A	C	0.2421	0.0239	0.0317	LOC101929163-HLA-DRA	intergenic_region	C	0.924(0.895-0.955)	2.484e-06		1.104(1.003-1.214)	0.04224		1.049(0.959-1.148)	0.2973		1.082(0.948-1.235)	0.2422		1.017(0.895-1.155)	0.7954		1.438(0.836-2.473)	0.1892
rs3135342	6	32396615	G	T	0.1438	0.2744	0.2205	LOC101929163-HLA-DRA	intergenic_region	T	1.066(1.036-1.097)	9.992e-06		0.911(0.832-0.997)	0.04235		1.02(0.942-1.104)	0.6221		0.947(0.844-1.063)	0.3579		1.079(0.965-1.206)	0.1817		1.125(0.651-1.945)	0.6733
rs6457592	6	32425983	T	C	0.6776	0.5398	0.6902	HLA-DRA-HLA-DRB5	intergenic_region	T	1.056(1.031-1.082)	9.7e-06		0.944(0.875-1.017)	0.1306		1.006(0.94-1.078)	0.8562		0.995(0.901-1.099)	0.9253		0.998(0.907-1.1)	0.9747		1.237(0.792-1.933)	0.3498
rs9269041	6	32438243	G	A	0.6865	0.6223	0.7536	HLA-DRA-HLA-DRB5	intergenic_region	G	1.06(1.033-1.087)	6.71e-06		0.92(0.85-0.996)	0.04001		0.975(0.907-1.048)	0.4903		0.943(0.849-1.046)	0.2654		0.988(0.892-1.094)	0.8174		1.195(0.731-1.954)	0.4778
rs201052980	6	32451106	C	G	0.0179	0.0099	0.0101	HLA-DRA-HLA-DRB5	intergenic_region	G	0.934(0.848-1.029)	0.1656		0.697(0.493-0.985)	0.04073		0.939(0.712-1.239)	0.6555		0.644(0.403-1.028)	0.06502		1.07(0.74-1.548)	0.7192		12.74(4.1-39.58)	1.087e-05
rs553438429	6	32452495	C	A	0.0129	0.0109	0.0115	HLA-DRA-HLA-DRB5	intergenic_region	A	0.921(0.832-1.018)	0.1086		0.692(0.483-0.992)	0.04495		0.922(0.69-1.231)	0.5803		0.656(0.405-1.061)	0.08536		1.006(0.679-1.492)	0.9748		12.69(4.114-39.15)	9.842e-06
rs796454102	6	32452518	0	0	0	0	0	HLA-DRA-HLA-DRB5	intergenic_region	T	0.928(0.836-1.03)	0.1605		0.573(0.383-0.857)	0.006644		0.929(0.689-1.252)	0.6276		0.586(0.347-0.991)	0.04596		1.071(0.721-1.589)	0.7351		20.31(6.219-66.31)	6.129e-07
rs577585887	6	32487740	T	C	0.0169	0.0169	0.0115	HLA-DRB5	intron_variant	C	0.886(0.801-0.982)	0.02053		0.718(0.501-1.028)	0.07072		0.915(0.682-1.23)	0.5572		0.577(0.342-0.974)	0.03957		1.063(0.723-1.565)	0.7547		14.66(4.543-47.31)	7.054e-06
rs559589233	6	32487838	T	A	0.0208	0.0149	0.0159	HLA-DRB5	intron_variant	A	0.878(0.792-0.973)	0.01324		0.682(0.471-0.987)	0.04217		0.935(0.696-1.256)	0.6543		0.592(0.35-1)	0.04988		1.081(0.735-1.591)	0.6916		16.76(5.107-55.01)	3.333e-06
rs34975247	6	32511943	C	T	0.0099	0.0099	0.0043	HLA-DRB5-HLA-DRB6	intergenic_region	T	0.924(0.837-1.02)	0.1177		0.67(0.468-0.96)	0.02892		0.952(0.72-1.258)	0.7283		0.621(0.384-1.004)	0.05191		1.113(0.77-1.61)	0.5681		13.05(4.179-40.75)	9.798e-06
rs111407018	6	32538123	G	A	0.0327	0.1759	0.1571	HLA-DRB6-HLA-DRB1	intergenic_region	A	1.105(1.057-1.154)	8.016e-06		0.898(0.779-1.035)	0.136		0.983(0.868-1.113)	0.7835		0.908(0.757-1.088)	0.2936		1.067(0.897-1.268)	0.4651		0.5(0.154-1.622)	0.2483
rs71538574	6	32542504	A	G	0.0258	0.0149	0.0216	HLA-DRB1	downstream_gene_variant	G	0.899(0.815-0.991)	0.03226		0.705(0.497-1)	0.04965		0.835(0.622-1.12)	0.2277		0.527(0.313-0.886)	0.01565		0.971(0.66-1.427)	0.8797		16.02(4.924-52.13)	4.065e-06
rs531711022	6	32542706	C	A	0.0208	0.0139	0.0202	HLA-DRB1	downstream_gene_variant	A	0.901(0.818-0.993)	0.03579		0.73(0.52-1.026)	0.06961		0.844(0.631-1.128)	0.2517		0.554(0.335-0.918)	0.02193		0.963(0.655-1.415)	0.8466		14.61(4.554-46.85)	6.505e-06
rs567461023	6	32543144	T	C	0.0208	0.0089	0.0159	HLA-DRB1	downstream_gene_variant	C	0.927(0.843-1.019)	0.1162		0.649(0.459-0.92)	0.01504		0.929(0.709-1.219)	0.5962		0.615(0.386-0.98)	0.04087		1.089(0.762-1.556)	0.6403		13.15(4.214-41.04)	9.124e-06
rs35253660	6	32544946	C	T	0.0169	0.0119	0.0173	HLA-DRB1	downstream_gene_variant	T	0.908(0.82-1.005)	0.06223		0.751(0.528-1.066)	0.1092		0.853(0.631-1.153)	0.3007		0.551(0.326-0.93)	0.02556		0.971(0.651-1.449)	0.8856		14.11(4.393-45.3)	8.733e-06
rs72847699	6	32547578	T	G	0.0327	0.1928	0.1729	HLA-DRB1	intron_variant	G	1.11(1.06-1.163)	9.043e-06		0.917(0.791-1.064)	0.2547		1.004(0.881-1.143)	0.954		0.923(0.763-1.116)	0.4066		1.089(0.908-1.305)	0.3592		0.558(0.173-1.803)	0.3299
rs139569290	6	32552720	0	0	0	0	0	HLA-DRB1	intron_variant	T	1.119(1.066-1.174)	4.812e-06		0.911(0.78-1.065)	0.2415		0.987(0.861-1.132)	0.8491		0.873(0.713-1.068)	0.1861		1.105(0.915-1.335)	0.2977		0.611(0.19-1.969)	0.4094
rs28383206	6	32575167	A	G	0.0704	0.2197	0.1844	HLA-DRB1-HLA-DQA1	intergenic_region	G	1.106(1.061-1.154)	2.237e-06		0.969(0.849-1.106)	0.636		0.988(0.878-1.112)	0.8413		0.931(0.787-1.102)	0.4084		1.047(0.885-1.238)	0.5951		0.601(0.218-1.659)	0.3261
rs9271138	6	32577025	T	G	0.0427	0.1759	0.1715	HLA-DRB1-HLA-DQA1	intergenic_region	G	1.112(1.062-1.163)	5.18e-06		0.941(0.814-1.089)	0.4144		1.009(0.888-1.147)	0.8925		0.94(0.781-1.132)	0.5143		1.084(0.907-1.297)	0.3759		0.523(0.161-1.695)	0.2796
rs9271146	6	32577282	A	C	0.8304	0.7376	0.8069	HLA-DRB1-HLA-DQA1	intergenic_region	A	1.084(1.05-1.119)	6.286e-07		0.924(0.835-1.022)	0.1258		1.068(0.978-1.167)	0.1411		1.102(0.972-1.249)	0.1287		1.023(0.901-1.162)	0.7243		1.002(0.534-1.879)	0.9953
rs142343266	6	32585465	C	CTG	0.0317	0.1779	0.1383	HLA-DRB1-HLA-DQA1	intergenic_region	CTG	1.107(1.06-1.157)	5.044e-06		0.94(0.818-1.081)	0.3857		0.994(0.879-1.124)	0.922		0.911(0.762-1.088)	0.3029		1.072(0.901-1.275)	0.4338		0.676(0.24-1.901)	0.4579
rs17612669	6	32615816	G	A	0.6558	0.4791	0.6311	HLA-DQA1	downstream_gene_variant	G	1.071(1.041-1.103)	3.587e-06		0.9(0.821-0.987)	0.02446		1.039(0.958-1.127)	0.359		1.051(0.935-1.183)	0.4039		1.016(0.905-1.141)	0.7857		0.984(0.556-1.742)	0.9553
rs28826696	6	32617628	T	C	0.6131	0.4404	0.5908	HLA-DQA1-HLA-DQB1	intergenic_region	T	1.073(1.043-1.104)	1.051e-06		0.934(0.854-1.021)	0.1331		1.017(0.939-1.101)	0.6835		1.047(0.933-1.174)	0.4349		0.984(0.879-1.102)	0.7819		0.858(0.477-1.544)	0.6086
rs4713575	6	32627039	A	G	0.6429	0.4881	0.5259	HLA-DQB1-AS1	upstream_gene_variant	A	1.061(1.035-1.088)	2.595e-06		0.917(0.848-0.99)	0.02679		1.017(0.948-1.091)	0.6301		1.01(0.912-1.118)	0.8486		1.029(0.932-1.136)	0.5744		0.693(0.404-1.189)	0.1831
rs3828785	6	32628907	G	A	0.0357	0.0457	0.0865	HLA-DQB1-AS1	downstream_gene_variant	A	0.931(0.866-1.001)	0.05487		0.825(0.649-1.048)	0.1155		0.948(0.771-1.166)	0.6131		0.696(0.493-0.982)	0.03916		1.058(0.804-1.393)	0.6864		6.999(2.963-16.54)	9.17e-06
rs3129731	6	32682207	0	0	0	0	0	HLA-DQB1-HLA-DQA2	intergenic_region	T	1.08(1.049-1.112)	3.181e-07		0.928(0.846-1.019)	0.1178		1.024(0.943-1.112)	0.5731		1.037(0.922-1.167)	0.5408		0.998(0.887-1.124)	0.9768		0.902(0.491-1.658)	0.7397
rs4713694	6	33825469	G	A,C	0.0437,0.1349	0.0239,0.0656	0.0115,0.1095	MLN-LINC01016	intergenic_region	C	1.006(0.974-1.04)	0.7206		1.001(0.906-1.106)	0.9856		1.131(1.034-1.237)	0.006962		1.012(0.885-1.157)	0.8667		1.252(1.107-1.415)	0.0003295		0.974(0.508-1.865)	0.9362
rs4713698	6	33827914	T	C	0.1329	0.0706	0.1095	MLN-LINC01016	intergenic_region	C	1.001(0.969-1.034)	0.9519		0.998(0.903-1.104)	0.9751		1.13(1.034-1.236)	0.00732		1.012(0.885-1.158)	0.8589		1.25(1.106-1.413)	0.0003569		0.968(0.505-1.855)	0.9222
rs35414112	6	33828455	G	A	0.1339	0.0706	0.111	MLN-LINC01016	intergenic_region	A	1.004(0.972-1.037)	0.8165		1.002(0.907-1.108)	0.9646		1.133(1.036-1.239)	0.006102		1.012(0.885-1.157)	0.8627		1.256(1.112-1.42)	0.0002563		0.971(0.508-1.857)	0.9286
rs34789460	6	33828825	T	C	0.1339	0.0716	0.1138	MLN-LINC01016	intergenic_region	C	1.005(0.972-1.038)	0.7864		1.002(0.906-1.107)	0.9727		1.136(1.039-1.242)	0.005282		1.012(0.885-1.158)	0.86		1.261(1.116-1.425)	0.0002011		0.971(0.508-1.857)	0.9286
rs13210739	6	33829298	T	A	0.1339	0.0716	0.1138	MLN-LINC01016	intergenic_region	A	1.004(0.972-1.038)	0.7935		1.002(0.907-1.108)	0.9639		1.134(1.037-1.24)	0.005987		1.012(0.885-1.158)	0.8566		1.257(1.112-1.42)	0.0002556		0.971(0.508-1.857)	0.9286
rs34645856	6	33829715	T	C	0.1339	0.0716	0.1153	MLN-LINC01016	intergenic_region	C	1.004(0.972-1.038)	0.8081		1.004(0.908-1.11)	0.9376		1.135(1.037-1.241)	0.005708		1.013(0.886-1.159)	0.8495		1.258(1.113-1.421)	0.0002416		0.971(0.508-1.857)	0.9286
rs34025621	6	33829954	A	G	0.1339	0.0716	0.1138	MLN-LINC01016	intergenic_region	G	1.004(0.972-1.038)	0.8081		1.004(0.908-1.11)	0.9376		1.135(1.037-1.241)	0.005708		1.013(0.886-1.159)	0.8495		1.258(1.113-1.421)	0.0002416		0.971(0.508-1.857)	0.9286
rs35729935	6	33829962	T	C	0.1339	0.0716	0.1138	MLN-LINC01016	intergenic_region	C	1.004(0.972-1.038)	0.8081		1.004(0.908-1.11)	0.9376		1.135(1.037-1.241)	0.005708		1.013(0.886-1.159)	0.8495		1.258(1.113-1.421)	0.0002416		0.971(0.508-1.857)	0.9286
rs6933634	6	33830170	T	C	0.1339	0.0716	0.1138	MLN-LINC01016	intergenic_region	C	1.004(0.972-1.038)	0.8098		1.004(0.908-1.11)	0.9382		1.134(1.037-1.241)	0.005741		1.013(0.886-1.159)	0.8498		1.258(1.113-1.421)	0.0002435		0.971(0.508-1.857)	0.9286
rs6911514	6	33830298	G	A	0.1339	0.0706	0.1124	MLN-LINC01016	intergenic_region	A	1.004(0.972-1.038)	0.7991		1.004(0.908-1.11)	0.9396		1.137(1.04-1.244)	0.004798		1.018(0.89-1.164)	0.7974		1.259(1.114-1.423)	0.000229		0.971(0.508-1.857)	0.9286
rs6934013	6	33830362	T	C	0.1339	0.0716	0.1153	MLN-LINC01016	intergenic_region	C	1.004(0.972-1.038)	0.8067		1.002(0.906-1.108)	0.971		1.134(1.037-1.241)	0.005754		1.013(0.886-1.159)	0.8462		1.257(1.112-1.421)	0.000248		0.971(0.508-1.857)	0.9288
rs6934195	6	33830415	T	C	0.1339	0.0716	0.1138	MLN-LINC01016	intergenic_region	C	1.004(0.972-1.038)	0.7948		1.003(0.908-1.109)	0.9537		1.136(1.039-1.242)	0.005214		1.012(0.885-1.158)	0.8592		1.261(1.116-1.425)	0.0001952		0.971(0.508-1.857)	0.9286
rs376400528	6	33830636	0	0	0	0	0	MLN-LINC01016	intergenic_region	G	1.004(0.972-1.038)	0.8081		1.004(0.908-1.11)	0.9376		1.135(1.037-1.241)	0.005708		1.013(0.886-1.159)	0.8495		1.258(1.113-1.421)	0.0002416		0.971(0.508-1.857)	0.9286
rs13199333	6	33830643	C	A	0.1339	0.0716	0.1138	MLN-LINC01016	intergenic_region	A	1.004(0.972-1.038)	0.8081		1.004(0.908-1.11)	0.9376		1.135(1.037-1.241)	0.005708		1.013(0.886-1.159)	0.8495		1.258(1.113-1.421)	0.0002416		0.971(0.508-1.857)	0.9286
rs6911799	6	33830734	A	T	0.1339	0.0716	0.1138	MLN-LINC01016	intergenic_region	T	1.004(0.972-1.038)	0.8081		1.004(0.908-1.11)	0.9376		1.135(1.037-1.241)	0.005708		1.013(0.886-1.159)	0.8495		1.258(1.113-1.421)	0.0002416		0.971(0.508-1.857)	0.9286
rs35228911	6	33830868	C	CCT	0.1339	0.0716	0.1138	MLN-LINC01016	intergenic_region	CCT	1.004(0.972-1.038)	0.8081		1.004(0.908-1.11)	0.9376		1.135(1.037-1.241)	0.005708		1.013(0.886-1.159)	0.8495		1.258(1.113-1.421)	0.0002416		0.971(0.508-1.857)	0.9286
rs12661264	6	33831239	G	A	0.1339	0.0716	0.1138	MLN-LINC01016	intergenic_region	A	1.004(0.972-1.038)	0.803		1.004(0.909-1.11)	0.9337		1.135(1.037-1.241)	0.005695		1.013(0.886-1.159)	0.8498		1.258(1.113-1.422)	0.0002407		0.971(0.508-1.857)	0.9286
rs12662807	6	33831301	T	G	0.1339	0.0716	0.1138	MLN-LINC01016	intergenic_region	G	1.005(0.973-1.038)	0.7696		1.004(0.908-1.11)	0.9383		1.134(1.037-1.24)	0.005977		1.012(0.885-1.157)	0.863		1.257(1.112-1.421)	0.000246		0.971(0.508-1.857)	0.9286
rs34650908	6	33831711	A	G	0.1339	0.0716	0.1138	MLN-LINC01016	intergenic_region	G	1.004(0.972-1.038)	0.7937		1.008(0.912-1.114)	0.8787		1.134(1.037-1.24)	0.00603		1.012(0.885-1.158)	0.8588		1.257(1.112-1.421)	0.0002493		0.964(0.504-1.845)	0.9123
rs34064476	6	33831821	T	C	0.1339	0.0716	0.1138	MLN-LINC01016	intergenic_region	C	1.003(0.971-1.036)	0.8626		1.013(0.917-1.119)	0.8004		1.137(1.04-1.243)	0.004745		1.021(0.894-1.167)	0.7553		1.256(1.112-1.419)	0.0002513		0.941(0.491-1.803)	0.854
rs34135001	6	33831915	CTG	C	0.1339	0.0726	0.1138	MLN-LINC01016	intergenic_region	C	1.004(0.972-1.038)	0.7952		1.008(0.912-1.114)	0.8725		1.134(1.037-1.24)	0.005927		1.013(0.885-1.158)	0.8557		1.257(1.113-1.421)	0.0002452		0.964(0.504-1.845)	0.9123
rs35343598	6	33831963	G	GT	0.1339	0.0716	0.1138	MLN-LINC01016	intergenic_region	GT	1.004(0.972-1.038)	0.7952		1.008(0.912-1.114)	0.8725		1.134(1.037-1.24)	0.005927		1.013(0.885-1.158)	0.8557		1.257(1.113-1.421)	0.0002452		0.964(0.504-1.845)	0.9123
rs1324875465	6	33832195	0	0	0	0	0	MLN-LINC01016	intergenic_region	C	1.004(0.972-1.038)	0.7897		1.008(0.912-1.114)	0.8723		1.134(1.037-1.24)	0.005912		1.013(0.885-1.158)	0.8557		1.257(1.113-1.421)	0.0002442		0.964(0.504-1.845)	0.9123
rs13207775	6	33832286	G	T	0.1339	0.0706	0.1138	MLN-LINC01016	intergenic_region	T	1.004(0.972-1.038)	0.7909		1.009(0.913-1.116)	0.8539		1.134(1.037-1.24)	0.005928		1.01(0.883-1.155)	0.8833		1.26(1.115-1.424)	0.0002115		0.959(0.501-1.835)	0.8995
rs61277349	6	33832301	G	GT,GTTTT	0.3234,0.124	0.6322,0.0507	0.5288,0.0922	MLN-LINC01016	intergenic_region	GTTTT	1.006(0.973-1.04)	0.7134		1.014(0.916-1.122)	0.7955		1.137(1.039-1.245)	0.005505		1.005(0.877-1.152)	0.9431		1.275(1.127-1.443)	0.0001197		0.906(0.461-1.783)	0.7756
rs36108115	6	33832569	C	T	0.1349	0.0716	0.1138	MLN-LINC01016	intergenic_region	T	1.005(0.972-1.038)	0.7882		1.008(0.912-1.114)	0.8729		1.134(1.037-1.24)	0.006034		1.012(0.885-1.158)	0.8596		1.257(1.112-1.421)	0.0002487		0.964(0.504-1.845)	0.9123
rs34205689	6	33832627	T	C	0.1339	0.0716	0.1138	MLN-LINC01016	intergenic_region	C	1.004(0.971-1.037)	0.8325		1.011(0.915-1.117)	0.8345		1.127(1.03-1.232)	0.008956		1.002(0.876-1.147)	0.9714		1.253(1.109-1.417)	0.0002979		0.961(0.502-1.84)	0.9046
rs35156206	6	33832661	T	G	0.1339	0.0716	0.1138	MLN-LINC01016	intergenic_region	G	1.004(0.972-1.038)	0.7973		1.008(0.912-1.114)	0.8729		1.134(1.037-1.24)	0.006014		1.012(0.885-1.158)	0.858		1.257(1.112-1.421)	0.0002487		0.964(0.504-1.845)	0.9123
rs72896168	6	33832672	G	A	0.1339	0.0716	0.1138	MLN-LINC01016	intergenic_region	A	1.004(0.972-1.038)	0.8003		1.01(0.914-1.117)	0.8401		1.136(1.039-1.242)	0.005311		1.014(0.887-1.16)	0.8358		1.259(1.114-1.423)	0.0002217		0.964(0.504-1.845)	0.9123
rs143043100	6	33833131	T	TGTGA	0.1339	0.0716	0.1138	MLN-LINC01016	intergenic_region	TGTGA	1.004(0.972-1.038)	0.8063		1.008(0.912-1.114)	0.8731		1.134(1.037-1.24)	0.005993		1.013(0.885-1.158)	0.8557		1.257(1.112-1.421)	0.0002497		0.964(0.504-1.845)	0.9123
rs4711357	6	33833315	G	A	0.1339	0.0716	0.1138	MLN-LINC01016	intergenic_region	A	1.004(0.972-1.038)	0.8012		1.012(0.916-1.118)	0.8181		1.133(1.036-1.239)	0.00638		1.011(0.884-1.157)	0.8688		1.257(1.112-1.42)	0.0002561		0.957(0.5-1.831)	0.8934
rs4713699	6	33833433	T	C	0.1339	0.0716	0.1138	MLN-LINC01016	intergenic_region	C	1.004(0.972-1.038)	0.7994		1.007(0.911-1.113)	0.8906		1.139(1.042-1.246)	0.004249		1.012(0.884-1.157)	0.8674		1.269(1.124-1.434)	0.0001274		0.964(0.504-1.845)	0.9123
rs4713700	6	33833517	A	G	0.1339	0.0716	0.1138	MLN-LINC01016	intergenic_region	G	1.004(0.972-1.038)	0.7913		1.008(0.913-1.115)	0.8683		1.134(1.037-1.24)	0.005913		1.013(0.885-1.158)	0.8557		1.257(1.113-1.421)	0.0002442		0.964(0.504-1.845)	0.9123
rs4711359	6	33834088	T	C	0.1339	0.0716	0.1138	MLN-LINC01016	intergenic_region	C	1.004(0.972-1.038)	0.7913		1.008(0.913-1.115)	0.8683		1.134(1.037-1.24)	0.005913		1.013(0.885-1.158)	0.8557		1.257(1.113-1.421)	0.0002442		0.964(0.504-1.845)	0.9123
rs4711360	6	33834218	G	A	0.1339	0.0716	0.1138	MLN-LINC01016	intergenic_region	A	1.005(0.972-1.038)	0.7854		1.008(0.913-1.115)	0.8683		1.134(1.037-1.24)	0.00597		1.012(0.885-1.158)	0.8602		1.257(1.113-1.421)	0.0002442		0.964(0.504-1.845)	0.9123
rs4711361	6	33834343	C	T	0.1339	0.0716	0.1138	MLN-LINC01016	intergenic_region	T	1.005(0.972-1.038)	0.7854		1.008(0.913-1.115)	0.8683		1.134(1.037-1.24)	0.00597		1.012(0.885-1.158)	0.8602		1.257(1.113-1.421)	0.0002442		0.964(0.504-1.845)	0.9123
rs4713701	6	33834387	C	T	0.1339	0.0716	0.1138	MLN-LINC01016	intergenic_region	T	1.004(0.972-1.038)	0.7925		1.008(0.912-1.114)	0.8725		1.136(1.039-1.242)	0.005264		1.012(0.885-1.157)	0.8623		1.262(1.117-1.426)	0.0001927		0.964(0.504-1.845)	0.9123
rs4713702	6	33835204	A	G	0.1339	0.0716	0.1138	MLN-LINC01016	intergenic_region	G	1.005(0.972-1.038)	0.7864		1.008(0.912-1.114)	0.8758		1.133(1.036-1.239)	0.006112		1.012(0.885-1.157)	0.862		1.257(1.112-1.42)	0.0002533		0.964(0.504-1.845)	0.9123
rs4713703	6	33835575	C	T	0.1339	0.0726	0.1138	MLN-LINC01016	intergenic_region	T	1.005(0.972-1.038)	0.7853		1.007(0.912-1.113)	0.8861		1.133(1.036-1.239)	0.00619		1.012(0.885-1.157)	0.8651		1.257(1.112-1.42)	0.0002553		0.964(0.504-1.845)	0.9123
rs6932780	6	33835652	T	C	0.1339	0.0716	0.1138	MLN-LINC01016	intergenic_region	C	1.005(0.972-1.038)	0.7864		1.008(0.912-1.114)	0.8758		1.133(1.036-1.239)	0.006112		1.012(0.885-1.157)	0.862		1.257(1.112-1.42)	0.0002533		0.964(0.504-1.845)	0.9123
rs16869619	6	33836246	C	A,T	0.1339,0.006	0.0706,0.0129	0.1153,0.0115	MLN-LINC01016	intergenic_region	A	1.001(0.97-1.033)	0.9335		0.992(0.9-1.092)	0.8628		1.092(1.002-1.191)	0.04573		0.97(0.851-1.104)	0.6399		1.217(1.081-1.37)	0.001161		0.998(0.533-1.871)	0.9958
rs144870798	6	33836276	CTGA	C	0.1339	0.0716	0.1153	MLN-LINC01016	intergenic_region	C	1.005(0.973-1.039)	0.7609		1.008(0.912-1.114)	0.8826		1.133(1.036-1.239)	0.006321		1.011(0.884-1.156)	0.8722		1.257(1.112-1.42)	0.0002554		0.964(0.504-1.845)	0.9123
rs6915766	6	33836322	G	A	0.1339	0.0716	0.1153	MLN-LINC01016	intergenic_region	A	1.004(0.972-1.038)	0.7988		1.005(0.909-1.111)	0.9201		1.135(1.037-1.241)	0.005736		1.011(0.884-1.157)	0.8729		1.26(1.115-1.424)	0.0002137		0.965(0.504-1.846)	0.9134
rs942498	6	33836732	A	G	0.1339	0.0716	0.1153	MLN-LINC01016	intergenic_region	G	1.005(0.973-1.039)	0.7635		1.007(0.911-1.113)	0.8904		1.13(1.034-1.236)	0.00726		1.011(0.884-1.157)	0.8698		1.252(1.107-1.415)	0.0003315		0.964(0.504-1.845)	0.9123
rs942499	6	33836751	A	G	0.1339	0.0726	0.1167	MLN-LINC01016	intergenic_region	G	1.006(0.974-1.039)	0.7252		1.007(0.911-1.113)	0.8887		1.131(1.034-1.237)	0.007022		1.013(0.886-1.159)	0.8468		1.25(1.106-1.414)	0.0003533		0.964(0.504-1.845)	0.9123
rs942500	6	33836919	T	C	0.1339	0.0716	0.1153	MLN-LINC01016	intergenic_region	C	1.005(0.973-1.039)	0.7442		1.007(0.912-1.113)	0.884		1.13(1.033-1.236)	0.007391		1.011(0.884-1.157)	0.8692		1.251(1.107-1.414)	0.0003406		0.964(0.504-1.845)	0.9123
rs942501	6	33836944	G	A	0.1339	0.0716	0.1153	MLN-LINC01016	intergenic_region	A	1.005(0.973-1.039)	0.7524		1.008(0.912-1.114)	0.8778		1.131(1.034-1.237)	0.007179		1.011(0.884-1.156)	0.8717		1.252(1.108-1.415)	0.0003221		0.964(0.504-1.845)	0.9123
rs35597567	6	33837101	A	G	0.1339	0.0716	0.1153	MLN-LINC01016	intergenic_region	G	1.003(0.971-1.037)	0.8426		1.007(0.912-1.113)	0.8842		1.132(1.036-1.238)	0.00643		1.009(0.882-1.154)	0.8948		1.258(1.113-1.421)	0.0002357		0.962(0.503-1.842)	0.9076
rs13191930	6	33837128	T	G	0.1329	0.0716	0.1153	MLN-LINC01016	intergenic_region	G	1.005(0.972-1.038)	0.7775		1.002(0.907-1.107)	0.9683		1.131(1.035-1.237)	0.006822		1.01(0.883-1.155)	0.8829		1.254(1.11-1.417)	0.0002807		0.965(0.504-1.846)	0.913
rs13206263	6	33837185	G	A	0.1329	0.0716	0.1153	MLN-LINC01016	intergenic_region	A	1.004(0.972-1.037)	0.8163		1.006(0.91-1.111)	0.9125		1.131(1.034-1.237)	0.007028		1.009(0.883-1.154)	0.891		1.254(1.11-1.417)	0.0002865		0.965(0.504-1.846)	0.913
rs1555688	6	33837242	G	A	0.1329	0.0716	0.1153	MLN-LINC01016	intergenic_region	A	1.004(0.971-1.037)	0.8297		1.006(0.91-1.111)	0.9136		1.131(1.034-1.237)	0.007082		1.01(0.883-1.155)	0.8891		1.253(1.109-1.417)	0.0002929		0.965(0.504-1.846)	0.913
rs1555690	6	33837284	G	T	0.1329	0.0716	0.1153	MLN-LINC01016	intergenic_region	T	1.004(0.972-1.037)	0.8163		1.006(0.91-1.111)	0.9125		1.131(1.034-1.237)	0.007028		1.009(0.883-1.154)	0.891		1.254(1.11-1.417)	0.0002865		0.965(0.504-1.846)	0.913
[truncated: 6,205 more rows]
